# Supplementary material for: Antimicrobial resistance and population genomics of emerging multidrug-resistant Salmonella 4,[5],12:i:- in Guangdong, China
Source: mSystems. 2024 May 15;9(6):e01164-23. doi: 10.1128/msystems.01164-23 (PMC11237462; doi:10.1128/msystems.01164-23)
Supplement: Table S1 — Metadata of the 352 clinical and 59 animal Salmonella 4,[5],12:i:- isolates analyzed in this study. [file msystems.01164-23-s0002.csv]

Strain name	Metadata								Strain name	Phenotypic Resistance																		Strain name	MLST	Genotypic Resistance																	Plasmid Profile
	Year	Source	Gender	Age	Continent	Country	Province	City		Resistant classes	Cefotaxime	Ceftazidime	Ceftriaxone	Ampicillin	Aztreonam	Amikacin	Gentamicin	Chloramphenicol	Florfenicol	Nalidixic acid	Ciprofloxacin	Tigecycline	Tetracycline	Meropenem	Colistin	Fosfomycin	Sulfamethoxazole/ Trimethoprim			ESBL	Beta-lactamase (not ESBL or carbapenemase)	ESBL (AmpC type)	Chloramphenicol/ Florfenicol	Colistin	RMT	Quinolone	Fosfomycin	Tetracycline	Macrolide resistance	QRDR point mutation	ASSUT	ARSENIC	MERCURY	COPPER	COPPER/SILVER	TELLURIUM
09ESS149	2009	human	Female	03-00-00	Asia	China	Guangdong	Guangzhou	09ESS149	5	S	S	S	R	R	S	S	R	R	R	R	S	R	S	S	S	R	09ESS149	34		blaTEM-1B							tet(B)			ASSUT	arsA,arsB,arsC,arsD,arsR	merC,merP,merR,merT	pcoA,pcoC,pcoD,pcoR,pcoS	silA,silB,silC,silE,silF,silP,silR,silS		IncQ1
09ESS151	2009	human	Female	00-09-00	Asia	China	Guangdong	Guangzhou	09ESS151	6	S	S	S	R	R	S	R	R	R	R	R	S	R	S	S	S	R	09ESS151	34		blaOXA-1		floR			oqxAB, aac(6')-Ib-cr		tet(B)		gyrA_D87N		arsA,arsB,arsC,arsD,arsR		pcoA,pcoC,pcoD,pcoR,pcoS	silA,silB,silC,silE,silF,silP,silR,silS	terD,terW,terZ	IncHI2
10ESS300	2010	human	Male	00-08-00	Asia	China	Guangdong	Guangzhou	10ESS300	3	S	S	S	S	R	S	S	S	I	R	I	S	R	S	S	S	S	10ESS300	34		blaTEM-1B					oqxAB		tet(B)		gyrA_D87N	ASSUT	arsA,arsB,arsC,arsD,arsR	merC,merP,merR,merT	pcoA,pcoC,pcoD,pcoR,pcoS	silA,silB,silC,silE,silF,silP,silR,silS	terD,terW,terZ	IncHI2,IncQ1
10ESS315	2010	human	Male	00-03-00	Asia	China	Guangdong	Zhuhai	10ESS315	4	S	S	S	S	R	S	S	S	R	S	I	R	R	S	S	S	R	10ESS315	34									tet(B)		gyrA_D87N		arsA,arsB,arsC,arsD,arsR	merC,merP,merR,merT	pcoA,pcoC,pcoD,pcoR,pcoS	silA,silB,silC,silE,silF,silP,silR,silS	terD,terW,terZ	IncHI2
10ESS322	2010	human	Male	00-08-00	Asia	China	Guangdong	Guangzhou	10ESS322	3	R	R	R	R	S	S	R	S	I	S	S	S	R	S	S	S	S	10ESS322	34									tet(B)		gyrA_D87N		arsA,arsB,arsC,arsD,arsR	merC,merP,merR,merT	pcoA,pcoC,pcoD,pcoR,pcoS	silA,silB,silC,silE,silF,silP,silR,silS	terD,terW,terZ	IncHI2
10ESS371	2010	human	Female	21-00-00	Asia	China	Guangdong	Jiangmen	10ESS371	2	S	S	S	R	R	S	S	S	I	S	S	S	R	S	S	S	S	10ESS371	34							oqxAB		tet(B)		gyrA_D87N		arsA,arsB,arsC,arsD,arsR	merC,merP,merR,merT	pcoA,pcoC,pcoD,pcoR,pcoS	silA,silB,silC,silE,silF,silP,silR,silS	terD,terW,terZ	IncHI2,IncP1
10ESS402	2010	human	Female	00-02-00	Asia	China	Guangdong	Zhongshan	10ESS402	1	S	S	S	S	R	S	S	S	I	S	S	S	S	S	S	S	S	10ESS402	34									tet(B)		gyrA_D87N		arsA,arsB,arsC,arsD,arsR	merC,merP,merR,merT	pcoA,pcoC,pcoD,pcoR,pcoS	silA,silB,silC,silE,silF,silP,silR,silS	terD,terW,terZ	IncHI2
10ESS214	2010	human	Male	03-00-00	Asia	China	Guangdong	Jiangmen	10ESS214	2	S	S	S	S	S	S	S	S	S	R	R	S	R	S	S	S	S	10ESS214	34									tet(B)		gyrA_D87Y		arsA,arsB,arsC,arsD,arsR		pcoA,pcoC,pcoD,pcoR,pcoS	silA,silB,silC,silE,silF,silP,silR,silS	terD,terW,terZ	IncHI2
10ESS323	2010	human	Female	00-09-00	Asia	China	Guangdong	Zhongshan	10ESS323	6	S	S	R	R	R	S	R	R	R	R	I	S	R	S	S	S	R	10ESS323	34		blaOXA-1		floR			aac(6')-Ib-cr				gyrA_D87N		arsA,arsB,arsC,arsD,arsR		pcoA,pcoC,pcoD,pcoR,pcoS	silA,silB,silC,silE,silF,silP,silR,silS	terD,terW,terZ	IncHI2
11ESS490	2011	human	Male	04-04-00	Asia	China	Guangdong	Guangzhou	11ESS490	5	S	S	S	R	R	S	R	R	R	R	R	S	R	S	S	S	S	11ESS490	34		blaTEM-1B							tet(B)			ASSUT	arsA,arsB,arsC,arsD,arsR	merC,merP,merR,merT	pcoA,pcoC,pcoD,pcoR,pcoS	silA,silB,silC,silE,silF,silP,silR,silS		IncQ1
11ESS498	2011	human	Male	00-09-00	Asia	China	Guangdong	Zhuhai	11ESS498	2	S	S	S	R	R	S	S	S	I	S	S	S	R	S	S	S	S	11ESS498	34									tet(B)		gyrA_D87N		arsA,arsB,arsC,arsD,arsR		pcoA,pcoC,pcoD,pcoR,pcoS	silA,silB,silC,silE,silF,silP,silR,silS	terD,terW,terZ	IncHI2
11ESS522	2011	human	Female	00-06-00	Asia	China	Guangdong	Guangzhou	11ESS522	3	S	S	S	S	R	S	S	S	I	R	R	S	S	S	R	S	S	11ESS522	34		blaOXA-1		floR			oqxAB, aac(6')-Ib-cr		tet(B)		gyrA_D87N		arsA,arsB,arsC,arsD,arsR		pcoA,pcoC,pcoD,pcoR,pcoS	silA,silB,silC,silE,silF,silP,silR,silS	terD,terW,terZ	IncHI2
11ESS525	2011	human	Female	00-05-00	Asia	China	Guangdong	Zhongshan	11ESS525	2	S	S	S	R	R	S	S	S	I	S	S	S	R	S	S	S	S	11ESS525	34		blaTEM-1B							tet(B)			ASSUT	arsA,arsB,arsC,arsD,arsR	merC,merP,merR,merT	pcoA,pcoC,pcoD,pcoR,pcoS	silA,silB,silC,silE,silF,silP,silR,silS		IncQ1
11ESS578	2011	human	Male	00-04-00	Asia	China	Guangdong	Foshan	11ESS578	2	S	S	S	R	R	S	S	S	I	S	S	S	R	S	S	S	S	11ESS578	34	blaCTX-M-14	blaTEM-1B							tet(B)			ASSUT	arsA,arsB,arsC,arsD,arsR	merC,merP,merR,merT	pcoA,pcoC,pcoD,pcoR,pcoS	silA,silB,silC,silE,silF,silP,silR,silS		IncFII,IncQ1
11ESS598	2011	human	Male	02-00-00	Asia	China	Guangdong	Dongguan	11ESS598	6	S	S	S	R	R	I	S	R	R	R	I	S	R	S	R	S	R	11ESS598	34		blaOXA-1		floR			aac(6')-Ib-cr		tet(B)		gyrA_D87Y		arsA,arsB,arsC,arsD,arsR		pcoA,pcoC,pcoD,pcoR,pcoS	silA,silB,silC,silE,silF,silP,silR,silS	terD,terW,terZ	IncHI2
11ESS601	2011	human	Male	01-00-00	Asia	China	Guangdong	Maoming	11ESS601	6	S	S	S	R	R	S	R	R	R	R	R	S	R	S	S	S	R	11ESS601	34		blaTEM-1B							tet(B)			ASSUT	arsA,arsB,arsC,arsD,arsR	merC,merP,merR,merT	pcoA,pcoC,pcoD,pcoR,pcoS	silA,silB,silC,silE,silF,silP,silR,silS		IncQ1
11ESS619	2011	human	Female	02-06-00	Asia	China	Guangdong	Guangzhou	11ESS619	1	S	S	S	R	R	S	S	S	I	S	S	S	S	S	S	S	S	11ESS619	34									tet(B)		gyrA_D87N		arsA,arsB,arsC,arsD,arsR	merC,merP,merR,merT	pcoA,pcoC,pcoD,pcoR,pcoS	silA,silB,silC,silE,silF,silP,silR,silS	terD,terW,terZ	IncHI2
11ESS657	2011	human	Male	02-00-00	Asia	China	Guangdong	Guangzhou	11ESS657	2	S	S	S	S	R	S	S	S	I	S	S	S	R	S	S	S	S	11ESS657	34		blaTEM-1B							tet(B)			ASSUT	arsA,arsB,arsC,arsD,arsR	merC,merP,merR,merT	pcoA,pcoC,pcoD,pcoR,pcoS	silA,silB,silC,silE,silF,silP,silR,silS		IncQ1
11ESS670	2011	human	Male	00-08-00	Asia	China	Guangdong	Zhongshan	11ESS670	5	S	S	S	R	R	S	R	R	R	R	R	S	R	S	S	S	S	11ESS670	34		blaTEM-1B							tet(B)			ASSUT	arsA,arsB,arsC,arsD,arsR	merC,merP,merR,merT	pcoA,pcoC,pcoD,pcoR,pcoS	silA,silB,silC,silE,silF,silP,silR,silS		IncQ1
11ESS673	2011	human	Female	01-01-00	Asia	China	Guangdong	Zhuhai	11ESS673	6	S	S	S	R	R	S	R	R	R	R	R	S	R	S	S	S	R	11ESS673	34							oqxAB		tet(B)		gyrA_D87N		arsA,arsB,arsC,arsD,arsR	merC,merP,merR,merT	pcoA,pcoC,pcoD,pcoR,pcoS	silA,silB,silC,silE,silF,silP,silR,silS	terD,terW,terZ	IncHI2
12ESS212	2012	human	Male	00-07-00	Asia	China	Guangdong	Guangzhou	12ESS212	5	S	S	S	R	R	S	S	I	R	R	R	S	R	S	S	S	R	12ESS212	34		blaTEM-1B							tet(B)			ASSUT	arsA,arsB,arsC,arsD,arsR		pcoA,pcoC,pcoD,pcoR,pcoS	silA,silB,silC,silE,silF,silP,silR,silS		IncQ1
12ESS349	2012	human	Female	03-00-00	Asia	China	Guangdong	Dongguan	12ESS349	5	R	I	R	R	R	S	R	R	R	R	R	S	R	S	S	S	S	12ESS349	34		blaOXA-1		floR			aac(6')-Ib-cr				gyrA_D87N			merC,merP,merR,merT			terD,terW,terZ	IncHI2,IncQ1
12ESS385	2012	human	Male	01-04-00	Asia	China	Guangdong	Zhongshan	12ESS385	4	S	S	S	R	R	I	S	R	R	R	R	S	R	S	S	S	S	12ESS385	34		blaTEM-1B							tet(B)			ASSUT	arsA,arsB,arsC,arsD,arsR	merC,merP,merR,merT	pcoA,pcoC,pcoD,pcoR,pcoS	silA,silB,silC,silE,silF,silP,silR,silS		IncQ1
12ESS115	2012	human	Female	00-09-00	Asia	China	Guangdong	Zhongshan	12ESS115	4	R	R	R	R	R	S	S	S	R	S	S	S	R	S	S	R	S	12ESS115	34		blaTEM-1B											arsA,arsB,arsC,arsD,arsR		pcoA,pcoC,pcoD,pcoR,pcoS	silA,silB,silC,silE,silF,silP,silR,silS		IncQ1
12ESS596	2012	human	Female	00-08-28	Asia	China	Guangdong	Zhongshan	12ESS596	4	R	R	R	R	R	S	S	S	R	S	R	S	R	S	S	S	S	12ESS596	34		blaTEM-1B							tet(B)			ASSUT	arsA,arsB,arsC,arsD,arsR	merC,merP,merR,merT	pcoA,pcoC,pcoD,pcoR,pcoS	silA,silB,silC,silE,silF,silP,silR,silS		IncQ1
12ESS12217	2012	human	Male	00-07-00	Asia	China	Guangdong	Guangzhou	12ESS12217	6	S	S	S	R	S	S	R	R	R	R	R	S	R	S	S	S	R	12ESS12217	34	blaCTX-M-14	blaTEM-1B							tet(B)			ASSUT	arsA,arsB,arsC,arsD,arsR	merR,merT	pcoA,pcoC,pcoD,pcoR,pcoS	silA,silB,silC,silE,silF,silP,silR,silS		IncB/O/K/Z_4,IncQ1
12ESS12219	2012	human	Male	06-00-00	Asia	China	Guangdong	Guangzhou	12ESS12219	7	R	S	R	R	S	S	R	R	R	R	R	S	R	S	S	R	R	12ESS12219	34		blaTEM-116					oqxAB		tet(B)		gyrA_D87N		arsA,arsB,arsC,arsD,arsR	merC,merP,merR,merT	pcoA,pcoC,pcoD,pcoR,pcoS	silA,silB,silC,silE,silF,silP,silR,silS	terD,terW,terZ	IncHI2
12ESS12432	2012	human	Male	66-00-00	Asia	China	Guangdong	Guangzhou	12ESS12432	6	R	S	R	R	S	S	R	R	R	R	R	S	R	S	S	S	R	12ESS12432	34	blaCTX-M-14						oqxAB		tet(B)	mph(A)	gyrA_D87N		arsA,arsB,arsC,arsD,arsR		pcoA,pcoC,pcoD,pcoR,pcoS	silA,silB,silC,silE,silF,silP,silR,silS	terD,terW,terZ	IncFII,IncHI2
12ESS12839	2012	human	Male	00-01-00	Asia	China	Guangdong	Guangzhou	12ESS12839	6	R	S	R	R	S	S	R	R	R	R	I	S	R	S	S	S	R	12ESS12839	34		blaOXA-1, blaTEM-1B		floR			aac(6')-Ib-cr				gyrA_D87N		arsA,arsB,arsC,arsD,arsR	merC,merP,merR,merT	pcoA,pcoC,pcoD,pcoR,pcoS	silA,silB,silC,silE,silF,silP,silR,silS	terD,terW,terZ	IncHI2,IncQ1
12ESS12851	2012	human	Female	01-00-00	Asia	China	Guangdong	Guangzhou	12ESS12851	6	S	S	S	R	S	S	R	R	R	R	R	S	R	S	S	S	R	12ESS12851	34		blaOXA-1, blaTEM-116		floR			oqxAB, aac(6')-Ib-cr		tet(B)		gyrA_D87N		arsA,arsB,arsC,arsD,arsR		pcoA,pcoC,pcoD,pcoR,pcoS	silA,silB,silC,silE,silF,silP,silR,silS	terD,terW,terZ	IncHI2
12ESS121017	2012	human	Male	01-00-00	Asia	China	Guangdong	Guangzhou	12ESS121017	6	S	S	S	R	S	S	R	R	R	R	R	S	R	S	S	S	R	12ESS121017	34		blaOXA-1, blaTEM-1B		floR			oqxAB, aac(6')-Ib-cr		tet(B)		gyrA_D87N		arsA,arsB,arsC,arsD,arsR	merC,merP,merR,merT	pcoA,pcoC,pcoD,pcoR,pcoS	silA,silB,silC,silE,silF,silP,silR,silS	terD,terW,terZ	IncHI2,IncQ1
12ESS12680	2012	human	Male		Asia	China	Guangdong	Foshan	12ESS12680	6	S	S	S	R	S	S	R	R	R	R	I	S	R	S	S	S	R	12ESS12680	34		blaOXA-1, blaTEM-1B		floR			aac(6')-Ib-cr				gyrA_D87N		arsA,arsB,arsC,arsD,arsR	merC,merP,merR,merT	pcoA,pcoC,pcoD,pcoR,pcoS	silA,silB,silC,silE,silF,silP,silR,silS	terD,terW,terZ	IncHI2,IncQ1
12ESS12990	2012	human	Male	01-00-00	Asia	China	Guangdong	Foshan	12ESS12990	6	S	S	S	R	S	S	R	R	R	R	I	S	R	S	S	S	R	12ESS12990	34		blaOXA-1		floR			oqxAB, aac(6')-Ib-cr		tet(B)		gyrA_D87N		arsA,arsB,arsC,arsD,arsR	merC,merP,merR,merT	pcoA,pcoC,pcoD,pcoR,pcoS	silA,silB,silC,silE,silF,silP,silR,silS	terD,terW,terZ	IncHI2,IncQ1
12ESS12384	2012	human	Male	01-05-00	Asia	China	Guangdong	Zhongshan	12ESS12384	6	R	S	S	R	S	R	R	S	R	R	R	S	R	S	S	S	R	12ESS12384	34		blaTEM-1B				rmtB	aac(6')-Ib-cr		tet(A), tet(B)		gyrA_D87N		arsA,arsB,arsC,arsD,arsR	merC,merP,merR,merT	pcoA,pcoC,pcoD,pcoR,pcoS	silA,silB,silC,silE,silF,silP,silR,silS	terD,terW,terZ	IncFIB,IncFII,IncHI2
12E089	2012	human	Male	02-00-00	Asia	China	Guangdong	Zhuhai	12E089	7	R	R	R	R	R	S	R	R	R	R	R	S	R	S	R	S	R	12E089	34	blaCTX-M-27	blaOXA-1		floR	mcr-1		aac(6')-Ib-cr		tet(B)		gyrA_D87N		arsA,arsB,arsC,arsD,arsR	merC,merP,merR,merT	pcoA,pcoC,pcoD,pcoR,pcoS	silA,silB,silC,silE,silF,silP,silR,silS	terD,terW,terZ	IncFIA,IncFIB,IncFII,IncHI2,IncP1
12E375	2012	human	Female	00-07-23	Asia	China	Guangdong	Zhongshan	12E375	6	S	S	S	R	S	S	R	R	R	R	R	S	R	S	R	S	S	12E375	34		blaOXA-1, blaTEM-1B		floR	mcr-1		aac(6')-Ib-cr		tet(B)		gyrA_D87N		arsA,arsB,arsC,arsD,arsR	merC,merP,merR,merT	pcoA,pcoC,pcoD,pcoR,pcoS	silA,silB,silC,silE,silF,silP,silR,silS	terD,terW,terZ	IncHI2,IncI2,IncQ1
13E0360	2013	human	Female	11-00-00	Asia	China	Guangdong	Yangjiang	13E0360	6	S	S	S	R	S	S	R	R	R	R	R	S	I	S	R	S	R	13E0360	34		blaOXA-1		floR	mcr-1		oqxAB, aac(6')-Ib-cr		tet(B)		gyrA_D87N		arsA,arsB,arsC,arsD,arsR		pcoA,pcoC,pcoD,pcoR,pcoS	silA,silB,silC,silE,silF,silP,silR,silS	terD,terW,terZ	IncHI2
13E0379	2013	human	Male	55-00-00	Asia	China	Guangdong	Guangzhou	13E0379	5	S	S	S	R	S	S	R	R	R	R	R	S	S	S	S	S	R	13E0379	34		blaOXA-1					aac(6')-Ib-cr		tet(B)		gyrA_D87N		arsA,arsB,arsC,arsD,arsR		pcoA,pcoC,pcoD,pcoR,pcoS	silA,silB,silC,silE,silF,silP,silR,silS	terD,terW,terZ	IncHI2
13E0463	2013	human	Male	00-08-00	Asia	China	Guangdong	Dongguan	13E0463	3	S	S	S	R	S	S	S	S	S	S	S	S	R	S	S	S	R	13E0463	34	blaCTX-M-55								tet(B)		gyrA_D87N		arsA,arsB,arsC,arsD,arsR		pcoA,pcoC,pcoD,pcoR,pcoS	silA,silB,silC,silE,silF,silP,silR,silS	terD,terW,terZ	IncHI2,IncI1
14ESS0015	2014	human	Male	00-05-00	Asia	China	Guangdong	Yangjiang	14ESS0015	3	R	R	R	R	R	S	S	S	I	S	R	S	R	S	S	S	S	14ESS0015	34		blaTEM-1B							tet(B)			ASSUT	arsA,arsB,arsC,arsD,arsR	merC,merP,merR,merT	pcoA,pcoC,pcoD,pcoR,pcoS	silA,silB,silC,silE,silF,silP,silR,silS		IncQ1
14ESS0030	2014	human	Male	01-01-00	Asia	China	Guangdong	Jieyang	14ESS0030	3	R	R	R	R	R	S	S	S	R	S	I	S	R	S	S	S	S	14ESS0030	34		blaTEM-1B							tet(B)			ASSUT	arsA,arsB,arsC,arsD,arsR	merC,merP,merR,merT	pcoA,pcoC,pcoD,pcoR,pcoS	silA,silB,silC,silE,silF,silP,silR,silS		IncQ1
14ESS0034	2014	human	Male	01-00-00	Asia	China	Guangdong	Zhuhai	14ESS0034	2	S	S	S	R	R	S	S	S	I	S	S	S	R	S	S	S	S	14ESS0034	34									tet(B)				arsA,arsB,arsC,arsD,arsR	merC,merP,merR,merT	pcoA,pcoC,pcoD,pcoR,pcoS	silA,silB,silC,silE,silF,silP,silR,silS
14ESS0053	2014	human	Male	00-08-00	Asia	China	Guangdong	Maoming	14ESS0053	2	R	R	R	R	R	S	S	S	I	S	I	S	R	S	S	S	S	14ESS0053	34		blaOXA-1		floR			oqxAB, aac(6')-Ib-cr		tet(B)		gyrA_D87N		arsA,arsB,arsC,arsD,arsR		pcoA,pcoC,pcoD,pcoR,pcoS	silA,silB,silC,silE,silF,silP,silR,silS	terD,terW,terZ	IncHI2
14ESS0104	2014	human	Female	73-00-00	Asia	China	Guangdong	Heyuan	14ESS0104	2	R	R	R	R	R	S	S	S	I	S	I	S	R	S	S	S	S	14ESS0104	34		blaTEM-1B							tet(B)			ASSUT	arsA,arsB,arsC,arsD,arsR	merC,merP,merR,merT	pcoA,pcoC,pcoD,pcoR,pcoS	silA,silB,silC,silE,silF,silP,silR,silS		IncQ1
14ESS0198	2014	human	Female	28-00-00	Asia	China	Guangdong	Zhongshan	14ESS0198	1	S	S	S	S	R	S	S	S	I	S	S	S	I	S	S	S	S	14ESS0198	34		blaOXA-1		floR			aac(6')-Ib-cr		tet(B)		gyrA_D87N		arsA,arsB,arsC,arsD,arsR		pcoA,pcoC,pcoD,pcoR,pcoS	silA,silB,silC,silE,silF,silP,silR,silS	terD,terW,terZ	IncHI2
14ESS0253	2014	human	Female	20-00-00	Asia	China	Guangdong	Guangzhou	14ESS0253	5	S	S	S	R	R	S	R	R	R	R	R	S	S	S	S	S	R	14ESS0253	34		blaTEM-1B		floR					tet(B), tet(M)				arsA,arsB,arsC,arsD,arsR	merC,merP,merR,merT	pcoA,pcoC,pcoD,pcoR,pcoS	silA,silB,silC,silE,silF,silP,silR,silS		IncFIB,IncFIC(FII),IncQ1
14ESS0305	2014	human	Male	01-00-00	Asia	China	Guangdong	Foshan	14ESS0305	0	S	S	S	S	S	S	S	S	S	S	S	S	S	S	S	S	S	14ESS0305	34		blaTEM-1B							tet(B)			ASSUT	arsA,arsB,arsC,arsD,arsR	merC,merP,merR,merT	pcoA,pcoC,pcoD,pcoR,pcoS	silA,silB,silC,silE,silF,silP,silR,silS		IncQ1
14ESS0314	2014	human	Male	02-06-00	Asia	China	Guangdong	Shaoguan	14ESS0314	5	R	S	R	R	R	S	R	R	R	R	R	S	R	S	S	S	S	14ESS0314	34		blaTEM-1B							tet(B)			ASSUT	arsA,arsB,arsC,arsD,arsR	merC,merP,merR,merT	pcoA,pcoC,pcoD,pcoR,pcoS	silA,silB,silC,silE,silF,silP,silR,silS		IncQ1
14ESS0514	2014	human	Male	16-00-00	Asia	China	Guangdong	Shaoguan	14ESS0514	6	R	R	R	R	R	S	R	R	R	R	R	S	R	S	S	S	R	14ESS0514	34		blaTEM-1B							tet(B)			ASSUT	arsA,arsB,arsC,arsD,arsR	merC,merP,merR,merT	pcoA,pcoC,pcoD,pcoR,pcoS	silA,silB,silC,silE,silF,silP,silR,silS		IncQ1
14ESS0516	2014	human	Male	00-04-00	Asia	China	Guangdong	Foshan	14ESS0516	2	R	R	R	R	R	S	S	S	I	S	I	S	R	S	S	S	S	14ESS0516	34		blaOXA-1, blaTEM-1B		floR			qnrS1, aac(6')-Ib-cr		tet(B), tet(M)		gyrA_D87N		arsA,arsB,arsC,arsD,arsR	merC,merP,merR,merT	pcoA,pcoC,pcoD,pcoR,pcoS	silA,silB,silC,silE,silF,silP,silR,silS	terD,terW,terZ	IncFIB,IncFIC(FII),IncHI2
14ESS0825	2014	human		00-10-00	Asia	China	Guangdong	Shaoguan	14ESS0825	1	S	S	S	S	R	S	I	S	I	S	I	S	S	S	S	S	S	14ESS0825	34		blaTEM-1B							tet(B)			ASSUT	arsA,arsB,arsC,arsD,arsR	merC,merP,merR,merT	pcoA,pcoC,pcoD,pcoR,pcoS	silA,silB,silC,silE,silF,silP,silR,silS		IncQ1
14ESS1485	2014	human	Female	62-00-00	Asia	China	Guangdong	Zhongshan	14ESS1485	1	S	S	S	S	R	S	I	S	I	S	I	S	S	S	S	S	S	14ESS1485	34	blaCTX-M-55	blaTEM-1B							tet(B)			ASSUT	arsA,arsB,arsC,arsD,arsR	merC,merP,merR,merT	pcoA,pcoC,pcoD,pcoR,pcoS	silA,silB,silC,silE,silF,silP,silR,silS		IncI1,IncQ1
14ESS1489	2014	human	Male	01-00-00	Asia	China	Guangdong	Zhongshan	14ESS1489	2	S	S	S	R	R	S	I	S	I	S	S	S	R	S	S	S	S	14ESS1489	34		blaTEM-1B							tet(B)			ASSUT	arsA,arsB,arsC,arsD,arsR	merC,merP,merR,merT	pcoA,pcoC,pcoD,pcoR,pcoS	silA,silB,silC,silE,silF,silP,silR,silS		IncQ1
14ESS1576	2014	human	Female	00-10-00	Asia	China	Guangdong	Heyuan	14ESS1576	2	S	R	R	R	R	S	I	S	I	S	S	S	R	S	S	S	S	14ESS1576	34		blaTEM-1B							tet(B)			ASSUT	arsA,arsB,arsC,arsD,arsR	merC,merP,merR,merT	pcoA,pcoC,pcoD,pcoR,pcoS	silA,silB,silC,silE,silF,silP,silR,silS		IncQ1
14ESS1593	2014	human	Male	01-00-00	Asia	China	Guangdong	Jiangmen	14ESS1593	4	S	S	S	R	R	S	R	S	I	R	R	S	R	S	S	S	S	14ESS1593	34	blaCTX-M-55	blaTEM-1B							tet(B)			ASSUT	arsA,arsB,arsC,arsD,arsR	merC,merP,merR,merT	pcoA,pcoC,pcoD,pcoR,pcoS	silA,silB,silC,silE,silF,silP,silR,silS		IncI1,IncQ1
14ESS1595	2014	human	Male	84-00-00	Asia	China	Guangdong	Yangjiang	14ESS1595	5	S	S	S	R	R	S	S	R	R	R	I	S	R	S	S	S	R	14ESS1595	34	blaCTX-M-65	blaOXA-10		floR			qnrS1		tet(B)				arsA,arsB,arsC,arsD,arsR	merC,merP,merR,merT	pcoA,pcoC,pcoD,pcoR,pcoS	silA,silB,silC,silE,silF,silP,silR,silS	terD,terW,terZ	IncHI2,IncQ1
14ESS0116	2014	human	Male	10-00-00	Asia	China	Guangdong	Yangjiang	14ESS0116	2	S	S	S	R	R	S	I	S	I	S	S	S	R	S	S	S	S	14ESS0116	34		blaOXA-1, blaTEM-1B					oqxAB, aac(6')-Ib-cr		tet(B)		gyrA_D87Y	ASSUT	arsA,arsB,arsC,arsD,arsR	merC,merP,merR,merT	pcoA,pcoC,pcoD,pcoR,pcoS	silA,silB,silC,silE,silF,silP,silR,silS	terD,terW,terZ	IncHI2,IncQ1
14ESS0174	2014	human	Male	00-09-00	Asia	China	Guangdong	Maoming	14ESS0174	3	S	S	S	R	R	S	S	S	S	R	I	S	R	S	S	S	S	14ESS0174	34		blaTEM-1B					oqxAB		tet(B)		gyrA_D87N	ASSUT	arsA,arsB,arsC,arsD,arsR	merC,merP,merR,merT	pcoA,pcoC,pcoD,pcoR,pcoS	silA,silB,silC,silE,silF,silP,silR,silS	terD,terW,terZ	IncFIB,IncFII,IncHI2,IncQ1
14ESS0202	2014	human	Male	37-00-00	Asia	China	Guangdong	Zhongshan	14ESS0202	3	R	R	R	R	R	S	I	S	S	R	I	S	R	S	S	S	S	14ESS0202	34		blaTEM-1B							tet(B)			ASSUT	arsA,arsB,arsC,arsD,arsR	merC,merP,merR,merT	pcoA,pcoC,pcoD,pcoR,pcoS	silA,silB,silC,silE,silF,silP,silR,silS		IncQ1
14ESS0247	2014	human	Male	86-00-00	Asia	China	Guangdong	Heyuan	14ESS0247	6	S	S	S	R	R	S	R	R	R	R	R	S	R	S	S	S	R	14ESS0247	34		blaTEM-1B							tet(B)			ASSUT	arsA,arsB,arsC,arsD,arsR	merC,merP,merR,merT	pcoA,pcoC,pcoD,pcoR,pcoS	silA,silB,silC,silE,silF,silP,silR,silS		IncQ1
14ESS0297	2014	human	Male	00-07-00	Asia	China	Guangdong	Yangjiang	14ESS0297	3	S	S	S	R	R	S	I	S	S	R	I	S	R	S	S	S	S	14ESS0297	34		blaOXA-1		floR			oqxAB, aac(6')-Ib-cr		tet(B)		gyrA_D87N		arsA,arsB,arsC,arsD,arsR		pcoA,pcoC,pcoS	silA,silB,silC,silE,silF,silP,silR,silS	terD,terW,terZ	IncHI2
14ESS0420	2014	human	Female	01-04-00	Asia	China	Guangdong	Zhongshan	14ESS0420	5	S	S	S	S	R	S	I	R	R	R	I	S	R	S	S	S	R	14ESS0420	34	blaCTX-M-14, blaCTX-M-55								tet(B)	mph(A)			arsA,arsB,arsC,arsD,arsR	merC,merP,merR,merT	pcoA,pcoC,pcoD,pcoR,pcoS	silA,silB,silC,silE,silF,silP,silR,silS		IncFII,IncI1
14ESS0485	2014	human	Female	02-00-00	Asia	China	Guangdong	Heyuan	14ESS0485	5	S	S	S	R	R	S	R	R	R	R	I	S	R	S	S	S	S	14ESS0485	34		blaOXA-1, blaTEM-1B		floR			oqxAB, aac(6')-Ib-cr		tet(B)		gyrA_D87Y		arsA,arsB,arsC,arsD,arsR	merC,merP,merR,merT	pcoA,pcoC,pcoD,pcoR,pcoS	silA,silB,silC,silE,silF,silP,silR,silS	terD,terW,terZ	IncHI2,IncQ1
14ESS0500	2014	human	Male	00-09-00	Asia	China	Guangdong	Zhuhai	14ESS0500	2	S	S	S	S	R	S	S	S	I	R	R	S	S	S	S	S	S	14ESS0500	34	blaCTX-M-27	blaOXA-1, blaTEM-1B		floR			oqxAB, aac(6')-Ib-cr		tet(B)		gyrA_D87N		arsA,arsB,arsC,arsD,arsR		pcoA,pcoC,pcoD,pcoR,pcoS	silA,silB,silC,silE,silF,silP,silR,silS	terD,terW,terZ	IncFII,IncHI2
14ESS0534	2014	human	Female	00-06-05	Asia	China	Guangdong	Jiangmen	14ESS0534	4	S	S	S	S	R	S	I	R	R	R	R	S	R	S	S	S	S	14ESS0534	34		blaTEM-1B							tet(B)			ASSUT	arsA,arsB,arsC,arsD,arsR		pcoA,pcoC,pcoD,pcoR,pcoS	silA,silB,silC,silE,silF,silP,silR,silS		IncQ1
14ESS0710	2014	human	Male	01-06-00	Asia	China	Guangdong	Zhuhai	14ESS0710	3	S	S	S	R	R	S	I	S	S	R	I	S	R	S	S	S	S	14ESS0710	34		blaTEM-1B							tet(B)			ASSUT	arsA,arsB,arsC,arsD,arsR	merC,merP,merR,merT	pcoA,pcoC,pcoD,pcoR,pcoS	silA,silB,silC,silE,silF,silP,silR,silS		IncQ1
14ESS0821	2014	human	Male	00-01-00	Asia	China	Guangdong	Jieyang	14ESS0821	4	S	S	S	R	R	S	I	S	S	R	I	S	R	S	R	S	S	14ESS0821	34									tet(B)				arsA,arsB,arsC,arsD,arsR	merC,merP,merR,merT	pcoA,pcoC,pcoD,pcoR,pcoS	silA,silB,silC,silE,silF,silP,silR,silS
14ESS0829	2014	human	Female	00-06-00	Asia	China	Guangdong	Yangjiang	14ESS0829	3	S	S	S	S	R	S	I	S	S	R	S	S	R	S	S	S	S	14ESS0829	34		blaTEM-1B							tet(B)			ASSUT	arsA,arsB,arsC,arsD,arsR	merC,merP,merR,merT	pcoA,pcoC,pcoD,pcoR,pcoS	silA,silB,silC,silE,silF,silP,silR,silS		IncQ1
14ESS0875	2014	human	Male	00-10-00	Asia	China	Guangdong	Zhuhai	14ESS0875	3	S	S	S	S	R	S	I	S	S	R	S	S	R	S	S	S	S	14ESS0875	34		blaTEM-1B							tet(B)			ASSUT	arsA,arsB,arsC,arsD,arsR	merC,merP,merR,merT	pcoA,pcoC,pcoD,pcoR,pcoS	silA,silB,silC,silE,silF,silP,silR,silS		IncQ1
14ESS0336	2014	human	Female	00-10-00	Asia	China	Guangdong	Dongguan	14ESS0336	5	R	R	R	R	R	R	R	S	S	R	S	S	R	S	S	S	R	14ESS0336	34	blaCTX-M-55	blaTEM-1B					qnrS1		tet(B)			ASSUT	arsA,arsB,arsC,arsD,arsR	merC,merP,merR,merT	pcoA,pcoC,pcoD,pcoR,pcoS	silA,silB,silC,silE,silF,silP,silR,silS		IncQ1
14ESS0339	2014	human	Male	01-00-00	Asia	China	Guangdong	Dongguan	14ESS0339	2	R	R	R	R	R	S	S	S	S	S	S	S	R	S	S	S	S	14ESS0339	34	blaCTX-M-55	blaTEM-1B					qnrS1		tet(B)			ASSUT	arsA,arsB,arsC,arsD,arsR	merC,merP,merR,merT	pcoA,pcoC,pcoD,pcoR,pcoS	silA,silB,silC,silE,silF,silP,silR,silS		IncQ1
14ESS0346	2014	human	Male	02-00-00	Asia	China	Guangdong	Dongguan	14ESS0346	4	R	R	R	R	R	S	R	R	R	S	I	S	R	S	S	S	S	14ESS0346	34	blaCTX-M-55	blaTEM-1B		floR			qnrS1		tet(A)				arsA,arsB,arsC,arsD,arsR		pcoA,pcoC,pcoD,pcoR,pcoS	silA,silB,silC,silE,silF,silP,silR,silS		IncA/C2
14ESS0441	2014	human	Female	05-00-00	Asia	China	Guangdong	Guangzhou	14ESS0441	4	R	R	R	R	R	S	R	R	R	S	S	S	R	S	S	S	S	14ESS0441	34	blaCTX-M-55	blaTEM-1B					qnrS1		tet(B)			ASSUT	arsA,arsB,arsC,arsD,arsR	merC,merP,merR,merT	pcoA,pcoC,pcoD,pcoR,pcoS	silA,silB,silC,silE,silF,silP,silR,silS		IncQ1
14ESS0456	2014	human	Male	01-02-00	Asia	China	Guangdong	Guangzhou	14ESS0456	2	R	R	R	R	R	S	S	S	S	S	S	S	R	S	S	S	S	14ESS0456	34	blaCTX-M-55	blaTEM-1B					qnrS1		tet(B)			ASSUT	arsA,arsB,arsC,arsD,arsR	merC,merP,merR,merT	pcoA,pcoC,pcoD,pcoR,pcoS	silA,silB,silC,silE,silF,silP,silR,silS		IncQ1
14ESS0636	2014	human	Male	01-02-00	Asia	China	Guangdong	Guangzhou	14ESS0636	2	R	R	R	R	R	S	S	S	S	S	S	S	R	S	S	S	S	14ESS0636	34	blaCTX-M-55	blaTEM-1B					qnrS1		tet(B)			ASSUT	arsA,arsB,arsC,arsD,arsR	merC,merP,merR,merT	pcoA,pcoC,pcoD,pcoR,pcoS	silA,silB,silC,silE,silF,silP,silR,silS		IncQ1
14ESS0649	2014	human	Male	00-07-00	Asia	China	Guangdong	Guangzhou	14ESS0649	2	R	R	R	R	R	S	S	S	S	S	S	S	R	S	S	S	S	14ESS0649	34	blaCTX-M-55	blaTEM-1B					qnrS1		tet(B)			ASSUT	arsA,arsB,arsC,arsD,arsR	merC,merP,merR,merT	pcoA,pcoC,pcoD,pcoR,pcoS	silA,silB,silC,silE,silF,silP,silR,silS		IncQ1
14ESS0968	2014	human		00-04-00	Asia	China	Guangdong	Guangzhou	14ESS0968	2	R	R	R	R	R	S	S	S	S	S	S	S	R	S	S	S	S	14ESS0968	34	blaCTX-M-55	blaTEM-1B							tet(B)			ASSUT	arsA,arsB,arsC,arsD,arsR		pcoA,pcoC,pcoD,pcoR,pcoS	silA,silB,silC,silE,silF,silP,silR,silS		IncQ1
14ESS0273	2014	human	Male	01-03-00	Asia	China	Guangdong	Jiangmen	14ESS0273	6	R	S	R	R	R	S	R	R	R	R	R	S	I	S	R	S	R	14ESS0273	34		blaOXA-1		floR	mcr-1		oqxAB, aac(6')-Ib-cr		tet(B)		gyrA_D87N		arsA,arsB,arsC,arsD,arsR		pcoA,pcoC,pcoD,pcoR,pcoS	silA,silB,silC,silE,silF,silP,silR,silS	terD,terW,terZ	IncHI2,IncX4
14ESS0322	2014	human	Male	00-07-00	Asia	China	Guangdong	Dongguan	14ESS0322	2	S	S	S	R	S	S	S	S	S	S	S	S	R	S	S	S	S	14ESS0322	34	blaCTX-M-55	blaTEM-1B					qnrS1		tet(B)			ASSUT	arsA,arsB,arsC,arsD,arsR	merC,merP,merR,merT	pcoA,pcoC,pcoD,pcoR,pcoS	silA,silB,silC,silE,silF,silP,silR,silS		IncQ1
14ESS0841	2014	human	Male	01-00-00	Asia	China	Guangdong	Yangjiang	14ESS0841	5	S	S	S	I	S	S	S	R	R	R	S	S	R	S	R	S	R	14ESS0841	34				floR	mcr-1		oqxAB		tet(B)						pcoA,pcoB,pcoC,pcoD,pcoE,pcoR,pcoS	silA,silB,silC,silE,silF,silP,silR,silS	terD,terW,terZ	IncHI2,IncN
14ESS1015	2014	human	Male	00-08-02	Asia	China	Guangdong	Zhongshan	14ESS1015	3	S	S	S	S	S	S	S	R	S	R	I	S	R	S	S	S	S	14ESS1015	34	blaCTX-M-14, blaCTX-M-55	blaTEM-1B					qnrS1		tet(B)			ASSUT	arsA,arsB,arsC,arsD,arsR	merC,merP,merR,merT	pcoA,pcoC,pcoD,pcoR,pcoS	silA,silB,silC,silE,silF,silP,silR,silS		IncB/O/K/Z_2,IncQ1
14ESS1050	2014	human	Male	00-06-13	Asia	China	Guangdong	Zhongshan	14ESS1050	3	R	R	S	R	S	S	S	S	I	R	S	S	I	S	R	S	S	14ESS1050	34	blaCTX-M-130	blaTEM-1B			mcr-1				tet(B)				arsA,arsB,arsC,arsD,arsR		pcoA,pcoC,pcoD,pcoR,pcoS	silA,silB,silC,silE,silF,silP,silR,silS		IncI1,IncI2
14ESS1484	2014	human	Male	00-05-00	Asia	China	Guangdong	Zhongshan	14ESS1484	3	R	R	R	R	R	S	S	S	S	S	I	S	R	S	S	S	R	14ESS1484	34	blaCTX-M-55	blaTEM-1B					qnrS1		tet(B)			ASSUT	arsA,arsB,arsC,arsD,arsR	merC,merP,merR,merT	pcoA,pcoC,pcoD,pcoR,pcoS	silA,silB,silC,silE,silF,silP,silR,silS		IncHI1,IncI1,IncQ1
14ESS1517	2014	human	Male	00-05-00	Asia	China	Guangdong	Guangzhou	14ESS1517	7	S	S	S	R	S	S	R	R	R	R	R	S	R	S	R	S	R	14ESS1517	34		blaOXA-1		floR			oqxAB, qnrD1, aac(6')-Ib-cr		tet(B)		gyrA_D87N		arsA,arsB,arsC,arsD,arsR	merC,merP,merR,merT	pcoA,pcoC,pcoD,pcoR,pcoS	silA,silB,silC,silE,silF,silP,silR,silS	terD,terW,terZ	IncHI2,IncI1,IncQ1
14ESS1566	2014	human	Male	01-00-00	Asia	China	Guangdong	Dongguan	14ESS1566	4	S	S	S	R	S	S	S	R	S	S	I	S	R	S	S	S	R	14ESS1566	34	blaCTX-M-55	blaTEM-1B					qnrS1		tet(B)			ASSUT	arsA,arsB,arsC,arsD,arsR	merC,merP,merR,merT	pcoA,pcoC,pcoD,pcoR,pcoS	silA,silB,silC,silE,silF,silP,silR,silS		IncQ1
14E0060	2014	human	Male	33-00-00	Asia	China	Guangdong	Zhongshan	14E0060	5	S	S	S	R	S	S	S	R	R	R	I	S	I	S	R	S	R	14E0060	34		blaTEM-1B		floR	mcr-1		oqxAB	fosA3	tet(B)				arsA,arsB,arsC,arsD,arsR	merC,merP,merR,merT	pcoA,pcoC,pcoD,pcoR,pcoS	silA,silB,silC,silE,silF,silP,silR,silS	terD,terW,terZ	IncHI2,IncQ1
14E0094	2014	human	Female	01-00-00	Asia	China	Guangdong	Guangzhou	14E0094	6	S	S	S	S	S	R	R	R	R	R	R	S	R	S	R	S	R	14E0094	34		blaOXA-1, blaTEM-1B		floR	mcr-1		oqxAB, aac(6')-Ib-cr		tet(B)		gyrA_D87N	ASSUT	arsA,arsB,arsC,arsD,arsR	merC,merP,merR,merT	pcoA,pcoC,pcoD,pcoR,pcoS	silA,silB,silC,silE,silF,silP,silR,silS	terD,terW,terZ	IncHI2,IncQ1
14E0210	2014	human	Female	03-04-00	Asia	China	Guangdong	Zhongshan	14E0210	6	I	R	S	R	S	S	S	S	R	S	R	S	R	S	R	S	R	14E0210	34		blaOXA-1		floR	mcr-1		oqxAB, aac(6')-Ib-cr		tet(B)		gyrA_D87N		arsA,arsB,arsC,arsD,arsR		pcoA,pcoC,pcoD,pcoR,pcoS	silA,silB,silC,silE,silF,silP,silR,silS	terD,terW,terZ	IncHI2
14E0337	2014	human	Male	00-06-09	Asia	China	Guangdong	Dongguan	14E0337	6	S	S	S	S	S	R	R	R	R	R	R	S	R	S	R	S	R	14E0337	34		blaOXA-1		floR	mcr-1		oqxAB, aac(6')-Ib-cr		tet(B)		gyrA_D87N		arsA,arsB,arsC,arsD,arsR		pcoA,pcoC,pcoD,pcoR,pcoS	silA,silB,silC,silE,silF,silP,silR,silS	terD,terW,terZ	IncHI2
14E0356	2014	human	Male	29-00-00	Asia	China	Guangdong	Dongguan	14E0356	7	S	S	S	R	S	S	R	R	R	R	R	S	R	S	R	S	R	14E0356	34		blaOXA-1		floR	mcr-1		oqxAB, aac(6')-Ib-cr		tet(B)		gyrA_D87N		arsA,arsB,arsC,arsD,arsR		pcoA,pcoC,pcoD,pcoR,pcoS	silA,silB,silC,silE,silF,silP,silR,silS	terD,terW,terZ	IncHI2,IncX4
14E0720	2014	human	Male	02-00-00	Asia	China	Guangdong	Zhuhai	14E0720	7	S	S	S	R	S	R	S	R	R	R	I	S	R	S	R	S	R	14E0720	34		blaTEM-1B		floR	mcr-1		oqxAB		tet(B)				arsA,arsB,arsC,arsD,arsR	merC,merP,merR,merT	pcoA,pcoC,pcoD,pcoR,pcoS	silA,silB,silC,silE,silF,silP,silR,silS	terD,terW,terZ	IncHI2,IncQ1
14E1010	2014	human	Male	00-06-06	Asia	China	Guangdong	Zhongshan	14E1010	6	S	S	S	R	S	S	R	R	R	R	R	S	S	S	R	S	R	14E1010	34		blaOXA-1		floR	mcr-1		oqxAB, aac(6')-Ib-cr		tet(B)		gyrA_D87N		arsA,arsB,arsC,arsD,arsR		pcoA,pcoC,pcoD,pcoR,pcoS	silA,silB,silC,silE,silF,silP,silR,silS	terD,terW,terZ	IncHI2,IncX4
14E1048	2014	human	Male	01-04-00	Asia	China	Guangdong	Zhongshan	14E1048	6	R	S	S	R	S	S	I	R	R	S	S	S	R	S	R	R	R	14E1048	34	blaCTX-M-14	blaTEM-1B		floR	mcr-1		oqxAB	fosA3	tet(A), tet(B)				arsA,arsB,arsC,arsD,arsR	merC,merP,merR,merT	pcoA,pcoC,pcoD,pcoR,pcoS	silA,silB,silC,silE,silF,silP,silR,silS	terD,terW,terZ	IncHI2,IncQ1
14E1049	2014	human	Female	00-06-00	Asia	China	Guangdong	Zhongshan	14E1049	4	R	S	S	R	S	S	S	S	I	R	S	S	R	S	R	S	S	14E1049	34	blaCTX-M-130	blaTEM-1B			mcr-1				tet(B)			ASSUT	arsA,arsB,arsC,arsD,arsR	merC,merP,merR,merT	pcoA,pcoC,pcoD,pcoR,pcoS	silA,silB,silC,silE,silF,silP,silR,silS		IncI1,IncI2,IncQ1
14E1154	2014	human	Female	01-00-00	Asia	China	Guangdong	Dongguan	14E1154	3	S	S	S	R	S	S	S	R	R	S	S	S	R	S	S	S	S	14E1154	34	blaCTX-M-14			floR			oqxAB	fosA3	tet(B)		gyrA_D87N		arsA,arsB,arsC,arsD,arsR	merC,merP,merR,merT	pcoA,pcoC,pcoD,pcoR,pcoS	silA,silB,silC,silE,silF,silP,silR,silS	terD,terW,terZ	IncHI2,IncQ1
14E1172	2014	human	Male	00-07-00	Asia	China	Guangdong	Dongguan	14E1172	6	S	S	S	S	S	R	I	R	R	S	R	S	R	S	R	S	R	14E1172	34		blaOXA-1		floR	mcr-1		oqxAB, aac(6')-Ib-cr		tet(B)		gyrA_D87N		arsA,arsB,arsC,arsD,arsR		pcoA,pcoC,pcoD,pcoR,pcoS	silA,silB,silC,silE,silF,silP,silR,silS	terD,terW,terZ	IncHI2,IncX4
14E1234	2014	human	Female	01-00-00	Asia	China	Guangdong	Yangjiang	14E1234	6	I	R	S	R	S	S	R	R	R	R	R	S	R	S	R	S	S	14E1234	34		blaOXA-1		floR	mcr-1		oqxAB, aac(6')-Ib-cr		tet(B)		gyrA_D87N		arsA,arsB,arsC,arsD,arsR	merC,merP,merR,merT	pcoA,pcoC,pcoD,pcoR,pcoS	silA,silB,silC,silE,silF,silP,silR,silS	terD,terW,terZ	IncHI2,IncQ1
14E1744	2014	human	Male	00-08-00	Asia	China	Guangdong	Zhongshan	14E1744	7	R	R	S	R	S	S	R	R	R	R	I	S	R	S	R	S	R	14E1744	34	blaCTX-M-55	blaOXA-1		floR	mcr-1		aac(6')-Ib-cr		tet(B)		gyrA_D87N		arsA,arsB,arsC,arsD,arsR		pcoA,pcoC,pcoD,pcoR,pcoS	silA,silB,silC,silE,silF,silP,silR,silS	terD,terW,terZ	IncI1,IncX4
14ESS0610	2014	human	Male	00-07-00	Asia	China	Guangdong	Yangjiang	14ESS0610	4	S	S	S	R	S	S	S	R	R	R	S	S	R	S	S	S	S	14ESS0610	34		blaTEM-1B							tet(B)			ASSUT	arsA,arsB,arsC,arsD,arsR		pcoA,pcoC,pcoD,pcoR,pcoS	silA,silB,silC,silE,silF,silP,silR,silS		IncQ1
15ESS0009	2015	human	Male	01-00-00	Asia	China	Guangdong	Shaoguan	15ESS0009	2	S	S	S	R	R	S	S	S	S	S	S	S	R	S	S	S	S	15ESS0009	34		blaTEM-1B		floR	mcr-1		oqxAB		tet(B)				arsA,arsB,arsC,arsD,arsR	merC,merP,merR,merT	pcoA,pcoB,pcoC,pcoD,pcoE,pcoR,pcoS	silA,silB,silC,silE,silF,silR,silS	terD,terW,terZ	IncHI2,IncN,IncQ1
15ESS0048	2015	human	Male	01-00-00	Asia	China	Guangdong	Foshan	15ESS0048	6	S	S	S	R	R	S	R	R	R	R	S	S	R	S	S	S	R	15ESS0048	34		blaTEM-1B							tet(B)			ASSUT	arsA,arsB,arsC,arsD,arsR	merC,merP,merR,merT	pcoA,pcoC,pcoD,pcoR,pcoS	silA,silB,silC,silE,silF,silP,silR,silS		IncQ1
15ESS0063	2015	human	Male	01-04-00	Asia	China	Guangdong	Zhuhai	15ESS0063	2	S	S	S	S	R	S	I	S	I	R	I	S	S	S	S	S	S	15ESS0063	34		blaTEM-1B							tet(B)			ASSUT	arsA,arsB,arsC,arsD,arsR	merC,merP,merR,merT	pcoA,pcoC,pcoD,pcoR,pcoS	silA,silB,silC,silE,silF,silP,silR,silS		IncQ1
15ESS0067	2015	human	Male	00-02-00	Asia	China	Guangdong	Maoming	15ESS0067	4	S	S	S	R	R	S	I	S	R	R	R	S	R	S	S	S	S	15ESS0067	34		blaTEM-1B							tet(B)			ASSUT	arsA,arsB,arsC,arsD,arsR	merC,merP,merR,merT	pcoA,pcoC,pcoD,pcoR,pcoS	silA,silB,silC,silE,silF,silP,silR,silS		IncQ1,p0111
15ESS0099	2015	human	Male	02-05-00	Asia	China	Guangdong	Jiangmen	15ESS0099	2	S	S	S	R	R	S	I	S	I	S	S	S	R	S	S	S	S	15ESS0099	34									tet(B)				arsA,arsB,arsC,arsD,arsR		pcoA,pcoC,pcoD,pcoR,pcoS	silA,silB,silC,silE,silF,silP,silR,silS
15ESS0133	2015	human	Male	03-00-00	Asia	China	Guangdong	Foshan	15ESS0133	4	S	S	S	S	R	S	I	S	R	R	R	S	R	S	S	S	S	15ESS0133	34		blaOXA-1		floR			oqxAB, aac(6')-Ib-cr		tet(B)		gyrA_D87N		arsA,arsB,arsC,arsD,arsR		pcoA,pcoC,pcoD,pcoR,pcoS	silA,silB,silC,silE,silF,silP,silR,silS	terD,terW,terZ	IncHI2
15ESS0137	2015	human	Female	01-00-00	Asia	China	Guangdong	Foshan	15ESS0137	5	S	S	S	R	R	S	S	R	R	R	R	S	R	S	S	S	R	15ESS0137	34		blaTEM-1B							tet(B)			ASSUT	arsA,arsB,arsC,arsD,arsR		pcoA,pcoC,pcoD,pcoR,pcoS	silA,silB,silC,silE,silF,silP,silR,silS		IncQ1
15E038	2015	human	Female	02-00-00	Asia	China	Guangdong	Yangjiang	15E038	7	S	S	S	R	R	S	R	R	R	R	R	S	R	S	R	S	R	15E038	34	blaCTX-M-65	blaOXA-10		floR			qnrS1		tet(B)				arsA,arsB,arsC,arsD,arsR	merC,merP,merR,merT	pcoA,pcoC,pcoD,pcoR,pcoS	silA,silB,silC,silE,silF,silP,silR,silS	terD,terW,terZ	IncHI2,IncQ1
15E070	2015	human	Female	00-02-00	Asia	China	Guangdong	Zhongshan	15E070	5	S	S	S	R	R	S	R	R	R	R	R	S	R	S	S	S	S	15E070	34	blaCTX-M-65	blaOXA-10		floR			qnrS1						arsA,arsB,arsC,arsD,arsR		pcoA,pcoC,pcoD,pcoR,pcoS	silA,silB,silC,silE,silF,silP,silR,silS	terD,terW,terZ	IncHI2
15E153	2015	human	Male	00-00-03	Asia	China	Guangdong	Guangzhou	15E153	1	S	S	S	R	R	S	I	S	I	S	S	S	S	S	S	S	S	15E153	34	blaCTX-M-14	blaTEM-1B						fosA3	tet(B)			ASSUT	arsA,arsB,arsC,arsD,arsR	merC,merP,merR,merT	pcoA,pcoC,pcoD,pcoR,pcoS	silA,silB,silC,silE,silF,silP,silR,silS	terD,terW,terZ	IncHI2,IncQ1
15E178	2015	human	Male	01-03-00	Asia	China	Guangdong	Dongguan	15E178	2	S	S	S	R	R	S	I	S	I	S	S	S	R	S	S	S	S	15E178	34	blaCTX-M-55						qnrS1		tet(B)				arsA,arsB,arsC,arsD,arsR	merC,merP,merR,merT	pcoA,pcoC,pcoD,pcoR,pcoS	silA,silB,silC,silE,silF,silP,silR,silS
15E180	2015	human		00-08-00	Asia	China	Guangdong	Foshan	15E180	6	S	S	S	R	R	S	R	R	R	R	R	S	R	S	S	S	R	15E180	34	blaCTX-M-55	blaTEM-1B					qnrS1		tet(B)			ASSUT	arsA,arsB,arsC,arsD,arsR	merC,merP,merR,merT	pcoA,pcoC,pcoD,pcoR,pcoS	silA,silB,silC,silE,silF,silP,silR,silS		IncQ1
15E188	2015	human	Female	00-10-00	Asia	China	Guangdong	Foshan	15E188	6	S	S	S	R	R	S	R	R	R	R	R	S	R	S	S	S	R	15E188	34	blaCTX-M-55	blaTEM-1B					qnrS1		tet(B)			ASSUT	arsA,arsB,arsC,arsD,arsR	merC,merP,merR,merT	pcoA,pcoC,pcoD,pcoR,pcoS	silA,silB,silC,silE,silF,silP,silR,silS		IncQ1
15E190	2015	human	Male	00-00-05	Asia	China	Guangdong	Guangzhou	15E190	6	S	S	S	R	R	S	R	R	R	R	S	S	R	S	S	S	R	15E190	34	blaCTX-M-55	blaTEM-141		floR			qnrS1	fosA3	tet(A), tet(B)				arsA,arsB,arsC,arsD,arsR	merC,merP,merR,merT	pcoA,pcoC,pcoD,pcoR,pcoS	silA,silB,silC,silE,silF,silP,silR,silS		IncFII,IncQ1
15E248	2015	human	Male	02-00-00	Asia	China	Guangdong	Foshan	15E248	2	S	S	S	R	R	S	I	S	S	S	S	S	R	S	S	S	S	15E248	34	blaCTX-M-55						qnrS1		tet(B)				arsA,arsB,arsC,arsD,arsR	merC,merP,merR,merT	pcoA,pcoC,pcoD,pcoR,pcoS	silA,silB,silC,silE,silF,silP,silR,silS
15E267	2015	human	Male	01-00-00	Asia	China	Guangdong	Foshan	15E267	2	S	S	S	R	R	S	I	S	I	S	S	S	R	S	S	S	S	15E267	34	blaCTX-M-55	blaTEM-1B					qnrS1		tet(B)			ASSUT	arsA,arsB,arsC,arsD,arsR	merC,merP,merR,merT	pcoA,pcoC,pcoD,pcoR,pcoS	silA,silB,silC,silE,silF,silP,silR,silS		IncQ1
15ESS1025	2015	human	Male	02-00-00	Asia	China	Guangdong	Foshan	15ESS1025	2	S	S	S	S	R	S	I	S	I	S	S	S	R	S	S	S	S	15ESS1025	34		blaTEM-1B							tet(B)			ASSUT	arsA,arsB,arsC,arsD,arsR	merC,merP,merR,merT	pcoA,pcoC,pcoD,pcoR,pcoS	silA,silB,silC,silE,silF,silP,silR,silS		IncQ1
15E268	2015	human	Female	01-00-00	Asia	China	Guangdong	Foshan	15E268	6	S	S	S	R	R	S	R	R	R	R	R	S	R	S	S	S	R	15E268	34	blaCTX-M-55	blaTEM-1B					qnrS1		tet(B)			ASSUT	arsA,arsB,arsC,arsD,arsR	merC,merP,merR,merT	pcoA,pcoC,pcoD,pcoR,pcoS	silA,silB,silC,silE,silF,silP,silR,silS		IncQ1
15E269	2015	human	Male	00-04-00	Asia	China	Guangdong	Foshan	15E269	2	S	S	S	R	R	S	S	S	I	S	S	S	R	S	S	S	S	15E269	34	blaCTX-M-55	blaTEM-1B		floR			qnrS1	fosA3	tet(A), tet(B)			ASSUT	arsA,arsB,arsC,arsD,arsR	merC,merP,merR,merT	pcoA,pcoC,pcoD,pcoR,pcoS	silA,silB,silC,silE,silF,silP,silR,silS		IncFII,IncQ1
15ESS1193	2015	human	Female	00-06-00	Asia	China	Guangdong	Guangzhou	15ESS1193	4	S	S	S	R	R	S	S	R	R	S	S	S	R	S	S	S	R	15ESS1193	34		blaOXA-1, blaTEM-1B		floR			aac(6')-Ib-cr				gyrA_D87N		arsA,arsB,arsC,arsD,arsR	merC,merP,merR,merT	pcoA,pcoC,pcoD,pcoR,pcoS	silA,silB,silC,silE,silF,silP,silR,silS	terD,terW,terZ	IncHI2,IncQ1
15ESS1277	2015	human	Female	02-01-00	Asia	China	Guangdong	Foshan	15ESS1277	6	R	R	R	R	R	S	R	R	R	R	R	S	R	S	S	S	R	15ESS1277	34		blaOXA-1, blaTEM-1B		floR			aac(6')-Ib-cr		tet(B)		gyrA_D87N		arsA,arsB,arsC,arsD,arsR		pcoA,pcoC,pcoD,pcoR,pcoS	silA,silB,silC,silE,silF,silP,silR,silS	terD,terW,terZ	IncHI2,IncQ1
15ESS1291	2015	human	Male	00-08-00	Asia	China	Guangdong	Maoming	15ESS1291	2	S	S	S	R	R	S	S	S	I	S	S	S	R	S	S	S	S	15ESS1291	34									tet(B)				arsA,arsB,arsC,arsD,arsR	merC,merP,merR,merT	pcoA,pcoC,pcoD,pcoR,pcoS	silA,silB,silC,silE,silF,silP,silR,silS
15E409	2015	human	Male	01-04-00	Asia	China	Guangdong	Zhuhai	15E409	2	S	S	S	R	R	S	I	S	I	S	S	S	R	S	S	S	S	15E409	34	blaCTX-M-65	blaOXA-1, blaTEM-1B		floR			aac(6')-Ib-cr		tet(A), tet(B), tet(M)		gyrA_D87N		arsA,arsB,arsC,arsD,arsR	merC,merP,merR,merT	pcoA,pcoC,pcoD,pcoR,pcoS	silA,silB,silC,silE,silF,silP,silR,silS	terD,terW,terZ	IncFIB,IncFIC(FII),IncHI2,IncQ1
15E493	2015	human	Male	00-04-00	Asia	China	Guangdong	Guangzhou	15E493	2	S	S	S	R	R	S	S	S	I	S	S	S	R	S	S	S	S	15E493	34	blaCTX-M-55, blaCTX-M-65	blaOXA-10		floR			qnrS1		tet(B)				arsA,arsB,arsC,arsD,arsR	merC,merP,merR,merT	pcoA,pcoC,pcoD,pcoR,pcoS	silA,silB,silC,silE,silF,silP,silR,silS	terD,terW,terZ	IncHI2,IncI2,IncQ1
15E510	2015	human	Female	05-00-00	Asia	China	Guangdong	Jieyang	15E510	6	S	S	S	R	R	S	R	R	R	R	R	S	R	S	S	S	R	15E510	34	blaCTX-M-55						qnrS1		tet(B)				arsA,arsB,arsC,arsD,arsR	merC,merP,merR,merT	pcoA,pcoC,pcoD,pcoR,pcoS	silA,silB,silC,silE,silF,silP,silR,silS
15ESS2028	2015	human	Male	00-10-00	Asia	China	Guangdong	Jiangmen	15ESS2028	2	S	S	S	S	R	S	S	S	S	S	S	S	R	S	S	S	S	15ESS2028	34									tet(B)				arsA,arsB,arsC,arsD,arsR		pcoA,pcoC,pcoD,pcoR,pcoS	silA,silB,silC,silE,silF,silP,silR,silS
15ESS2044	2015	human	Female	01-01-00	Asia	China	Guangdong	Heyuan	15ESS2044	6	S	S	S	R	R	S	R	R	R	R	I	S	R	S	S	S	R	15ESS2044	34		blaTEM-1B		floR					tet(B), tet(M)		gyrA_D87Y	ASSUT	arsA,arsB,arsC,arsD,arsR	merC,merP,merR,merT	pcoA,pcoC,pcoD,pcoR,pcoS	silA,silB,silC,silE,silF,silP,silR,silS		IncFIB,IncFIC(FII),IncQ1
15ESS2050	2015	human	Male	10-00-00	Asia	China	Guangdong	Zhongshan	15ESS2050	2	S	S	S	S	R	S	S	S	S	S	S	S	R	S	S	S	S	15ESS2050	34									tet(B)				arsA,arsB,arsC,arsD,arsR	merC,merP,merR,merT	pcoA,pcoC,pcoD,pcoR,pcoS	silA,silB,silC,silE,silF,silP,silR,silS
15E535	2015	human	Female	01-00-00	Asia	China	Guangdong	Guangzhou	15E535	2	R	R	R	R	R	S	S	S	S	S	I	S	R	S	S	S	S	15E535	34	blaCTX-M-55	blaTEM-1B					qnrS1		tet(B)			ASSUT	arsA,arsB,arsC,arsD,arsR	merC,merP,merR,merT	pcoA,pcoC,pcoD,pcoR,pcoS	silA,silB,silC,silE,silF,silP,silR,silS		IncQ1
15ESS2380	2015	human	Male	00-08-00	Asia	China	Guangdong	Dongguan	15ESS2380	2	S	S	S	R	R	S	S	S	S	S	S	S	R	S	S	S	S	15ESS2380	34		blaTEM-1B							tet(B)			ASSUT	arsA,arsB,arsC,arsD,arsR	merC,merP,merR,merT	pcoA,pcoC,pcoD,pcoR,pcoS	silA,silB,silC,silE,silF,silP,silR,silS		IncQ1
15ESS0365	2015	human	Female	02-00-00	Asia	China	Guangdong	Yangjiang	15ESS0365	6	I	S	S	R	S	S	R	R	R	R	R	S	I	S	R	S	R	15ESS0365	34		blaOXA-1		floR	mcr-1		oqxAB, aac(6')-Ib-cr		tet(B)		gyrA_D87N		arsA,arsB,arsC,arsD,arsR		pcoA,pcoC,pcoD,pcoR,pcoS	silA,silB,silC,silE,silF,silP,silR,silS	terD,terW,terZ	IncHI2,IncX4
15ESS1296	2015	human	Male	00-02-00	Asia	China	Guangdong	Maoming	15ESS1296	2	S	S	S	R	S	S	S	S	S	S	S	S	R	S	S	S	S	15ESS1296	34		blaTEM-1B							tet(B)			ASSUT	arsA,arsB,arsC,arsD,arsR	merC,merP,merR,merT	pcoA,pcoC,pcoD,pcoR,pcoS	silA,silB,silC,silE,silF,silP,silR,silS		IncQ1
15ESS1346	2015	human	Female	00-03-13	Asia	China	Guangdong	Zhongshan	15ESS1346	2	S	S	S	R	S	S	S	S	S	S	S	S	R	S	S	S	S	15ESS1346	34		blaTEM-1B							tet(B)			ASSUT	arsA,arsB,arsC,arsD,arsR	merC,merP,merR,merT	pcoA,pcoC,pcoD,pcoR,pcoS	silA,silB,silC,silE,silF,silP,silR,silS		IncQ1
15ESS1392	2015	human	Female	00-07-00	Asia	China	Guangdong	Dongguan	15ESS1392	2	S	S	S	R	S	S	S	S	S	S	I	S	R	S	S	S	S	15ESS1392	34		blaTEM-1B			mcr-3				tet(B)		gyrA_D87N	ASSUT		merC,merP,merR,merT			terD,terW,terZ	IncHI2,IncQ1,IncY
15ESS2035	2015	human	Male	00-11-00	Asia	China	Guangdong	Yangjiang	15ESS2035	4	S	S	S	R	S	S	S	S	I	S	I	S	R	S	R	S	R	15ESS2035	34		blaTEM-1B			mcr-1				tet(A), tet(B)			ASSUT	arsA,arsB,arsC,arsD,arsR	merC,merP,merR,merT	pcoA,pcoC,pcoD,pcoR,pcoS	silA,silB,silC,silE,silF,silP,silR,silS	terD,terW,terZ	IncHI2,IncQ1
15ESS2249	2015	human	Female		Asia	China	Guangdong	Dongguan	15ESS2249	4	S	S	S	R	S	S	S	R	R	S	R	S	R	S	S	S	S	15ESS2249	34		blaTEM-1B							tet(B)			ASSUT	arsA,arsB,arsC,arsD,arsR	merC,merP,merR,merT	pcoA,pcoC,pcoD,pcoR,pcoS	silA,silB,silC,silE,silF,silP,silR,silS		IncQ1
15E044	2015	human	Male	01-00-00	Asia	China	Guangdong	Dongguan	15E044	7	R	S	R	R	R	S	R	R	R	R	I	S	S	S	R	R	R	15E044	34	blaCTX-M-14	blaTEM-1B		floR	mcr-1		oqxAB	fosA3	tet(B)			ASSUT	arsA,arsB,arsC,arsD,arsR	merC,merP,merR,merT	pcoA,pcoC,pcoD,pcoR,pcoS	silA,silB,silC,silE,silF,silP,silR,silS	terD,terW,terZ	IncHI2,IncQ1
15E059	2015	human	Male	01-07-00	Asia	China	Guangdong	Dongguan	15E059	6	R	R	R	R	S	S	R	R	R	S	R	S	R	S	R	S	S	15E059	34	blaCTX-M-55	blaTEM-1B			mcr-3		qnrS1		tet(B)			ASSUT	arsA,arsB,arsC,arsD,arsR	merC,merP,merR,merT	pcoA,pcoC,pcoD,pcoR,pcoS	silA,silB,silC,silE,silF,silP,silR,silS		IncFII,IncQ1
15E065	2015	human	Male	00-01-10	Asia	China	Guangdong	Guangzhou	15E065	4	S	S	R	R	R	S	R	R	R	S	S	S	R	S	S	S	S	15E065	34	blaCTX-M-65	blaOXA-10		floR			qnrS1		tet(B)				arsA,arsB,arsC,arsD,arsR	merC,merP,merR,merT	pcoA,pcoC,pcoD,pcoR,pcoS	silA,silB,silC,silE,silF,silP,silR,silS	terD,terW,terZ	IncHI2,IncQ1
15E135	2015	human	Male	01-05-00	Asia	China	Guangdong	Dongguan	15E135	6	R	I	R	R	S	S	R	R	R	S	S	S	R	S	R	R	S	15E135	34	blaCTX-M-14	blaTEM-1B		floR	mcr-1		oqxAB	fosA3	tet(A), tet(B)			ASSUT	arsA,arsB,arsC,arsD,arsR	merC,merP,merR,merT	pcoA,pcoC,pcoD,pcoR,pcoS	silA,silB,silC,silE,silF,silP,silR,silS	terD,terW,terZ	IncHI2,IncQ1
15E141	2015	human	Female	01-00-00	Asia	China	Guangdong	Maoming	15E141	6	R	S	R	S	S	R	I	R	R	S	S	S	R	S	R	R	S	15E141	34	blaCTX-M-14	blaTEM-1B		floR	mcr-1		oqxAB	fosA3	tet(A), tet(B)			ASSUT	arsA,arsB,arsC,arsD,arsR	merC,merP,merR,merT	pcoA,pcoC,pcoD,pcoR,pcoS	silA,silB,silC,silE,silF,silP,silR,silS	terD,terW,terZ	IncHI2,IncQ1
15E164	2015	human	Male	01-07-00	Asia	China	Guangdong	Zhuhai	15E164	7	R	S	R	R	S	R	R	R	R	S	S	S	R	S	R	R	R	15E164	34	blaCTX-M-14	blaTEM-1B		floR	mcr-1		oqxAB	fosA3	tet(A), tet(B)			ASSUT	arsA,arsB,arsC,arsD,arsR	merC,merP,merR,merT	pcoA,pcoC,pcoD,pcoR,pcoS	silA,silB,silC,silE,silF,silP,silR,silS	terD,terW,terZ	IncHI2,IncQ1
15E179	2015	human	Male	01-02-00	Asia	China	Guangdong	Dongguan	15E179	2	S	S	S	S	S	S	S	S	R	S	S	S	S	S	S	S	R	15E179	34	blaCTX-M-55						qnrS1		tet(B)				arsA,arsB,arsC,arsD,arsR	merC,merP,merR,merT	pcoA,pcoC,pcoD,pcoR,pcoS	silA,silB,silC,silE,silF,silP,silR,silS
15E186	2015	human	Female	00-09-00	Asia	China	Guangdong	Jieyang	15E186	8	R	S	R	R	R	S	R	R	R	S	R	S	R	S	R	R	R	15E186	34	blaCTX-M-14	blaTEM-1B		floR	mcr-1		oqxAB	fosA3	tet(B)				arsA,arsB,arsC,arsD,arsR	merC,merP,merR,merT	pcoA,pcoC,pcoD,pcoR,pcoS	silA,silB,silC,silE,silF,silP,silR,silS	terD,terW,terZ	IncHI2,IncQ1
15E2020	2015	human	Male	00-03-00	Asia	China	Guangdong	Maoming	15E2020	7	R	S	R	R	R	S	R	R	R	S	I	S	R	S	R	R	R	15E2020	34	blaCTX-M-14	blaTEM-1B		floR	mcr-1		oqxAB	fosA3	tet(B)	mph(A)			arsA,arsB,arsC,arsD,arsR	merC,merP,merR,merT	pcoA,pcoC,pcoD,pcoR,pcoS	silA,silB,silC,silE,silF,silP,silR,silS	terD,terW,terZ	IncHI2,IncN,IncQ1
15E227	2015	human	Female	00-09-27	Asia	China	Guangdong	Zhongshan	15E227	4	S	S	S	R	S	S	S	R	R	S	I	S	R	S	S	S	R	15E227	34	blaCTX-M-14	blaTEM-1B					oqxAB	fosA3	tet(B)			ASSUT	arsA,arsB,arsC,arsD,arsR	merC,merP,merR,merT	pcoA,pcoC,pcoD,pcoR,pcoS	silA,silB,silC,silE,silF,silP,silR,silS	terD,terW,terZ	IncHI2,IncQ1
15E289	2015	human	Male	00-05-00	Asia	China	Guangdong	Yangjiang	15E289	4	R	S	S	R	R	S	S	R	S	S	I	S	R	S	S	S	R	15E289	34		blaOXA-1, blaTEM-1B		floR			aac(6')-Ib-cr		tet(B)		gyrA_D87Y		arsA,arsB,arsC,arsD,arsR	merC,merP,merR,merT	pcoA,pcoC,pcoD,pcoR,pcoS	silA,silB,silC,silE,silF,silP,silR,silS	terD,terW,terZ	IncHI2,IncQ1
15E325	2015	human	Male	00-11-00	Asia	China	Guangdong	Dongguan	15E325	4	R	R	R	R	S	R	S	S	R	S	I	S	I	S	R	S	S	15E325	34	blaCTX-M-55	blaTEM-1B					qnrS1	fosA3					arsA,arsB,arsC,arsD,arsR	merR,merT	pcoA,pcoC,pcoD,pcoR,pcoS	silA,silB,silC,silE,silF,silP,silR,silS	terW,	IncHI2,IncQ1
15E384	2015	human	Female	00-09-00	Asia	China	Guangdong	Shaoguan	15E384	6	R	S	R	R	S	S	I	R	R	S	R	S	I	S	R	R	R	15E384	34	blaCTX-M-14, blaCTX-M-55	blaTEM-1B		floR			oqxAB		tet(B)		gyrA_D87N		arsA,arsB,arsC,arsD,arsR	merC,merP,merR,merT	pcoA,pcoC,pcoD,pcoR,pcoS	silA,silB,silC,silE,silF,silP,silR,silS	terD,terW,terZ	IncHI2,IncI1
15E396	2015	human	Female	00-09-00	Asia	China	Guangdong	Yangjiang	15E396	5	R	S	R	R	R	S	R	R	R	S	I	S	S	S	R	S	R	15E396	34	blaCTX-M-65	blaOXA-10		floR	mcr-1		oqxAB, qnrS1	fosA3	tet(B)				arsA,arsB,arsC,arsD,arsR	merC,merP,merR,merT	pcoA,pcoC,pcoD,pcoR,pcoS	silA,silB,silC,silE,silF,silP,silR,silS	terD,terW,terZ	IncHI2,IncQ1
15E428	2015	human	Female		Asia	China	Guangdong	Zhongshan	15E428	4	R	S	R	R	R	S	S	R	R	S	S	S	R	S	S	S	R	15E428	34	blaCTX-M-55	blaTEM-1B					qnrS1		tet(B)			ASSUT	arsA,arsB,arsC,arsD,arsR	merC,merP,merR,merT	pcoA,pcoC,pcoD,pcoR,pcoS	silA,silB,silC,silE,silF,silP,silR,silS		IncQ1
15E434	2015	human	Female		Asia	China	Guangdong	Zhongshan	15E434	5	R	R	R	R	S	S	S	R	R	R	R	S	R	S	R	S	S	15E434	34	blaCTX-M-55	blaTEM-1B		floR	mcr-3		qnrS1		tet(A), tet(B)			ASSUT	arsA,arsB,arsC,arsD,arsR	merC,merP,merR,merT	pcoA,pcoC,pcoD,pcoR,pcoS	silA,silB,silC,silE,silF,silP,silR,silS		IncA/C2,IncQ1
15E444	2015	human	Male	00-07-12	Asia	China	Guangdong	Jiangmen	15E444	6	R	S	R	R	R	S	S	I	I	R	I	S	R	S	R	R	R	15E444	34	blaCTX-M-14	blaTEM-1B			mcr-1		oqxAB	fosA3	tet(B)			ASSUT	arsA,arsB,arsC,arsD,arsR	merC,merP,merR,merT	pcoA,pcoC,pcoD,pcoR,pcoS	silA,silB,silC,silE,silF,silP,silR,silS	terD,terW,terZ	IncHI2,IncQ1
15E446	2015	human	Male	00-06-00	Asia	China	Guangdong	Maoming	15E446	6	R	S	R	R	S	R	R	R	R	S	S	S	R	S	R	R	S	15E446	34	blaCTX-M-14	blaTEM-1B		floR	mcr-1		oqxAB	fosA3	tet(A), tet(B)			ASSUT	arsA,arsB,arsC,arsD,arsR	merC,merP,merR,merT	pcoA,pcoC,pcoD,pcoR,pcoS	silA,silB,silC,silE,silF,silP,silR,silS	terD,terW,terZ	IncHI2,IncQ1
15E447	2015	human	Female	00-10-00	Asia	China	Guangdong	Maoming	15E447	6	R	S	R	R	S	R	R	R	R	S	S	S	R	S	R	R	S	15E447	34	blaCTX-M-14	blaTEM-1B		floR	mcr-1		oqxAB	fosA3	tet(B)				arsA,arsB,arsC,arsD,arsR		pcoA,pcoC,pcoD,pcoR,pcoS	silA,silB,silC,silE,silF,silP,silR,silS	terD,terW,terZ	IncHI2
15E464	2015	human	Male	00-11-00	Asia	China	Guangdong	Zhuhai	15E464	5	R	R	R	R	S	S	S	R	R	S	R	S	R	S	R	S	S	15E464	34	blaCTX-M-55	blaTEM-1B		floR	mcr-3		qnrS1		tet(A), tet(B)			ASSUT	arsA,arsB,arsC,arsD,arsR	merC,merP,merR,merT	pcoA,pcoC,pcoD,pcoR,pcoS	silA,silB,silC,silE,silF,silP,silR,silS		IncA/C2,IncQ1
15E468	2015	human	Female	00-10-00	Asia	China	Guangdong	Foshan	15E468	7	R	R	S	R	S	R	R	R	R	S	S	S	R	S	R	R	R	15E468	34	blaCTX-M-14	blaTEM-1B		floR	mcr-1		oqxAB	fosA3	tet(B)			ASSUT	arsA,arsB,arsC,arsD,arsR	merC,merP,merR,merT	pcoA,pcoC,pcoD,pcoR,pcoS	silA,silB,silC,silE,silF,silP,silR,silS	terD,terW,terZ	IncHI2,IncQ1
15E475	2015	human	Female	00-07-00	Asia	China	Guangdong	Zhongshan	15E475	5	R	R	R	R	S	S	S	R	R	S	R	S	R	S	R	S	S	15E475	34	blaCTX-M-55	blaTEM-1B		floR	mcr-3		qnrS1		tet(A), tet(B)			ASSUT	arsA,arsB,arsC,arsD,arsR	merC,merP,merR,merT	pcoA,pcoC,pcoD,pcoR,pcoS	silA,silB,silC,silE,silF,silP,silR,silS		IncA/C2,IncQ1
15E492	2015	human	Male	00-11-00	Asia	China	Guangdong	Guangzhou	15E492	7	R	S	R	R	I	R	R	R	R	R	S	S	I	S	R	R	R	15E492	34	blaCTX-M-14	blaTEM-1B		floR	mcr-1		oqxAB	fosA3	tet(B)			ASSUT	arsA,arsB,arsC,arsD,arsR	merC,merP,merR,merT	pcoA,pcoC,pcoD,pcoR,pcoS	silA,silB,silC,silE,silF,silP,silR,silS	terD,terW,terZ	IncHI2,IncQ1
15E505	2015	human	Male	00-01-00	Asia	China	Guangdong	Maoming	15E505	7	R	S	R	R	S	R	R	R	R	R	S	S	I	S	R	R	R	15E505	34	blaCTX-M-14	blaTEM-1B		floR	mcr-1		oqxAB	fosA3	tet(B)	mph(A)		ASSUT	arsA,arsB,arsC,arsD,arsR	merC,merP,merR,merT	pcoA,pcoC,pcoD,pcoR,pcoS	silA,silB,silC,silE,silF,silP,silR,silS	terD,terW,terZ	IncHI2,IncN,IncQ1
15E508	2015	human	Female	00-09-00	Asia	China	Guangdong	Maoming	15E508	6	R	S	R	R	S	R	R	R	R	S	S	S	R	S	R	R	S	15E508	34	blaCTX-M-14	blaTEM-1B		floR	mcr-1		oqxAB	fosA3	tet(A), tet(B)			ASSUT	arsA,arsB,arsC,arsD,arsR	merC,merP,merR,merT	pcoA,pcoC,pcoD,pcoR,pcoS	silA,silB,silC,silE,silF,silP,silR,silS	terD,terW,terZ	IncHI2,IncQ1
15E519	2015	human	Female	00-05-00	Asia	China	Guangdong	Yangjiang	15E519	8	R	S	R	R	S	R	R	R	R	R	S	S	R	S	R	R	R	15E519	34	blaCTX-M-14	blaTEM-1B		floR	mcr-1		oqxAB	fosA3	tet(A), tet(B)			ASSUT	arsA,arsB,arsC,arsD,arsR	merC,merP,merR,merT	pcoA,pcoC,pcoD,pcoR,pcoS	silA,silB,silC,silE,silF,silP,silR,silS	terD,terW,terZ	IncHI2,IncQ1
15E556	2015	human	Male	03-01-00	Asia	China	Guangdong	Jiangmen	15E556	7	R	S	R	R	R	S	R	R	R	R	I	S	R	S	R	R	S	15E556	34	blaCTX-M-14	blaTEM-1B		floR	mcr-1		oqxAB	fosA3	tet(B)			ASSUT	arsA,arsB,arsC,arsD,arsR	merC,merP,merR,merT	pcoA,pcoC,pcoD,pcoR,pcoS	silA,silB,silC,silE,silF,silP,silR,silS	terD,terW,terZ	IncHI2,IncQ1
15E584	2015	human	Male	00-06-00	Asia	China	Guangdong	Zhuhai	15E584	8	R	S	R	R	S	R	R	R	R	S	R	S	R	S	R	R	R	15E584	34	blaCTX-M-14	blaTEM-1B		floR	mcr-1		oqxAB	fosA3	tet(A), tet(B)			ASSUT	arsA,arsB,arsC,arsD,arsR	merC,merP,merR,merT	pcoA,pcoC,pcoD,pcoR,pcoS	silA,silB,silC,silE,silF,silP,silR,silS	terD,terW,terZ	IncHI2,IncQ1
16E002	2016	human	Male	17-00-00	Asia	China	Guangdong	Zhongshan	16E002	6	R	R	R	R	R	S	R	S	R	R	S	S	R	S	S	S	R	16E002	34	blaCTX-M-55	blaTEM-1B					qnrS1						arsA,arsB,arsC,arsD,arsR		pcoA,pcoC,pcoD,pcoR,pcoS	silA,silB,silC,silE,silF,silP,silR,silS
16ESS0015	2016	human	Male	02-03-00	Asia	China	Guangdong	Heyuan	16ESS0015	2	S	S	S	S	S	S	S	S	S	R	I	S	R	S	S	S	S	16ESS0015	34									tet(B)		gyrA_D87Y		arsA,arsB,arsC,arsD,arsR	merC,merP,merR,merT	pcoA,pcoC,pcoD,pcoR,pcoS	silA,silB,silC,silE,silF,silP,silR,silS
16ESS0037	2016	human	Male	01-00-00	Asia	China	Guangdong	Yangjiang	16ESS0037	3	S	S	S	S	S	S	S	R	S	R	I	S	R	S	S	S	S	16ESS0037	34									tet(B)		gyrA_D87N		arsA,arsB,arsC,arsD,arsR		pcoA,pcoC,pcoD,pcoR,pcoS	silA,silB,silC,silE,silF,silP,silR,silS	terD,terW,terZ	IncHI2
16E011	2016	human	Male	00-08-00	Asia	China	Guangdong	Yangjiang	16E011	5	R	S	R	R	R	S	R	R	R	S	I	S	R	S	S	S	R	16E011	34	blaCTX-M-65	blaOXA-10		floR			qnrS1		tet(B)				arsA,arsB,arsC,arsD,arsR	merC,merP,merR,merT	pcoA,pcoC,pcoD,pcoR,pcoS	silA,silB,silC,silE,silF,silP,silR,silS	terD,terW,terZ	IncHI2,IncQ1
16ESS0041	2016	human	Male	00-08-00	Asia	China	Guangdong	Maoming	16ESS0041	4	S	S	S	R	S	S	S	R	R	R	R	S	S	S	S	S	R	16ESS0041	34		blaOXA-1		floR	mcr-1		oqxAB, aac(6')-Ib-cr				gyrA_D87N		arsA,arsB,arsC,arsD,arsR		pcoA,pcoC,pcoD,pcoR,pcoS	silA,silB,silC,silE,silF,silP,silR,silS	terD,terW,terZ	IncHI2,IncX4,p0111
16ESS0051	2016	human	Male	00-06-00	Asia	China	Guangdong	Guangzhou	16ESS0051	2	S	S	S	R	S	S	S	S	S	S	S	S	R	S	S	S	S	16ESS0051	34		blaOXA-1, blaTEM-1B		floR	mcr-1		oqxAB, aac(6')-Ib-cr		tet(B)			ASSUT	arsA,arsB,arsC,arsD,arsR	merC,merP,merR,merT	pcoA,pcoC,pcoD,pcoR,pcoS	silA,silB,silC,silE,silF,silP,silR,silS	terD,terW,terZ	IncHI2,IncQ1,IncX4,p0111
16E015	2016	human	Female	04-00-00	Asia	China	Guangdong	Jiangmen	16E015	5	R	S	R	R	R	S	R	R	R	S	I	S	R	S	S	S	R	16E015	34	blaCTX-M-65	blaOXA-10		floR			qnrS1		tet(B)				arsA,arsB,arsC,arsD,arsR	merC,merP,merR,merT	pcoA,pcoC,pcoD,pcoR,pcoS	silA,silB,silC,silE,silF,silP,silR,silS	terD,terW,terZ	IncHI2,IncQ1
16ESS0072	2016	human	Male	10-00-00	Asia	China	Guangdong	Zhuhai	16ESS0072	6	R	S	R	R	R	S	R	R	R	S	I	S	R	S	R	R	S	16ESS0072	34	blaCTX-M-14			floR	mcr-1		oqxAB	fosA3	tet(B)				arsA,arsB,arsC,arsD,arsR	merC,merP,merR,merT	pcoA,pcoC,pcoD,pcoR,pcoS	silA,silB,silC,silE,silF,silP,silR,silS	terD,terW,terZ	IncHI2
16E021	2016	human	Female	15-00-00	Asia	China	Guangdong	Foshan	16E021	5	R	S	R	R	R	S	R	R	R	S	R	S	R	S	S	S	S	16E021	34	blaCTX-M-65	blaOXA-10		floR			qnrS1		tet(B)				arsA,arsB,arsC,arsD,arsR	merC,merP,merR,merT	pcoA,pcoC,pcoD,pcoR,pcoS	silA,silB,silC,silE,silF,silP,silR,silS	terD,terW,terZ	IncHI2,IncQ1
16E027	2016	human	Male	00-10-00	Asia	China	Guangdong	Jieyang	16E027	5	R	R	R	R	R	S	R	R	R	R	R	S	R	S	S	S	S	16E027	34	blaCTX-M-27	blaOXA-1		floR			oqxAB, aac(6')-Ib-cr				gyrA_D87N						terD,terW,terZ	IncB/O/K/Z_1,IncHI2
16ESS0172	2016	human	Male	00-05-26	Asia	China	Guangdong	Zhongshan	16ESS0172	3	S	S	S	R	R	S	S	R	S	S	S	S	R	S	S	S	S	16ESS0172	34		blaTEM-1B							tet(B)			ASSUT	arsA,arsB,arsC,arsD,arsR		pcoA,pcoC,pcoD,pcoR,pcoS	silA,silB,silC,silE,silF,silP,silR,silS		IncQ1
16ESS0214	2016	human	Male	02-04-00	Asia	China	Guangdong	Dongguan	16ESS0214	2	S	S	S	R	R	S	S	S	S	S	S	S	R	S	S	S	S	16ESS0214	34		blaTEM-1B							tet(B)			ASSUT	arsA,arsB,arsC,arsD,arsR	merC,merP,merR,merT	pcoA,pcoC,pcoD,pcoR,pcoS	silA,silB,silC,silE,silF,silP,silR,silS		IncQ1
16E097	2016	human	Female	01-00-00	Asia	China	Guangdong	Dongguan	16E097	2	S	S	S	S	R	S	S	S	S	S	S	S	R	S	S	S	S	16E097	34		blaTEM-1B							tet(B), tet(M)				arsA,arsB,arsC,arsD,arsR	merT	pcoA,pcoC,pcoD,pcoR,pcoS	silA,silB,silC,silE,silF,silP,silR,silS		IncFIC(FII),IncQ1
16E118	2016	human	Male	00-06-00	Asia	China	Guangdong	Zhuhai	16E118	5	R	R	R	R	R	S	R	R	R	S	R	S	R	S	S	S	S	16E118	34	blaCTX-M-55, blaCTX-M-65	blaOXA-1		floR			qnrS1, aac(6')-Ib-cr		tet(A), tet(B)				arsA,arsB,arsC,arsD,arsR	merC,merP,merR,merT	pcoA,pcoC,pcoD,pcoR,pcoS	silA,silB,silC,silE,silF,silP,silR,silS	terD,terW,terZ	IncHI2
16E183	2016	human	Female	01-00-00	Asia	China	Guangdong	Zhuhai	16E183	2	S	S	S	R	R	S	S	S	S	S	S	S	R	S	S	S	S	16E183	34		blaTEM-1B							tet(B)			ASSUT	arsA,arsB,arsC,arsD,arsR	merC,merP,merR,merT	pcoA,pcoC,pcoD,pcoR,pcoS	silA,silB,silC,silE,silF,silP,silR,silS		IncQ1
16E184	2016	human	Female	00-11-00	Asia	China	Guangdong	Zhuhai	16E184	5	R	S	R	R	R	S	R	R	R	S	S	S	R	S	S	I	R	16E184	34	blaCTX-M-14	blaTEM-1B		floR				fosA3	tet(B), tet(M)			ASSUT	arsA,arsB,arsC,arsD,arsR	merC,merP,merR,merT	pcoA,pcoC,pcoD,pcoR,pcoS	silA,silB,silC,silE,silF,silP,silR,silS		IncFIB,IncFIC(FII),IncQ1
16E201	2016	human	Male	00-05-01	Asia	China	Guangdong	Shaoguan	16E201	6	R	S	R	R	R	S	R	R	R	R	R	S	R	S	S	I	R	16E201	34	blaCTX-M-14	blaTEM-1B		floR			oqxAB	fosA3	tet(A), tet(B)				arsA,arsB,arsC,arsD,arsR	merC,merP,merR,merT	pcoA,pcoC,pcoD,pcoR,pcoS	silA,silB,silC,silE,silF,silP,silR,silS	terD,terW,terZ	IncHI2,IncQ1
16ESS1126	2016	human	Male	01-01-00	Asia	China	Guangdong	Shaoguan	16ESS1126	2	S	S	S	R	R	S	S	S	S	S	S	S	R	S	S	S	S	16ESS1126	34		blaTEM-1B							tet(B)			ASSUT	arsA,arsB,arsC,arsD,arsR	merC,merP,merR,merT	pcoA,pcoC,pcoD,pcoR,pcoS	silA,silB,silC,silE,silF,silP,silR,silS		IncQ1
16ESS1235	2016	human	Male	00-07-00	Asia	China	Guangdong	Shaoguan	16ESS1235	5	S	S	S	R	R	S	S	R	R	S	R	S	R	S	S	S	R	16ESS1235	34		blaOXA-10		floR			qnrS1		tet(B)				arsA,arsB,arsC,arsD,arsR	merC,merP,merR,merT	pcoA,pcoC,pcoD,pcoR,pcoS	silA,silB,silC,silE,silF,silP,silR,silS	terD,terW,terZ	IncHI2,IncQ1
16E274	2016	human			Asia	China	Guangdong	Guangzhou	16E274	5	R	S	R	R	R	S	R	R	R	S	R	S	R	S	S	S	S	16E274	34	blaCTX-M-65	blaOXA-10		floR			qnrS1		tet(B)				arsA,arsB,arsC,arsD,arsR	merC,merP,merR,merT	pcoA,pcoC,pcoD,pcoR,pcoS	silA,silB,silC,silE,silF,silP,silR,silS	terD,terW,terZ	IncHI2,IncQ1
16E275	2016	human	Male	00-08-00	Asia	China	Guangdong	Guangzhou	16E275	6	R	R	R	R	R	S	R	R	R	S	R	S	R	S	S	S	R	16E275	34	blaCTX-M-55	blaOXA-10		floR			qnrS1		tet(B)				arsA,arsB,arsC,arsD,arsR	merC,merP,merR,merT	pcoA,pcoC,pcoD,pcoR,pcoS	silA,silB,silC,silE,silF,silP,silR,silS	terD,terW,terZ	IncHI2,IncI1,IncQ1
16E277	2016	human	Male		Asia	China	Guangdong	Guangzhou	16E277	6	R	R	R	R	R	S	R	R	R	S	R	S	R	S	S	S	R	16E277	34	blaCTX-M-65	blaOXA-10		floR			qnrS1		tet(B)				arsA,arsB,arsC,arsD,arsR	merC,merP,merR,merT	pcoA,pcoC,pcoD,pcoR,pcoS	silA,silB,silC,silE,silF,silP,silR,silS	terD,terW,terZ	IncHI2,IncQ1
16E278	2016	human	Male	00-09-00	Asia	China	Guangdong	Guangzhou	16E278	3	R	R	R	R	R	S	S	S	S	S	R	S	R	S	S	S	S	16E278	34	blaCTX-M-55	blaTEM-1B					qnrS1		tet(B)			ASSUT	arsA,arsB,arsC,arsD,arsR	merC,merP,merR,merT	pcoA,pcoC,pcoD,pcoR,pcoS	silA,silB,silC,silE,silF,silP,silR,silS		IncQ1
16ESS2242	2016	human	Male	02-07-00	Asia	China	Guangdong	Dongguan	16ESS2242	6	S	S	S	R	R	S	R	R	R	R	R	S	R	S	S	S	R	16ESS2242	34		blaOXA-1		floR			oqxAB, aac(6')-Ib-cr		tet(B)		gyrA_D87N		arsA,arsB,arsC,arsD,arsR		pcoA,pcoC,pcoD,pcoR,pcoS	silA,silB,silC,silE,silF,silP,silR,silS	terD,terW,terZ	IncHI2
16ESS2256	2016	human	Male	66-00-00	Asia	China	Guangdong	Foshan	16ESS2256	6	S	S	S	R	R	S	R	R	R	S	R	S	R	S	S	S	R	16ESS2256	34		blaOXA-10		floR			qnrS1		tet(B)				arsA,arsB,arsC,arsD,arsR	merC,merP,merR,merT	pcoA,pcoC,pcoD,pcoR,pcoS	silA,silB,silC,silE,silF,silP,silR,silS	terD,terW,terZ	IncHI2,IncQ1
16ESS2292	2016	human	Male	02-00-00	Asia	China	Guangdong	Guangzhou	16ESS2292	6	S	S	S	R	R	S	R	R	R	R	R	S	R	S	S	S	R	16ESS2292	34		blaOXA-1		floR			oqxAB, aac(6')-Ib-cr		tet(B)		gyrA_D87N		arsA,arsB,arsC,arsD,arsR	merC,merP,merR,merT	pcoA,pcoC,pcoD,pcoR,pcoS	silA,silB,silC,silE,silF,silP,silR,silS	terD,terW,terZ	IncHI2,IncQ1
16ESS2399	2016	human	Male	40-00-00	Asia	China	Guangdong	Guangzhou	16ESS2399	6	S	S	S	R	R	S	R	R	R	R	R	R	R	S	S	S	R	16ESS2399	34		blaTEM-1B		floR			qnrB6, aac(6')-Ib-cr		tet(B)			ASSUT	arsA,arsB,arsC,arsD,arsR	merA,merC,merD,merE,merP,merR,merT	pcoA,pcoC,pcoD,pcoR,pcoS	silA,silB,silC,silE,silF,silP,silR,silS		IncFIA,IncQ1,IncR
16ESS2431	2016	human	Male	01-00-00	Asia	China	Guangdong	Jieyang	16ESS2431	4	S	S	S	R	R	S	S	R	R	S	S	S	R	S	S	S	R	16ESS2431	34		blaTEM-1B							tet(B), tet(M)			ASSUT	arsA,arsB,arsC,arsD,arsR	merC,merP,merR,merT	pcoA,pcoC,pcoD,pcoR,pcoS	silA,silB,silC,silE,silF,silP,silR,silS		IncFIB,IncFIC(FII),IncQ1
16E495	2016	human	Female	00-04-00	Asia	China	Guangdong	Yangjiang	16E495	3	R	R	R	R	R	S	S	S	S	S	R	S	R	S	S	S	S	16E495	34	blaCTX-M-55						qnrS1		tet(B)				arsA,arsB,arsC,arsD,arsR	merC,merP,merR,merT	pcoA,pcoC,pcoD,pcoR,pcoS	silA,silB,silC,silE,silF,silP,silR,silS
16ESS2482	2016	human	Male	08-00-00	Asia	China	Guangdong	Guangzhou	16ESS2482	2	S	S	S	R	R	S	S	S	S	S	S	S	R	S	S	S	S	16ESS2482	34		blaTEM-1B							tet(B)			ASSUT	arsA,arsB,arsC,arsD,arsR	merC,merP,merR,merT	pcoA,pcoC,pcoD,pcoR,pcoS	silA,silB,silC,silE,silF,silP,silR,silS		IncQ1
16ESS0102	2016	human	Male	00-04-00	Asia	China	Guangdong	Yangjiang	16ESS0102	7	S	S	R	R	S	S	R	R	R	S	R	S	R	S	R	S	R	16ESS0102	34		blaOXA-1		floR	mcr-1		oqxAB, aac(6')-Ib-cr		tet(B)		gyrA_D87N		arsA,arsB,arsC,arsD,arsR	merD,	pcoA,pcoC,pcoD,pcoR,pcoS	silA,silB,silC,silE,silF,silP,silR,silS	terD,terW,terZ	IncHI2,IncX4
16ESS0103	2016	human	Male	00-05-00	Asia	China	Guangdong	Yangjiang	16ESS0103	7	S	S	S	R	S	S	R	R	R	R	R	S	R	S	R	I	R	16ESS0103	34		blaOXA-1		floR	mcr-1		oqxAB, aac(6')-Ib-cr		tet(B)		gyrA_D87N		arsA,arsB,arsC,arsD,arsR		pcoA,pcoC,pcoD,pcoR,pcoS	silA,silB,silC,silE,silF,silP,silR,silS	terD,terW,terZ	IncHI2,IncX4
16ESS0300	2016	human	Male	01-00-00	Asia	China	Guangdong	Maoming	16ESS0300	8	R	S	R	R	R	S	R	R	R	R	I	S	R	S	R	R	R	16ESS0300	34	blaCTX-M-14	blaTEM-1B		floR	mcr-1		oqxAB	fosA3	tet(B)	mph(A)			arsA,arsB,arsC,arsD,arsR	merC,merP,merR,merT	pcoA,pcoC,pcoD,pcoR,pcoS	silA,silB,silC,silE,silF,silP,silR,silS	terD,terW,terZ	IncHI2,IncN,IncQ1
16ESS1055	2016	human	Female	00-06-00	Asia	China	Guangdong	Yangjiang	16ESS1055	7	S	S	R	R	S	S	R	R	R	R	R	S	R	S	R	S	R	16ESS1055	34		blaOXA-1		floR	mcr-1		oqxAB, aac(6')-Ib-cr		tet(B)		gyrA_D87Y		arsA,arsB,arsC,arsD,arsR		pcoA,pcoC,pcoD,pcoR,pcoS	silA,silB,silC,silE,silF,silP,silR,silS	terD,terW,terZ	IncHI2
16ESS1059	2016	human	Male	00-04-00	Asia	China	Guangdong	Yangjiang	16ESS1059	7	S	S	R	R	R	S	R	R	R	R	R	S	R	S	R	S	R	16ESS1059	34		blaOXA-1		floR	mcr-1		oqxAB, aac(6')-Ib-cr		tet(B)		gyrA_D87N		arsA,arsB,arsC,arsD,arsR		pcoA,pcoC,pcoD,pcoR,pcoS	silA,silB,silC,silE,silF,silP,silR,silS	terD,terW,terZ	IncHI2,IncX4
16ESS1374	2016	human	Male	00-08-00	Asia	China	Guangdong	Guangzhou	16ESS1374	3	R	S	S	R	S	S	S	R	R	S	I	S	R	S	S	S	S	16ESS1374	34		blaTEM-1B		floR			qnrS1		tet(B), tet(M)			ASSUT	arsA,arsB,arsC,arsD,arsR	merC,merP,merR,merT	pcoA,pcoC,pcoD,pcoR,pcoS	silA,silB,silC,silE,silF,silP,silR,silS		IncFIB,IncFIC(FII),IncQ1
16E059	2016	human	Male	01-00-00	Asia	China	Guangdong	Foshan	16E059	8	R	I	R	R	S	S	R	R	R	R	I	S	R	S	R	R	R	16E059	34	blaCTX-M-14	blaTEM-1B		floR	mcr-1		oqxAB	fosA3	tet(B)			ASSUT	arsA,arsB,arsC,arsD,arsR	merC,merP,merR,merT	pcoA,pcoC,pcoD,pcoR,pcoS	silA,silB,silC,silE,silF,silP,silR,silS	terD,terW,terZ	IncHI2,IncQ1
16E078	2016	human	Male	00-10-20	Asia	China	Guangdong	Zhongshan	16E078	5	R	R	S	R	S	S	R	R	R	S	R	I	I	S	R	S	S	16E078	34	blaCTX-M-55	blaTEM-1B		floR	mcr-3		qnrS1		tet(A)				arsA,arsB,arsC,arsD,arsR		pcoA,pcoC,pcoD,pcoR,pcoS	silA,silB,silC,silE,silF,silP,silR,silS		IncA/C2
16E080	2016	human	Male	45-00-00	Asia	China	Guangdong	Zhongshan	16E080	5	R	R	R	R	S	S	S	R	R	S	R	S	R	S	R	S	S	16E080	34	blaCTX-M-55	blaTEM-1B		floR	mcr-3		qnrS1		tet(A)				arsA,arsB,arsC,arsD,arsR		pcoA,pcoC,pcoD,pcoR,pcoS	silA,silB,silC,silE,silF,silP,silR,silS		IncA/C2
16E098	2016	human	Male	05-00-00	Asia	China	Guangdong	Dongguan	16E098	7	R	S	R	R	S	R	R	R	R	S	I	S	R	S	R	R	R	16E098	34	blaCTX-M-14	blaTEM-1B		floR	mcr-1		oqxAB	fosA3	tet(B)			ASSUT	arsA,arsB,arsC,arsD,arsR	merC,merP,merR,merT	pcoA,pcoC,pcoD,pcoR,pcoS	silA,silB,silC,silE,silF,silP,silR,silS	terD,terW,terZ	IncFII,IncHI2,IncQ1
16E110	2016	human	Male	00-11-00	Asia	China	Guangdong	Heyuan	16E110	8	R	S	R	R	S	R	R	R	R	R	I	S	R	S	R	R	R	16E110	34	blaCTX-M-14	blaTEM-1B		floR	mcr-1		oqxAB	fosA3	tet(B)			ASSUT	arsA,arsB,arsC,arsD,arsR	merC,merP,merR,merT	pcoA,pcoC,pcoD,pcoR,pcoS	silA,silB,silC,silE,silF,silP,silR,silS	terD,terW,terZ	IncHI2,IncQ1
16E111	2016	human	Female	01-00-00	Asia	China	Guangdong	Heyuan	16E111	8	R	S	R	R	S	R	R	R	R	R	I	S	R	S	R	R	R	16E111	34	blaCTX-M-14	blaTEM-1B		floR	mcr-1		oqxAB	fosA3	tet(B)			ASSUT	arsA,arsB,arsC,arsD,arsR	merC,merP,merR,merT	pcoA,pcoC,pcoD,pcoR,pcoS	silA,silB,silC,silE,silF,silP,silR,silS	terD,terW,terZ	IncHI2,IncQ1
16E130	2016	human	Male	02-00-00	Asia	China	Guangdong	Shaoguan	16E130	7	R	S	R	R	S	R	R	R	R	R	I	S	S	S	R	R	R	16E130	34	blaCTX-M-14			floR	mcr-1		oqxAB	fosA3	tet(B)				arsA,arsB,arsC,arsD,arsR	merC,merP,merR,merT	pcoA,pcoC,pcoD,pcoR,pcoS	silA,silB,silC,silE,silF,silP,silR,silS	terD,terW,terZ	IncHI2,IncQ1
16E137	2016	human	Female	01-00-00	Asia	China	Guangdong	Jieyang	16E137	8	R	R	R	R	R	R	R	R	R	R	I	S	R	S	R	R	R	16E137	34	blaCTX-M-14	blaTEM-1B		floR	mcr-1			fosA3	tet(B)		gyrA_D87Y	ASSUT	arsA,arsB,arsC,arsD,arsR	merC,merP,merR,merT	pcoA,pcoC,pcoD,pcoR,pcoS	silA,silB,silC,silE,silF,silP,silR,silS	terD,terW,terZ	IncB/O/K/Z_1,IncHI2,IncQ1
16E150	2016	human		53-00-00	Asia	China	Guangdong	Foshan	16E150	8	R	S	S	R	S	R	R	R	R	R	I	S	R	S	R	R	R	16E150	34	blaCTX-M-14	blaTEM-1B		floR	mcr-1		oqxAB	fosA3	tet(B)			ASSUT	arsA,arsB,arsC,arsD,arsR	merC,merP,merR,merT	pcoA,pcoC,pcoD,pcoR,pcoS	silA,silB,silC,silE,silF,silP,silR,silS	terD,terW,terZ	IncHI2,IncQ1
16E170	2016	human	Male	00-07-00	Asia	China	Guangdong	Jiangmen	16E170	6	R	S	R	R	S	R	R	R	R	S	S	S	R	S	R	R	S	16E170	34	blaCTX-M-14	blaTEM-1B		floR	mcr-1		oqxAB	fosA3	tet(B)			ASSUT	arsA,arsB,arsC,arsD,arsR	merC,merP,merR,merT	pcoA,pcoC,pcoD,pcoR,pcoS	silA,silB,silC,silE,silF,silP,silR,silS	terD,terW,terZ	IncHI2,IncQ1
16E229	2016	human	Male	03-00-00	Asia	China	Guangdong	Jieyang	16E229	4	R	R	R	R	S	S	R	R	R	S	I	S	S	S	R	S	S	16E229	34	blaCTX-M-55	blaTEM-1B			mcr-3		qnrS1						arsA,arsB,arsC,arsD,arsR	merC,merP,merR,merT	pcoA,pcoC,pcoD,pcoR,pcoS	silA,silB,silC,silE,silF,silP,silR,silS		IncFII,IncQ1
16E242	2016	human	Female	00-11-00	Asia	China	Guangdong	Shaoguan	16E242	8	R	S	R	R	R	S	R	R	R	R	I	S	R	S	R	R	R	16E242	34	blaCTX-M-14	blaTEM-1B		floR	mcr-1		oqxAB	fosA3	tet(B)	mph(A)		ASSUT	arsA,arsB,arsC,arsD,arsR	merC,merP,merR,merT	pcoA,pcoC,pcoD,pcoR,pcoS	silA,silB,silC,silE,silF,silP,silR,silS	terD,terW,terZ	IncHI2,IncN,IncQ1
16E255	2016	human	Male	00-02-00	Asia	China	Guangdong	Zhuhai	16E255	7	R	S	R	R	S	R	R	R	R	S	I	S	R	S	R	R	R	16E255	34	blaCTX-M-14	blaTEM-1B		floR	mcr-1		oqxAB	fosA3	tet(B)			ASSUT	arsA,arsB,arsC,arsD,arsR	merC,merP,merR,merT	pcoA,pcoC,pcoD,pcoR,pcoS	silA,silB,silC,silE,silF,silP,silR,silS	terD,terW,terZ	IncHI2,IncQ1
16E283	2016	human	Male	02-00-00	Asia	China	Guangdong	Heyuan	16E283	6	R	S	R	R	R	S	S	R	R	R	I	S	R	S	R	R	S	16E283	34	blaCTX-M-14	blaTEM-1B			mcr-1		oqxAB	fosA3	tet(B)			ASSUT	arsA,arsB,arsC,arsD,arsR	merC,merP,merR,merT	pcoA,pcoC,pcoD,pcoR,pcoS	silA,silB,silC,silE,silF,silP,silR,silS	terD,terW,terZ	IncHI2,IncQ1
16E301	2016	human	Male	01-00-00	Asia	China	Guangdong	Dongguan	16E301	8	R	S	S	R	S	R	R	R	R	R	S	S	R	S	R	R	R	16E301	34	blaCTX-M-14	blaTEM-1B		floR	mcr-1		oqxAB	fosA3	tet(A), tet(B)			ASSUT	arsA,arsB,arsC,arsD,arsR	merC,merP,merR,merT	pcoA,pcoC,pcoD,pcoR,pcoS	silA,silB,silC,silE,silF,silP,silR,silS	terD,terW,terZ	IncHI2,IncQ1
16E312	2016	human	Male	01-00-00	Asia	China	Guangdong	Dongguan	16E312	6	R	S	R	S	R	S	R	R	R	S	I	S	R	S	R	R	S	16E312	34	blaCTX-M-14	blaTEM-1B		floR	mcr-1		oqxAB	fosA3	tet(A), tet(B)			ASSUT	arsA,arsB,arsC,arsD,arsR	merC,merP,merR,merT	pcoA,pcoC,pcoD,pcoR,pcoS	silA,silB,silC,silE,silF,silP,silR,silS	terD,terW,terZ	IncHI2,IncQ1
16E339	2016	human	Female	69-00-00	Asia	China	Guangdong	Foshan	16E339	5	R	S	R	R	R	S	R	R	R	S	I	S	R	S	S	S	R	16E339	34	blaCTX-M-14	blaTEM-1B		floR				fosA3	tet(B)		gyrA_D87N		arsA,arsB,arsC,arsD,arsR		pcoA,pcoC,pcoD,pcoR,pcoS	silA,silB,silC,silE,silF,silP,silR,silS	terD,terW,terZ	IncHI2
16E366	2016	human	Female	02-00-00	Asia	China	Guangdong	Zhuhai	16E366	8	R	S	S	R	S	S	R	R	R	R	I	S	R	S	R	R	R	16E366	34	blaCTX-M-14	blaTEM-1B		floR	mcr-1		oqxAB	fosA3	tet(B)	mph(A)		ASSUT	arsA,arsB,arsC,arsD,arsR	merC,merP,merR,merT	pcoA,pcoC,pcoD,pcoR,pcoS	silA,silB,silC,silE,silF,silP,silR,silS	terD,terW,terZ	IncHI2,IncN,IncQ1
16E367	2016	human	Male		Asia	China	Guangdong	Zhuhai	16E367	5	R	R	S	R	S	S	R	R	R	R	R	S	S	S	R	S	S	16E367	34	blaCTX-M-55	blaTEM-1B		floR	mcr-3		qnrS1		tet(A), tet(B)			ASSUT	arsA,arsB,arsC,arsD,arsR	merC,merP,merR,merT	pcoA,pcoC,pcoD,pcoR,pcoS	silA,silB,silC,silE,silF,silP,silR,silS		IncA/C2,IncQ1
16E460	2016	human	Male	01-00-00	Asia	China	Guangdong	Guangzhou	16E460	2	R	S	R	R	R	S	I	S	S	S	I	S	R	S	S	S	S	16E460	34	blaCTX-M-55						qnrS1		tet(B)				arsA,arsB,arsC,arsD,arsR	merC,merP,merR,merT	pcoA,pcoC,pcoD,pcoR,pcoS	silA,silB,silC,silE,silF,silP,silR,silS
16E488	2016	human	Male	01-00-00	Asia	China	Guangdong	Maoming	16E488	7	R	S	S	R	S	S	R	R	R	S	I	S	R	S	R	R	R	16E488	34	blaCTX-M-14	blaTEM-1B		floR	mcr-1		oqxAB	fosA3	tet(B)	mph(A)		ASSUT	arsA,arsB,arsC,arsD,arsR	merC,merP,merR,merT	pcoA,pcoC,pcoD,pcoR,pcoS	silA,silB,silC,silE,silF,silP,silR,silS	terD,terW,terZ	IncHI2,IncN,IncQ1
17E001	2017	human	Female	00-04-00	Asia	China	Guangdong	Yangjiang	17E001	6	R	R	R	R	R	S	R	R	S	R	I	S	R	S	S	S	R	17E001	34	blaCTX-M-55						qnrS1		tet(B)				arsA,arsB,arsC,arsD,arsR	merC,merP,merR,merT	pcoA,pcoC,pcoD,pcoR,pcoS	silA,silB,silC,silE,silF,silP,silR,silS
17E006	2017	human	Male	03-08-00	Asia	China	Guangdong	Zhongshan	17E006	5	R	S	R	R	R	S	R	R	R	S	R	S	R	S	S	S	S	17E006	34	blaCTX-M-65	blaOXA-10		floR			qnrS1		tet(B)				arsA,arsB,arsC,arsD,arsR	merC,merP,merR,merT	pcoA,pcoC,pcoD,pcoR,pcoS	silA,silB,silC,silE,silF,silP,silR,silS	terD,terW,terZ	IncHI2,IncQ1
17ESS0016	2017	human	Male	00-04-28	Asia	China	Guangdong	Zhongshan	17ESS0016	6	S	S	S	R	R	S	R	R	R	R	R	S	R	S	S	S	R	17ESS0016	34		blaOXA-1, blaTEM-1B		floR			oqxAB, qnrS2, aac(6')-Ib-cr		tet(B)				arsA,arsB,arsC,arsD,arsR	merC,merP,merR,merT	pcoA,pcoC,pcoD,pcoR,pcoS	silA,silB,silC,silE,silF,silP,silR,silS	terD,terW,terZ	IncHI2,IncQ1
17ESS0022	2017	human	Male	00-05-00	Asia	China	Guangdong	Maoming	17ESS0022	2	S	S	S	R	R	S	S	S	S	S	S	S	R	S	S	S	S	17ESS0022	34		blaTEM-1B							tet(B)			ASSUT	arsA,arsB,arsC,arsD,arsR	merC,merP,merR,merT	pcoA,pcoC,pcoD,pcoR,pcoS	silA,silB,silC,silE,silF,silP,silR,silS		IncQ1,IncY
17ESS0032	2017	human	Male	51-00-00	Asia	China	Guangdong	Jieyang	17ESS0032	2	S	S	S	S	R	S	S	S	S	S	S	S	R	S	S	S	S	17ESS0032	34									tet(B)				arsA,arsB,arsC,arsD,arsR	merC,merP,merR,merT	pcoA,pcoC,pcoD,pcoR,pcoS	silA,silB,silC,silE,silF,silP,silR,silS		IncQ1
17ESS0045	2017	human	Female	01-00-00	Asia	China	Guangdong	Jiangmen	17ESS0045	2	S	S	S	R	R	S	S	S	S	S	S	S	R	S	S	S	S	17ESS0045	34		blaTEM-1B							tet(B)			ASSUT	arsA,arsB,arsC,arsD,arsR	merC,merP,merR,merT	pcoA,pcoC,pcoD,pcoR,pcoS	silA,silB,silC,silE,silF,silP,silR,silS		IncQ1
17E016	2017	human	Male	00-10-00	Asia	China	Guangdong	Zhuhai	17E016	3	R	I	R	R	R	S	S	S	I	S	I	S	R	S	S	R	S	17E016	34	blaCTX-M-14			floR				fosA3	tet(B), tet(M)				arsA,arsB,arsC,arsD,arsR	merC,merP,merR,merT	pcoA,pcoC,pcoD,pcoR,pcoS	silA,silB,silC,silE,silF,silP,silR,silS		IncFIB,IncFIC(FII)
17ESS0066	2017	human	Female	01-00-00	Asia	China	Guangdong	Heyuan	17ESS0066	6	S	S	S	R	R	S	R	R	R	R	R	R	R	S	S	S	R	17ESS0066	34		blaTEM-1B		floR			qnrS1		tet(A)				arsA,arsB,arsC,arsD,arsR	merC,merP,merR,merT	pcoA,pcoC,pcoD,pcoR,	silA,silB,silC,silE,silF,silP,silR,silS	terD,terW,terZ	IncHI2,IncQ1
17E021	2017	human	Male	01-00-00	Asia	China	Guangdong	Foshan	17E021	3	R	R	R	R	R	S	R	S	S	S	I	S	R	S	S	S	S	17E021	34	blaCTX-M-55						qnrS1		tet(B)				arsA,arsB,arsC,arsD,arsR	merC,merP,merR,merT	pcoA,pcoC,pcoD,pcoR,pcoS	silA,silB,silC,silE,silF,silP,silR,silS
17E026	2017	human	Male	16-00-00	Asia	China	Guangdong	Jiangmen	17E026	5	R	S	R	R	R	S	R	R	I	S	R	S	R	S	S	S	S	17E026	34	blaCTX-M-65	blaOXA-10		floR			qnrS1						arsA,arsB,arsC,arsD,arsR		pcoA,pcoC,pcoD,pcoR,pcoS	silA,silB,silC,silE,silF,silP,silR,silS	terD,terW,terZ	IncHI2,IncQ1
17E034	2017	human	Male	02-00-00	Asia	China	Guangdong	Dongguan	17E034	6	R	R	R	R	R	S	R	R	S	R	I	S	R	S	S	S	R	17E034	34	blaCTX-M-55						qnrS1		tet(B)				arsA,arsB,arsC,arsD,arsR	merC,merP,merR,merT	pcoA,pcoC,pcoD,pcoR,pcoS	silA,silB,silC,silE,silF,silP,silR,silS
17ESS0205	2017	human	Female	39-00-00	Asia	China	Guangdong	Guangzhou	17ESS0205	2	S	R	S	R	R	S	S	S	S	S	I	S	R	S	S	S	S	17ESS0205	34									tet(B)				arsA,arsB,arsC,arsD,arsR	merC,merP,merR,merT	pcoA,pcoC,pcoD,pcoR,pcoS	silA,silB,silC,silE,silF,silP,silR,silS
17E053	2017	human	Male	09-00-00	Asia	China	Guangdong	Guangzhou	17E053	6	S	R	R	R	R	S	R	R	R	R	R	S	R	S	S	S	R	17E053	34		blaOXA-10, blaTEM-1B	blaCMY-2	floR			qnrVC1, aac(6')-Ib-cr		tet(A), tet(B)	mph(A)			arsA,arsB,arsC,arsD,arsR	merA,merB,merC,merD,merE,merP,merR,merT	pcoA,pcoC,pcoD,pcoR,pcoS	silA,silB,silC,silE,silF,silP,silR,silS		IncA/C2,IncQ1
17ESS0284	2017	human	Female	00-05-00	Asia	China	Guangdong	Jiangmen	17ESS0284	3	S	S	S	R	R	S	S	R	S	S	I	S	R	S	S	S	S	17ESS0284	34		blaTEM-1B							tet(B)			ASSUT	arsA,arsB,arsC,arsD,arsR		pcoA,pcoC,pcoD,pcoR,pcoS	silA,silB,silC,silE,silF,silP,silR,silS		IncQ1,p0111
17ESS0375	2017	human	Male	01-09-00	Asia	China	Guangdong	Dongguan	17ESS0375	2	S	S	R	R	R	S	S	S	S	S	S	S	R	S	S	S	S	17ESS0375	34		blaTEM-1B							tet(B)			ASSUT	arsA,arsB,arsC,arsD,arsR	merC,merP,merR,merT	pcoA,pcoC,pcoD,pcoR,pcoS	silA,silB,silC,silE,silF,silP,silR,silS		IncQ1
17E112	2017	human	Female	01-00-00	Asia	China	Guangdong	Maoming	17E112	2	R	R	R	R	R	S	S	S	S	S	I	S	R	S	S	S	S	17E112	34	blaCTX-M-55	blaTEM-1B					qnrS1		tet(B)			ASSUT	arsA,arsB,arsC,arsD,arsR	merC,merP,merR,merT	pcoA,pcoC,pcoD,pcoR,pcoS	silA,silB,silC,silE,silF,silP,silR,silS		IncQ1
17E131	2017	human	Male	00-08-00	Asia	China	Guangdong	Dongguan	17E131	7	R	R	R	R	R	S	R	R	R	R	I	S	R	S	S	R	R	17E131	34	blaCTX-M-14, blaCTX-M-55	blaTEM-1B		floR			oqxAB	fosA3	tet(B)				arsA,arsB,arsC,arsD,arsR	merC,merP,merR,merT	pcoA,pcoC,pcoD,pcoR,pcoS	silA,silB,silC,silE,silF,silP,silR,silS		IncHI2,IncI1,IncQ1
17E208	2017	human	Female	00-10-00	Asia	China	Guangdong	Zhuhai	17E208	2	R	R	R	R	R	S	S	S	S	S	I	S	R	S	S	S	S	17E208	34	blaCTX-M-55						qnrS1		tet(B)				arsA,arsB,arsC,arsD,arsR	merC,merP,merR,merT	pcoA,pcoC,pcoD,pcoR,pcoS	silA,silB,silC,silE,silF,silP,silR,silS
17ESS0735	2017	human	Female	00-11-00	Asia	China	Guangdong	Shaoguan	17ESS0735	2	S	S	S	R	R	S	S	S	S	S	S	S	R	S	S	S	S	17ESS0735	34		blaTEM-1B							tet(B)			ASSUT	arsA,arsB,arsC,arsD,arsR	merC,merP,merR,merT	pcoA,pcoC,pcoD,pcoR,pcoS	silA,silB,silC,silE,silF,silP,silR,silS		IncQ1
17E238	2017	human	Male	01-00-00	Asia	China	Guangdong	Jieyang	17E238	6	R	R	R	R	R	S	R	R	R	R	R	S	R	S	S	S	R	17E238	34	blaCTX-M-55	blaOXA-1		floR			oqxAB, aac(6')-Ib-cr		tet(B)		gyrA_D87N		arsA,arsB,arsC,arsD,arsR		pcoA,pcoC,pcoD,pcoR,pcoS	silA,silB,silC,silE,silF,silP,silR,silS	terD,terW,terZ	IncHI2,IncI1,IncP1
17E269	2017	human	Male	03-10-00	Asia	China	Guangdong	Guangzhou	17E269	7	R	S	R	R	R	S	R	R	R	R	I	S	R	S	S	R	R	17E269	34	blaCTX-M-14	blaTEM-1B		floR			oqxAB	fosA3	tet(B)				arsA,arsB,arsC,arsD,arsR	merC,merP,merR,merT	pcoA,pcoC,pcoD,pcoR,pcoS	silA,silB,silC,silE,silF,silP,silR,silS	terD,terW,terZ	IncHI2,IncQ1
17E287	2017	human	Male	15-00-00	Asia	China	Guangdong	Guangzhou	17E287	7	R	S	R	R	R	S	R	R	R	R	I	S	R	S	S	R	R	17E287	34	blaCTX-M-14	blaTEM-1B		floR			oqxAB	fosA3	tet(B)				arsA,arsB,arsC,arsD,arsR	merC,merP,merR,merT	pcoA,pcoC,pcoD,pcoR,pcoS	silA,silB,silC,silE,silF,silP,silR,silS	terD,terW,terZ	IncHI2,IncQ1
17E292	2017	human	Male	01-03-00	Asia	China	Guangdong	Guangzhou	17E292	5	R	R	R	R	R	S	I	R	R	R	R	S	R	S	S	S	R	17E292	34	blaCTX-M-147	blaOXA-10		floR			qnrS1		tet(B)				arsA,arsB,arsC,arsD,arsR		pcoA,pcoC,pcoD,pcoR,pcoS	silA,silB,silC,silE,silF,silP,silR,silS	terD,terW,terZ	IncHI2
17ESS0965	2017	human	Male	01-01-00	Asia	China	Guangdong	Zhuhai	17ESS0965	2	S	S	S	R	R	S	S	S	S	S	S	S	R	S	S	S	S	17ESS0965	34		blaTEM-1B							tet(B)			ASSUT	arsA,arsB,arsC,arsD,arsR	merC,merP,merR,merT	pcoA,pcoC,pcoD,pcoR,pcoS	silA,silB,silC,silE,silF,silP,silR,silS		IncI2,IncQ1
17ESS1063	2017	human	Female	01-00-00	Asia	China	Guangdong	Foshan	17ESS1063	3	S	S	S	S	R	S	S	S	S	R	I	S	R	S	S	S	S	17ESS1063	34									tet(B)		gyrA_D87N		arsA,arsB,arsC,arsD,arsR	merC,merP,merR,merT	pcoA,pcoC,pcoD,pcoR,pcoS	silA,silB,silC,silE,silF,silP,silR,silS	terD,terW,terZ	IncHI2
17E330	2017	human	Male	01-00-00	Asia	China	Guangdong	Maoming	17E330	5	R	R	R	R	R	S	R	R	R	R	R	S	R	S	S	S	S	17E330	34	blaCTX-M-65	blaOXA-10		floR			qnrS1		tet(B)				arsA,arsB,arsC,arsD,arsR	merC,merP,merR,merT	pcoA,pcoC,pcoD,pcoR,pcoS	silA,silB,silC,silE,silF,silP,silR,silS	terD,terW,terZ	IncFII,IncHI2,IncQ1
17ESS1108	2017	human	Male	62-00-00	Asia	China	Guangdong	Dongguan	17ESS1108	2	S	S	S	R	S	S	S	S	S	S	S	S	R	S	S	S	S	17ESS1108	34		blaTEM-1B							tet(B)			ASSUT	arsA,arsB,arsC,arsD,arsR	merC,merP,merR,merT	pcoA,pcoC,pcoD,pcoR,pcoS	silA,silB,silC,silE,silF,silP,silR,silS		IncQ1,IncY
17E347	2017	human	Male	79-00-00	Asia	China	Guangdong	Shaoguan	17E347	7	R	S	R	R	R	S	R	R	R	R	R	S	R	S	S	R	R	17E347	34	blaCTX-M-14			floR			oqxAB	fosA3	tet(B)		gyrA_D87N		arsA,arsB,arsC,arsD,arsR		pcoA,pcoC,pcoD,pcoR,pcoS	silA,silB,silC,silE,silF,silP,silR,silS	terD,terW,terZ	IncHI2
17ESS1292	2017	human	Male		Asia	China	Guangdong	Guangzhou	17ESS1292	2	S	S	S	R	R	S	S	S	S	S	S	S	R	S	S	S	S	17ESS1292	34		blaTEM-1B							tet(B)			ASSUT	arsA,arsB,arsC,arsD,arsR	merC,merP,merR,merT	pcoA,pcoC,pcoD,pcoR,pcoS	silA,silB,silC,silE,silF,silP,silR,silS		IncQ1
17E462	2017	human	Male	00-11-00	Asia	China	Guangdong	Shaoguan	17E462	7	R	S	R	R	R	S	R	R	R	R	I	S	R	S	S	R	R	17E462	34	blaCTX-M-14			floR				fosA3	tet(B)		gyrA_D87N		arsA,arsB,arsC,arsD,arsR		pcoA,pcoC,pcoD,pcoR,pcoS	silA,silB,silC,silE,silF,silP,silR,silS	terD,terW,terZ	IncHI2
17ESS2254	2017	human	Male	00-10-08	Asia	China	Guangdong	Dongguan	17ESS2254	2	S	S	S	R	S	S	S	S	S	S	S	S	R	S	S	S	S	17ESS2254	34		blaTEM-1B							tet(B)			ASSUT	arsA,arsB,arsC,arsD,arsR	merC,merP,merR,merT	pcoA,pcoC,pcoD,pcoR,pcoS	silA,silB,silC,silE,silF,silP,silR,silS		IncQ1
17E004	2017	human	Male	79-00-00	Asia	China	Guangdong	Jiangmen	17E004	7	R	S	S	R	S	S	R	R	R	S	I	S	R	S	R	R	R	17E004	34	blaCTX-M-14	blaTEM-1B		floR	mcr-1		oqxAB	fosA3	tet(B)	mph(A)		ASSUT	arsA,arsB,arsC,arsD,arsR	merC,merP,merR,merT	pcoA,pcoC,pcoD,pcoR,pcoS	silA,silB,silC,silE,silF,silP,silR,silS	terD,terW,terZ	IncHI2,IncN,IncQ1
17E007	2017	human	Male	01-01-00	Asia	China	Guangdong	Zhongshan	17E007	3	R	S	R	R	S	S	I	S	S	R	I	S	R	S	S	S	S	17E007	34	blaCTX-M-14	blaOXA-1					aac(6')-Ib-cr		tet(B)		gyrA_D87N		arsA,arsB,arsC,arsD,arsR		pcoA,pcoC,pcoD,pcoR,pcoS	silA,silB,silC,silE,silF,silP,silR,silS	terD,terW,terZ	IncB/O/K/Z_4,IncHI2
17E020	2017	human	Male	01-00-00	Asia	China	Guangdong	Heyuan	17E020	7	R	S	S	R	S	S	R	R	R	S	I	S	R	S	R	R	R	17E020	34	blaCTX-M-14	blaTEM-1B		floR	mcr-1		oqxAB	fosA3	tet(B)			ASSUT	arsA,arsB,arsC,arsD,arsR	merC,merP,merR,merT	pcoA,pcoC,pcoD,pcoR,pcoS	silA,silB,silC,silE,silF,silP,silR,silS	terD,terW,terZ	IncHI2,IncQ1
17E041	2017	human	Female	01-00-00	Asia	China	Guangdong	Maoming	17E041	8	R	I	S	R	S	S	R	R	R	R	I	S	R	S	R	R	R	17E041	34	blaCTX-M-14			floR	mcr-1		oqxAB	fosA3	tet(B)	mph(A)			arsA,arsB,arsC,arsD,arsR	merC,merP,merR,merT	pcoA,pcoC,pcoD,pcoR,pcoS	silA,silB,silC,silE,silF,silP,silR,silS	terD,terW,terZ	IncHI2,IncN
17E047	2017	human	Male	01-09-00	Asia	China	Guangdong	Zhongshan	17E047	8	R	S	R	R	R	S	R	R	R	R	I	S	R	S	R	R	R	17E047	34	blaCTX-M-14	blaTEM-1B		floR	mcr-1		oqxAB	fosA3	tet(B)			ASSUT	arsA,arsB,arsC,arsD,arsR	merC,merP,merR,merT	pcoA,pcoC,pcoD,pcoR,pcoS	silA,silB,silC,silE,silF,silP,silR,silS	terD,terW,terZ	IncHI2,IncQ1,p0111
17E052	2017	human	Female	00-04-03	Asia	China	Guangdong	Guangzhou	17E052	5	R	S	S	R	S	S	R	R	R	S	S	S	R	S	R	S	S	17E052	34	blaCTX-M-65	blaTEM-1B		floR	mcr-1				tet(B), tet(M)			ASSUT	arsA,arsB,arsC,arsD,arsR	merC,merP,merR,merT	pcoA,pcoC,pcoD,pcoR,pcoS	silA,silB,silC,silE,silF,silP,silR,silS	terD,terW,terZ	IncHI2,IncI2,IncQ1
17E066	2017	human	Female	00-05-00	Asia	China	Guangdong	Jiangmen	17E066	5	R	S	R	R	R	S	R	R	R	S	S	S	R	S	S	S	R	17E066	34	blaCTX-M-65	blaOXA-10		floR					tet(B)				arsA,arsB,arsC,arsD,arsR	merC,merP,merR,merT	pcoA,pcoC,pcoD,pcoR,pcoS	silA,silB,silC,silE,silF,silP,silR,silS	terD,terW,terZ	IncHI2,IncQ1
17E073	2017	human	Female	00-09-00	Asia	China	Guangdong	Zhuhai	17E073	6	R	S	R	R	R	S	R	R	R	R	I	S	R	S	S	S	R	17E073	34	blaCTX-M-65	blaOXA-10		floR			qnrS1						arsA,arsB,arsC,arsD,arsR		pcoA,pcoC,pcoD,pcoR,pcoS	silA,silB,silC,silE,silF,silP,silR,silS	terD,terW,terZ	IncHI2,IncQ1
17E102	2017	human	Female	01-00-00	Asia	China	Guangdong	Shaoguan	17E102	8	R	S	R	R	R	S	R	R	R	R	I	S	R	S	R	R	R	17E102	34	blaCTX-M-14	blaTEM-1B		floR	mcr-1		oqxAB	fosA3	tet(B)			ASSUT	arsA,arsB,arsC,arsD,arsR	merC,merP,merR,merT	pcoA,pcoC,pcoD,pcoR,pcoS	silA,silB,silC,silE,silF,silP,silR,silS	terD,terW,terZ	IncHI2,IncQ1
17E216	2017	human	Female	00-05-00	Asia	China	Guangdong	Maoming	17E216	8	R	I	R	R	S	S	R	R	R	S	R	S	R	S	R	R	R	17E216	34	blaCTX-M-14	blaTEM-1B		floR	mcr-1		oqxAB	fosA3	tet(B)		gyrA_D87N	ASSUT	arsA,arsB,arsC,arsD,arsR	merC,merP,merR,merT	pcoA,pcoC,pcoD,pcoR,pcoS	silA,silB,silC,silE,silF,silP,silR,silS	terD,terW,terZ	IncHI2,IncQ1
17E220	2017	human	Male	00-10-00	Asia	China	Guangdong	Shaoguan	17E220	7	R	I	R	R	S	S	S	R	R	R	R	S	R	S	R	R	R	17E220	34	blaCTX-M-14	blaTEM-1B			mcr-1		oqxAB	fosA3	tet(A), tet(B)			ASSUT	arsA,arsB,arsC,arsD,arsR	merC,merP,merR,merT	pcoA,pcoC,pcoD,pcoR,pcoS	silA,silB,silC,silE,silF,silP,silR,silS	terD,terW,terZ	IncHI2,IncQ1
17E275	2017	human		01-00-00	Asia	China	Guangdong	Guangzhou	17E275	6	R	S	S	R	R	S	R	R	R	S	I	S	I	S	R	R	R	17E275	34	blaCTX-M-14	blaTEM-1B		floR	mcr-1			fosA3	tet(B)			ASSUT	arsA,arsB,arsC,arsD,arsR	merC,merP,merR,merT	pcoA,pcoC,pcoD,pcoR,pcoS	silA,silB,silC,silE,silF,silP,silR,silS	terD,terW,terZ	IncHI2,IncQ1
17E304	2017	human	Male	00-08-00	Asia	China	Guangdong	Maoming	17E304	8	R	R	S	R	S	S	R	R	R	S	R	S	R	S	R	R	R	17E304	34	blaCTX-M-14	blaTEM-1B		floR	mcr-1		oqxAB	fosA3	tet(A)		gyrA_S83Y		arsA,arsB,arsC,arsD,arsR	merC,merP,merR,merT	pcoA,pcoC,pcoD,pcoR,pcoS	silA,silB,silC,silE,silF,silP,silR,silS	terD,terW,terZ	IncHI2,IncQ1
17E319	2017	human	Male	01-00-00	Asia	China	Guangdong	Zhongshan	17E319	8	R	S	S	R	S	S	R	R	R	R	I	S	R	S	R	R	R	17E319	34	blaCTX-M-14	blaTEM-1B		floR	mcr-1		oqxAB	fosA3	tet(B)			ASSUT	arsA,arsB,arsC,arsD,arsR	merC,merP,merR,merT	pcoA,pcoC,pcoD,pcoR,pcoS	silA,silB,silC,silE,silF,silP,silR,silS	terD,terW,terZ	IncHI2,IncQ1
17E337	2017	human	Female		Asia	China	Guangdong	Heyuan	17E337	7	R	I	S	R	S	S	R	R	R	S	I	S	R	S	R	R	R	17E337	34	blaCTX-M-14	blaTEM-1B		floR	mcr-1		oqxAB	fosA3	tet(B)			ASSUT	arsA,arsB,arsC,arsD,arsR	merC,merP,merR,merT	pcoA,pcoC,pcoD,pcoR,pcoS	silA,silB,silC,silE,silF,silP,silR,silS	terD,terW,terZ	IncHI2,IncQ1
17E428	2017	human	Female	01-00-00	Asia	China	Guangdong	Dongguan	17E428	8	R	R	S	R	S	S	R	R	R	S	R	S	R	S	R	R	R	17E428	34	blaCTX-M-14	blaTEM-1B		floR	mcr-1		oqxAB	fosA3	tet(B)			ASSUT	arsA,arsB,arsC,arsD,arsR	merC,merP,merR,merT	pcoA,pcoC,pcoD,pcoR,pcoS	silA,silB,silC,silE,silF,silP,silR,silS	terD,terW,terZ	IncHI2,IncQ1
17E455	2017	human	Male	01-05-00	Asia	China	Guangdong	Zhuhai	17E455	4	R	R	S	R	S	S	I	S	S	S	I	S	R	S	R	I	R	17E455	34	blaCTX-M-55				mcr-1		qnrS1		tet(B)				arsA,arsB,arsC,arsD,arsR	merC,merP,merR,merT	pcoA,pcoC,pcoD,pcoR,pcoS	silA,silB,silC,silE,silF,silP,silR,silS		IncI2,IncQ1
17E465	2017	human	Male	00-09-00	Asia	China	Guangdong	Shaoguan	17E465	7	R	S	S	R	S	S	R	R	R	R	I	S	R	S	S	R	R	17E465	34	blaCTX-M-14			floR			oqxAB	fosA3			gyrA_D87N		arsA,arsB,arsC,arsD,arsR		pcoA,pcoC,pcoD,pcoR,pcoS	silA,silB,silC,silE,silF,silP,silR,silS	terD,terW,terZ	IncHI2
17E490	2017	human	Male	01-00-00	Asia	China	Guangdong	Foshan	17E490	7	R	R	S	R	S	S	R	R	S	S	R	S	R	S	R	S	R	17E490	34		blaOXA-1		floR	mcr-1		oqxAB, aac(6')-Ib-cr		tet(B)		gyrA_D87Y		arsA,arsB,arsC,arsD,arsR		pcoA,pcoC,pcoD,pcoR,pcoS	silA,silB,silC,silE,silF,silP,silR,silS	terD,terW,terZ	IncHI2,IncX4
17E557	2017	human	Male	00-05-00	Asia	China	Guangdong	Maoming	17E557	7	R	S	R	R	R	S	R	R	R	R	I	S	S	S	R	R	R	17E557	34	blaCTX-M-14	blaTEM-1B		floR	mcr-1		oqxAB	fosA3		mph(A)			arsA,arsB,arsC,arsD,arsR	merC,merP,merR,merT	pcoA,pcoC,pcoD,pcoR,pcoS	silA,silB,silC,silE,silF,silP,silR,silS	terD,terW,terZ	IncHI2,IncN,IncQ1
17E564	2017	human	Female	01-00-00	Asia	China	Guangdong	Jieyang	17E564	6	R	R	S	R	S	S	R	R	R	R	R	S	R	S	R	S	S	17E564	34	blaCTX-M-55	blaTEM-1B			mcr-3		qnrS1		tet(B)			ASSUT	arsA,arsB,arsC,arsD,arsR	merC,merP,merR,merT	pcoA,pcoC,pcoD,pcoR,pcoS	silA,silB,silC,silE,silF,silP,silR,silS		IncFII,IncQ1
17E572	2017	human	Female	02-00-00	Asia	China	Guangdong	Jiangmen	17E572	6	R	R	S	R	S	S	I	R	R	S	I	S	R	S	R	R	R	17E572	34	blaCTX-M-14	blaTEM-1B	blaCMY-2	floR	mcr-1			fosA3	tet(B)				arsA,arsB,arsC,arsD,arsR	merC,merP,merR,merT	pcoA,pcoC,pcoD,pcoR,pcoS	silA,silB,silC,silE,silF,silP,silR,silS	terD,terW,terZ	IncHI2,IncN,IncQ1
17E594	2017	human	Male	01-03-00	Asia	China	Guangdong	Zhongshan	17E594	6	R	R	R	R	S	S	R	R	R	R	I	S	R	S	S	S	R	17E594	34	blaCTX-M-65	blaOXA-10		floR			qnrS1						arsA,arsB,arsC,arsD,arsR		pcoA,pcoC,pcoD,pcoR,pcoS	silA,silB,silC,silE,silF,silP,silR,silS	terD,terW,terZ	IncHI2
17E612	2017	human	Male	00-07-28	Asia	China	Guangdong	Dongguan	17E612	6	R	S	S	R	S	S	R	R	R	S	I	S	I	S	R	R	R	17E612	34	blaCTX-M-14	blaTEM-1B		floR	mcr-1		oqxAB	fosA3	tet(A), tet(B)				arsA,arsB,arsC,arsD,arsR	merC,merP,merR,merT	pcoA,pcoC,pcoD,pcoR,pcoS	silA,silB,silC,silE,silF,silP,silR,silS	terD,terW,terZ	IncHI2,IncQ1
17E658	2017	human	Female	01-00-00	Asia	China	Guangdong	Jiangmen	17E658	6	S	S	S	R	S	S	S	R	R	R	R	S	R	S	R	S	R	17E658	34	blaCTX-M-14	blaTEM-1B		floR	mcr-1		oqxAB	fosA3	tet(B)				arsA,arsB,arsC,arsD,arsR	merC,merP,merR,merT	pcoA,pcoC,pcoD,pcoR,pcoS	silA,silB,silC,silE,silF,silP,silR,silS	terD,terW,terZ	IncHI2,IncQ1
18ESS0007	2018	human	Male	01-02-00	Asia	China	Guangdong	Zhongshan	18ESS0007	6	S	S	S	R	R	S	R	R	R	R	I	S	R	S	S	S	R	18ESS0007	34		blaOXA-10		floR			qnrS1		tet(B)				arsA,arsB,arsC,arsD,arsR	merC,merP,merR,merT	pcoA,pcoC,pcoD,pcoR,pcoS	silA,silB,silC,silE,silF,silP,silR,silS	terD,terW,terZ	IncHI2,IncQ1
18ESS0034	2018	human	Male	00-11-00	Asia	China	Guangdong	Yangjiang	18ESS0034	4	S	S	S	R	R	S	S	R	R	S	I	S	R	S	S	S	R	18ESS0034	34		blaTEM-1B		floR			qnrS1						arsA,arsB,arsC,arsD,arsR		pcoA,pcoC,pcoD,pcoR,pcoS	silA,silB,silC,silE,silF,silP,silR,silS		p0111
18ESS0035	2018	human	Female	01-00-00	Asia	China	Guangdong	Zhongshan	18ESS0035	2	R	R	R	R	R	S	S	S	S	S	I	S	R	S	S	S	S	18ESS0035	34	blaCTX-M-55	blaTEM-1B					qnrS1		tet(B)			ASSUT	arsA,arsB,arsC,arsD,arsR	merC,merP,merR,merT	pcoA,pcoC,pcoD,pcoR,pcoS	silA,silB,silC,silE,silF,silP,silR,silS		IncQ1
18ESS0047	2018	human	Male	00-07-00	Asia	China	Guangdong	Guangzhou	18ESS0047	5	R	R	R	R	R	S	S	R	R	S	R	S	R	S	S	S	R	18ESS0047	34		blaTEM-1B		floR			qnrS1		tet(B)				arsA,arsB,arsC,arsD,arsR	merC,merP,merR,merT	pcoA,pcoC,pcoD,pcoR,pcoS	silA,silB,silC,silE,silF,silP,silR,silS		IncQ1,p0111
18ESS0054	2018	human	Female	01-00-00	Asia	China	Guangdong	Guangzhou	18ESS0054	2	R	R	R	R	R	S	S	S	S	S	I	S	R	S	S	S	S	18ESS0054	34	blaCTX-M-55	blaTEM-1B					qnrS1		tet(B)			ASSUT	arsA,arsB,arsC,arsD,arsR	merC,merP,merR,merT	pcoA,pcoC,pcoD,pcoR,pcoS	silA,silB,silC,silE,silF,silP,silR,silS		IncQ1
18ESS0056	2018	human	Male	01-00-00	Asia	China	Guangdong	Guangzhou	18ESS0056	2	R	R	R	R	R	S	S	S	S	S	I	S	R	S	S	S	S	18ESS0056	34	blaCTX-M-55	blaTEM-1B					qnrS1		tet(B)			ASSUT	arsA,arsB,arsC,arsD,arsR	merC,merP,merR,merT	pcoA,pcoC,pcoD,pcoR,pcoS	silA,silB,silC,silE,silF,silP,silR,silS		IncQ1
18ESS0059	2018	human	Male	00-06-00	Asia	China	Guangdong	Guangzhou	18ESS0059	2	R	R	R	R	R	S	S	S	S	S	I	S	R	S	S	S	S	18ESS0059	34	blaCTX-M-55	blaTEM-1B					qnrS1		tet(B)			ASSUT	arsA,arsB,arsC,arsD,arsR	merC,merP,merR,merT	pcoA,pcoC,pcoD,pcoR,pcoS	silA,silB,silC,silE,silF,silP,silR,silS		IncQ1
18ESS0192	2018	human	Male	03-00-00	Asia	China	Guangdong	Zhuhai	18ESS0192	2	S	S	S	R	R	S	S	S	S	S	S	S	R	S	S	S	S	18ESS0192	34		blaTEM-1B							tet(B)			ASSUT	arsA,arsB,arsC,arsD,arsR	merC,merP,merR,merT	pcoA,pcoC,pcoD,pcoR,pcoS	silA,silB,silC,silE,silF,silP,silR,silS		IncQ1
18ESS0281	2018	human	Male	00-09-00	Asia	China	Guangdong	Maoming	18ESS0281	6	S	S	S	R	R	S	R	R	R	R	R	S	R	S	S	S	R	18ESS0281	34		blaOXA-1		floR			oqxAB, aac(6')-Ib-cr		tet(B)		gyrA_D87N		arsA,arsB,arsC,arsD,arsR		pcoA,pcoC,pcoD,pcoR,pcoS	silA,silB,silC,silE,silF,silP,silR,silS	terD,terW,terZ	IncHI2
18ESS0293	2018	human	Female	45-00-00	Asia	China	Guangdong	Shaoguan	18ESS0293	6	S	S	S	R	R	S	R	R	R	R	R	S	R	S	S	S	R	18ESS0293	34		blaOXA-1		floR			aac(6')-Ib-cr		tet(B)		gyrA_D87Y		arsA,arsB,arsC,arsD,arsR	merC,merP,merR,merT	pcoA,pcoC,pcoD,pcoR,pcoS	silA,silB,silC,silE,silF,silP,silR,silS	terD,terW,terZ	IncHI2,IncQ1
18ESS0566	2018	human	Male	00-07-00	Asia	China	Guangdong	Dongguan	18ESS0566	2	S	S	S	R	R	S	S	S	S	S	S	S	R	S	S	S	S	18ESS0566	34		blaTEM-1B							tet(B)			ASSUT	arsA,arsB,arsC,arsD,arsR		pcoA,pcoC,pcoD,pcoR,pcoS	silA,silB,silC,silE,silF,silP,silR,silS		IncQ1
18ESS0665	2018	human	Female	03-07-00	Asia	China	Guangdong	Zhongshan	18ESS0665	2	R	R	R	R	R	S	S	S	S	S	I	S	R	S	S	S	S	18ESS0665	34	blaCTX-M-55						qnrS1		tet(B)				arsA,arsB,arsC,arsD,arsR	merC,merP,merR,merT	pcoA,pcoC,pcoD,pcoR,pcoS	silA,silB,silC,silE,silF,silP,silR,silS
18ESS0704	2018	human	Male		Asia	China	Guangdong	Foshan	18ESS0704	6	S	S	S	R	S	S	R	R	R	R	R	S	R	S	S	S	R	18ESS0704	34		blaOXA-1, blaTEM-1B		floR			oqxAB, aac(6')-Ib-cr		tet(B)		gyrA_D87N		arsA,arsB,arsC,arsD,arsR	merC,merP,merR,merT	pcoA,pcoC,pcoD,pcoR,pcoS	silA,silB,silC,silE,silF,silP,silR,silS	terD,terW,terZ	IncHI2,IncQ1
18ESS0709	2018	human	Male	04-00-00	Asia	China	Guangdong	Foshan	18ESS0709	6	S	S	S	R	R	S	R	R	R	R	R	S	R	S	S	S	R	18ESS0709	34		blaOXA-1, blaTEM-1B		floR			qnrS2, aac(6')-Ib-cr		tet(A), tet(B)			ASSUT	arsA,arsB,arsC,arsD,arsR	merC,merP,merR,merT	pcoA,pcoC,pcoD,pcoR,pcoS	silA,silB,silC,silE,silF,silP,silR,silS	terD,terW,terZ	IncHI2,IncQ1,IncX1
18ESS0716	2018	human	Female	01-03-00	Asia	China	Guangdong	Dongguan	18ESS0716	5	R	R	R	R	R	S	R	R	R	R	R	S	R	S	S	S	S	18ESS0716	34	blaCTX-M-55	blaTEM-1B		floR			qnrS1		tet(A)				arsA,arsB,arsC,arsD,arsR		pcoA,pcoC,pcoD,pcoR,pcoS	silA,silB,silC,silE,silF,silP,silR,silS		IncA/C2
18ESS0718	2018	human	Female	01-02-00	Asia	China	Guangdong	Dongguan	18ESS0718	4	R	R	R	R	S	S	S	I	R	R	R	S	R	S	S	S	S	18ESS0718	34	blaCTX-M-55						oqxAB, qnrS1		tet(A), tet(B)				arsA,arsB,arsC,arsD,arsR	merA,merC,merD,merE,merP,merR,merT	pcoA,pcoC,pcoD,pcoR,pcoS	silA,silB,silC,silE,silF,silP,silR,silS	terD,terW,terZ	IncHI2
18ESS0732	2018	human	Female	00-06-09	Asia	China	Guangdong	Jiangmen	18ESS0732	2	R	R	R	R	R	S	S	S	S	S	I	S	R	S	S	S	S	18ESS0732	34	blaCTX-M-55	blaTEM-1B					qnrS1		tet(B)			ASSUT	arsA,arsB,arsC,arsD,arsR	merC,merP,merR,merT	pcoA,pcoC,pcoD,pcoR,pcoS	silA,silB,silC,silE,silF,silP,silR,silS		IncQ1
18ESS0879	2018	human	Male	01-00-00	Asia	China	Guangdong	Zhuhai	18ESS0879	6	R	S	R	R	R	S	R	R	R	R	R	S	R	S	S	S	R	18ESS0879	34	blaCTX-M-65	blaOXA-10		floR			qnrS1						arsA,arsB,arsC,arsD,arsR		pcoA,pcoC,pcoD,pcoR,pcoS	silA,silB,silC,silE,silF,silP,silR,silS	terD,terW,terZ	IncHI2,IncQ1
18ESS0943	2018	human	Male	00-11-06	Asia	China	Guangdong	Jiangmen	18ESS0943	5	S	S	S	R	R	S	S	I	R	R	R	S	R	S	S	S	R	18ESS0943	34		blaOXA-1					oqxAB, aac(6')-Ib-cr		tet(B)		gyrA_D87N		arsA,arsB,arsC,arsD,arsR	merC,merP,merR,merT	pcoA,pcoC,pcoD,pcoR,pcoS	silA,silB,silC,silE,silF,silP,silR,silS	terD,terW,terZ	IncHI2,IncQ1
18ESS1313	2018	human	Male	03-04-00	Asia	China	Guangdong	Dongguan	18ESS1313	7	R	S	R	R	R	S	I	R	R	R	R	S	R	S	R	R	R	18ESS1313	34		blaTEM-1B		floR			qnrS1		tet(A)				arsA,arsB,arsC,arsD,arsR		pcoA,pcoC,pcoD,pcoR,pcoS	silA,silB,silC,silE,silF,silP,silR,silS		IncQ1,p0111
18ESS1634	2018	human	Female	59-00-02	Asia	China	Guangdong	Heyuan	18ESS1634	2	S	S	S	R	R	S	S	S	S	S	S	S	R	S	S	S	S	18ESS1634	34		blaTEM-1B							tet(B)			ASSUT	arsA,arsB,arsC,arsD,arsR	merC,merP,merR,merT	pcoA,pcoC,pcoD,pcoR,pcoS	silA,silB,silC,silE,silF,silP,silR,silS		IncQ1
18ESS1931	2018	human	Male	01-09-00	Asia	China	Guangdong	Shaoguan	18ESS1931	3	R	R	R	R	R	S	S	S	S	S	R	S	R	S	S	S	S	18ESS1931	34		blaOXA-1		floR			oqxAB, aac(6')-Ib-cr		tet(B)		gyrA_D87N		arsA,arsB,arsC,arsD,arsR		pcoA,pcoC,pcoD,pcoR,pcoS	silA,silB,silC,silE,silF,silP,silR,silS	terD,terW,terZ	IncHI2
18ESS1935	2018	human	Male	00-10-00	Asia	China	Guangdong	Jieyang	18ESS1935	6	S	S	S	R	R	S	R	R	R	R	R	S	R	S	S	S	R	18ESS1935	34		blaTEM-1B							tet(B)			ASSUT	arsA,arsB,arsC,arsD,arsR	merC,merP,merR,merT	pcoA,pcoC,pcoD,pcoR,pcoS	silA,silB,silC,silE,silF,silP,silR,silS		IncQ1
18ESS1956	2018	human	Female	00-04-00	Asia	China	Guangdong	Maoming	18ESS1956	5	S	S	S	R	R	S	R	S	S	R	R	S	R	S	S	R	S	18ESS1956	34	blaCTX-M-55						qnrS1		tet(B)				arsA,arsB,arsC,arsD,arsR	merC,merP,merR,merT	pcoA,pcoC,pcoD,pcoR,pcoS	silA,silB,silC,silE,silF,silP,silR,silS
18ESS2005	2018	human	Male	73-00-00	Asia	China	Guangdong	Foshan	18ESS2005	6	S	S	S	R	R	S	R	R	R	R	R	I	R	S	S	S	R	18ESS2005	34		blaOXA-10		floR			qnrS1						arsA,arsB,arsC,arsD,arsR		pcoA,pcoC,pcoD,pcoR,pcoS	silA,silB,silC,silE,silF,silP,silR,silS	terD,terW,terZ	IncHI2,IncQ1,IncX1,IncY
18ESS2006	2018	human	Female	01-00-00	Asia	China	Guangdong	Foshan	18ESS2006	5	R	R	R	R	R	S	R	R	R	R	R	S	R	S	S	S	S	18ESS2006	34	blaCTX-M-55	blaOXA-1		floR			qnrA1, qnrS1, aac(6')-Ib-cr						arsA,arsB,arsC,arsD,arsR	merA,merD,merE,merR,merT	pcoA,pcoC,pcoD,pcoR,pcoS	silA,silB,silC,silE,silF,silP,silR,silS	terD,terW,terZ	IncHI2,IncQ1,IncP1
18ESS2011	2018	human	Female	01-08-00	Asia	China	Guangdong	Dongguan	18ESS2011	3	S	S	S	S	R	S	S	S	S	R	I	S	R	S	S	S	S	18ESS2011	34									tet(B)		gyrA_D87N		arsA,arsB,arsC,arsD,arsR		pcoA,pcoC,pcoD,pcoR,pcoS	silA,silB,silC,silE,silF,silP,silR,silS
18ESS2031	2018	human	Male	00-07-00	Asia	China	Guangdong	Maoming	18ESS2031	2	S	S	S	R	R	S	S	S	S	S	S	S	R	S	S	S	S	18ESS2031	34		blaTEM-1B							tet(B)			ASSUT	arsA,arsB,arsC,arsD,arsR	merC,merP,merR,merT	pcoA,pcoC,pcoD,pcoR,pcoS	silA,silB,silC,silE,silF,silP,silR,silS		IncQ1
18ESS2080	2018	human	Male	00-08-13	Asia	China	Guangdong	Yangjiang	18ESS2080	5	R	S	R	R	R	S	R	R	R	S	I	S	R	S	S	S	R	18ESS2080	34	blaCTX-M-65	blaOXA-10		floR			qnrS1		tet(B)				arsA,arsB,arsC,arsD,arsR	merC,merP,merR,merT	pcoA,pcoC,pcoD,pcoR,pcoS	silA,silB,silC,silE,silF,silP,silR,silS	terD,terW,terZ	IncHI2,IncQ1
18ESS2088	2018	human	Female	00-09-00	Asia	China	Guangdong	Shaoguan	18ESS2088	7	R	S	R	R	R	S	I	R	R	R	I	S	R	S	R	R	R	18ESS2088	34	blaCTX-M-14	blaTEM-1B		floR	mcr-1		oqxAB	fosA3	tet(B)				arsA,arsB,arsC,arsD,arsR	merC,merP,merR,merT	pcoA,pcoC,pcoD,pcoR,pcoS	silA,silB,silC,silE,silF,silP,silR,silS	terD,terW,terZ	IncHI2,IncQ1
18ESS0106	2018	human	Male	03-00-00	Asia	China	Guangdong	Guangzhou	18ESS0106	8	R	S	S	R	S	S	R	R	R	R	I	S	R	S	R	R	R	18ESS0106	34	blaCTX-M-14			floR	mcr-1			fosA3	tet(B)	mph(A)			arsA,arsB,arsC,arsD,arsR	merC,merP,merR,merT	pcoA,pcoC,pcoD,pcoR,pcoS	silA,silB,silC,silE,silF,silP,silR,silS	terD,terW,terZ	IncHI2,IncN
18ESS1388	2018	human	Female	01-05-00	Asia	China	Guangdong	Dongguan	18ESS1388	6	R	S	S	R	S	S	R	R	R	R	I	S	R	S	S	S	R	18ESS1388	34		blaOXA-10		floR			qnrS1						arsA,arsB,arsC,arsD,arsR		pcoA,pcoC,pcoD,pcoR,pcoS	silA,silB,silC,silE,silF,silP,silR,silS	terD,terW,terZ	IncHI2,IncI1,IncQ1
18ESS1424	2018	human	Female	01-00-00	Asia	China	Guangdong	Shaoguan	18ESS1424	7	R	S	S	R	S	S	R	R	R	S	I	S	R	S	R	R	R	18ESS1424	34	blaCTX-M-14	blaTEM-1B		floR	mcr-1		oqxAB	fosA3	tet(B)				arsA,arsB,arsC,arsD,arsR	merC,merP,merR,merT	pcoA,pcoC,pcoD,pcoR,pcoS	silA,silB,silC,silE,silF,silP,silR,silS	terD,terW,terZ	IncHI2,IncQ1
18ESS1890	2018	human	Female		Asia	China	Guangdong	Zhuhai	18ESS1890	7	R	R	S	R	S	S	R	R	R	S	I	S	R	S	R	R	R	18ESS1890	34	blaCTX-M-14, blaCTX-M-55	blaTEM-1B		floR	mcr-1		oqxAB, qnrS1	fosA3	tet(B)				arsA,arsB,arsC,arsD,arsR	merC,merP,merR,merT	pcoA,pcoC,pcoD,pcoR,pcoS	silA,silB,silC,silE,silF,silP,silR,silS	terD,terW,terZ	IncHI2,IncQ1
19ESS0004	2019	human	Male	00-04-00	Asia	China	Guangdong	Maoming	19ESS0004	7	S	S	S	R	R	S	R	R	R	R	R	S	R	S	S	R	R	19ESS0004	34		blaOXA-1		floR			oqxAB, aac(6')-Ib-cr		tet(B)		gyrA_D87Y		arsA,arsB,arsC,arsD,arsR	merC,merP,merR,merT	pcoA,pcoC,pcoD,pcoR,pcoS	silA,silB,silC,silE,silF,silP,silR,silS	terD,terW,terZ	IncHI2,IncQ1
19ESS0007	2019	human	Male	00-05-22	Asia	China	Guangdong	Yangjiang	19ESS0007	2	S	S	S	R	R	S	S	S	S	S	S	S	R	S	S	S	S	19ESS0007	34		blaTEM-1B							tet(B)			ASSUT	arsA,arsB,arsC,arsD,arsR	merC,merP,merR,merT	pcoA,pcoC,pcoD,pcoR,pcoS	silA,silB,silC,silE,silF,silP,silR,silS		IncQ1
19ESS0054	2019	human	Female	01-00-00	Asia	China	Guangdong	Jieyang	19ESS0054	6	S	S	S	R	R	S	R	R	R	R	R	S	R	S	S	S	R	19ESS0054	34		blaOXA-1		floR			oqxAB, aac(6')-Ib-cr		tet(B)		gyrA_D87N		arsA,arsB,arsC,arsD,arsR	merC,merP,merR,merT	pcoA,pcoC,pcoD,pcoR,pcoS	silA,silB,silC,silE,silF,silP,silR,silS	terD,terW,terZ	IncHI2
19ESS0059	2019	human	Male	05-01-00	Asia	China	Guangdong	Heyuan	19ESS0059	6	R	S	R	R	I	S	R	R	R	R	I	S	R	S	S	S	R	19ESS0059	34		blaOXA-10		floR			qnrS1		tet(B)				arsA,arsB,arsC,arsD,arsR	merC,merP,merR,merT	pcoA,pcoC,pcoD,pcoR,pcoS	silA,silB,silC,silE,silF,silP,silR,silS	terD,terW,terZ	IncHI2,IncQ1
19ESS0078	2019	human	Female	01-01-00	Asia	China	Guangdong	Dongguan	19ESS0078	5	R	S	R	R	I	S	R	R	R	S	I	S	R	S	S	S	R	19ESS0078	34	blaCTX-M-65	blaOXA-10		floR			qnrS1		tet(B)				arsA,arsB,arsC,arsD,arsR	merC,merP,merR,merT	pcoA,pcoC,pcoD,pcoR,pcoS	silA,silB,silC,silE,silF,silP,silR,silS	terD,terW,terZ	IncHI2,IncQ1
19ESS0083	2019	human	Male	81-00-00	Asia	China	Guangdong	Heyuan	19ESS0083	4	R	R	R	R	R	S	S	S	S	R	S	S	R	S	S	S	R	19ESS0083	34		blaTEM-1B							tet(B)		gyrA_D87Y	ASSUT	arsA,arsB,arsC,arsD,arsR	merC,merP,merR,merT	pcoA,pcoC,pcoD,pcoR,pcoS	silA,silB,silC,silE,silF,silP,silR,silS		IncQ1
19ESS0101	2019	human	Male	01-00-00	Asia	China	Guangdong	Jiangmen	19ESS0101	4	R	R	R	R	R	S	S	S	S	R	S	S	R	S	S	S	R	19ESS0101	34	blaCTX-M-55	blaTEM-1B					qnrS1		tet(B)			ASSUT	arsA,arsB,arsC,arsD,arsR	merC,merP,merR,merT	pcoA,pcoC,pcoD,pcoR,pcoS	silA,silB,silC,silE,silF,silP,silR,silS		IncQ1
19ESS0113	2019	human	Female	02-01-00	Asia	China	Guangdong	Dongguan	19ESS0113	4	R	R	R	S	R	S	I	R	R	S	S	S	R	S	S	S	R	19ESS0113	34									tet(B)				arsA,arsB,arsC,arsD,arsR		pcoA,pcoC,pcoD,pcoR,pcoS	silA,silB,silC,silE,silF,silP,silR,silS
19ESS0132	2019	human	Male	00-05-00	Asia	China	Guangdong	Guangzhou	19ESS0132	5	S	S	S	R	S	S	R	R	R	S	S	S	R	S	S	S	R	19ESS0132	34		blaOXA-1, blaTEM-1B		floR			aac(6')-Ib-cr		tet(B)				arsA,arsB,arsC,arsD,arsR	merC,merP,merR,merT	pcoA,pcoB,pcoC,pcoD,pcoE,pcoR,pcoS	silA,silB,silC,silE,silF,silP,silR,silS	terD,terW,terZ	IncHI2,IncQ1
19ESS0202	2019	human	Female	00-10-00	Asia	China	Guangdong	Jiangmen	19ESS0202	4	S	S	S	R	S	S	I	R	R	S	S	S	R	S	S	S	R	19ESS0202	34		blaTEM-1B							tet(B)				arsA,arsB,arsC,arsD,arsR		pcoA,pcoC,pcoD,pcoR,pcoS	silA,silB,silC,silE,silF,silP,silR,silS
19ESS0217	2019	human	Male	03-00-00	Asia	China	Guangdong	Zhuhai	19ESS0217	3	S	S	S	R	S	S	S	S	S	S	S	S	R	S	S	S	R	19ESS0217	34		blaTEM-1B							tet(B)			ASSUT	arsA,arsB,arsC,arsD,arsR	merC,merP,merR,merT	pcoA,pcoC,pcoD,pcoR,pcoS	silA,silB,silC,silE,silF,silP,silR,silS		IncFIA,IncFII,IncQ1
19ESS0218	2019	human	Male	83-01-01	Asia	China	Guangdong	Jiangmen	19ESS0218	4	R	R	R	R	R	S	S	R	R	S	S	S	R	S	S	S	R	19ESS0218	34	blaCTX-M-55			floR			qnrS1		tet(B), tet(M)				arsA,arsB,arsC,arsD,arsR	merC,merP,merR,merT	pcoA,pcoC,pcoD,pcoR,pcoS	silA,silB,silC,silE,silF,silP,silR,silS		IncFIA,IncFIB,IncFIC(FII)
19ESS0252	2019	human	Male	72-00-00	Asia	China	Guangdong	Foshan	19ESS0252	4	R	R	R	S	I	S	S	R	R	S	S	S	R	S	S	S	R	19ESS0252	34									tet(B)				arsA,arsB,arsC,arsD,arsR	merC,merP,merR,merT	pcoA,pcoC,pcoD,pcoR,pcoS	silA,silB,silC,silE,silF,silP,silR,silS
19ESS0257	2019	human	Male	01-00-00	Asia	China	Guangdong	Zhuhai	19ESS0257	6	R	R	R	R	R	S	R	R	R	R	S	S	R	S	S	S	R	19ESS0257	34		blaTEM-1B							tet(B)			ASSUT	arsA,arsB,arsC,arsD,arsR	merC,merP,merR,merT	pcoA,pcoC,pcoD,pcoR,pcoS	silA,silB,silC,silE,silF,silP,silR,silS		IncQ1
19ESS0307	2019	human	Male	00-07-00	Asia	China	Guangdong	Guangzhou	19ESS0307	6	R	R	R	R	R	S	R	R	R	R	R	S	R	S	S	S	R	19ESS0307	34	blaCTX-M-55	blaOXA-1		floR			oqxAB, qnrS1, aac(6')-Ib-cr		tet(A)				arsA,arsB,arsC,arsD,arsR	merA,merD,merE,merR,merT	pcoA,pcoC,pcoD,pcoR,pcoS	silA,silB,silC,silE,silF,silP,silR,silS	terD,terW,terZ	IncHI2,IncQ1
19ESS0309	2019	human	Male		Asia	China	Guangdong	Guangzhou	19ESS0309	6	R	S	R	R	I	S	R	R	R	R	I	S	R	S	S	S	R	19ESS0309	34		blaOXA-10		floR			qnrS1		tet(B)				arsA,arsB,arsC,arsD,arsR	merC,merP,merR,merT	pcoA,pcoC,pcoD,pcoR,pcoS	silA,silB,silC,silE,silF,silP,silR,silS	terD,terW,terZ	IncHI2,IncQ1,IncY
19ESS0316	2019	human	Male	10-00-00	Asia	China	Guangdong	Guangzhou	19ESS0316	6	R	S	R	R	S	S	R	R	R	R	I	S	R	S	S	S	R	19ESS0316	34		blaOXA-1, blaTEM-1B		floR			aac(6')-Ib-cr		tet(B)		gyrA_D87N		arsA,arsB,arsC,arsD,arsR		pcoA,pcoC,pcoD,pcoR,pcoS	silA,silB,silC,silE,silF,silP,silR,silS	terD,terW,terZ	IncHI2
19ESS0325	2019	human	Male		Asia	China	Guangdong	Foshan	19ESS0325	6	R	S	R	R	S	S	R	R	R	R	I	S	R	S	S	S	R	19ESS0325	34	blaCTX-M-14	blaOXA-10		floR			qnrS1		tet(B)				arsA,arsB,arsC,arsD,arsR	merC,merP,merR,merT	pcoA,pcoC,pcoD,pcoR,pcoS	silA,silB,silC,silE,silF,silP,silR,silS	terD,terW,terZ	IncFII,IncHI2,IncQ1,IncX1,IncY
19ESS0335	2019	human	Female	49-00-00	Asia	China	Guangdong	Shaoguan	19ESS0335	6	R	S	R	S	S	S	R	R	R	R	S	S	R	S	S	S	R	19ESS0335	34									tet(B)		gyrA_D87N		arsA,arsB,arsC,arsD,arsR		pcoA,pcoC,pcoD,pcoR,pcoS	silA,silB,silC,silE,silF,silP,silR,silS
19ESS0336	2019	human	Female	52-00-00	Asia	China	Guangdong	Shaoguan	19ESS0336	6	R	R	R	R	R	S	R	R	R	R	S	S	R	S	S	S	R	19ESS0336	34	blaCTX-M-55	blaTEM-1B					qnrS1		tet(B)			ASSUT	arsA,arsB,arsC,arsD,arsR	merC,merP,merR,merT	pcoA,pcoC,pcoD,pcoR,pcoS	silA,silB,silC,silE,silF,silP,silR,silS		IncQ1
19ESS0359	2019	human	Female	31-00-00	Asia	China	Guangdong	Guangzhou	19ESS0359	3	R	I	R	R	R	S	S	R	R	S	S	S	R	S	S	S	S	19ESS0359	34		blaTEM-1B		floR					tet(A)				arsA,arsB,arsC,arsD,arsR		pcoA,pcoC,pcoD,pcoR,pcoS	silA,silB,silC,silE,silF,silP,silR,silS		p0111
19ESS0407	2019	human	Female	00-11-00	Asia	China	Guangdong	Guangzhou	19ESS0407	2	S	S	S	S	S	S	S	S	S	S	S	S	R	S	S	S	R	19ESS0407	34									tet(B)				arsA,arsB,arsC,arsD,arsR	merC,merP,merR,merT	pcoA,pcoC,pcoD,pcoR,pcoS	silA,silB,silC,silE,silF,silP,silR,silS
19ESS0417	2019	human	Female	02-09-00	Asia	China	Guangdong	Zhongshan	19ESS0417	6	S	S	S	R	S	S	R	R	R	R	R	S	R	S	S	S	R	19ESS0417	34		blaOXA-1		floR			oqxAB, aac(6')-Ib-cr		tet(B)		gyrA_D87N		arsA,arsB,arsC,arsD,arsR		pcoA,pcoC,pcoS	silA,silB,silC,silE,silF,silP,silR,silS	terD,terW,terZ	IncHI2
19ESS0421	2019	human	Male	05-00-00	Asia	China	Guangdong	Zhuhai	19ESS0421	5	S	S	S	S	I	S	R	R	S	R	S	S	R	S	S	S	R	19ESS0421	34									tet(B)				arsA,arsB,arsC,arsD,arsR		pcoA,pcoC,pcoD,pcoR,pcoS	silA,silB,silC,silE,silF,silP,silR,silS
19ESS0459	2019	human	Female	00-11-00	Asia	China	Guangdong	Zhongshan	19ESS0459	4	S	S	S	R	S	S	S	R	R	S	S	S	R	S	S	S	R	19ESS0459	34		blaTEM-1B		floR			qnrS1		tet(A), tet(B)			ASSUT	arsA,arsB,arsC,arsD,arsR	merC,merP,merR,merT	pcoA,pcoC,pcoD,pcoR,pcoS	silA,silB,silC,silE,silF,silP,silR,silS		p0111
19ESS0471	2019	human	Male	01-00-00	Asia	China	Guangdong	Zhuhai	19ESS0471	6	S	S	S	R	S	S	R	R	R	R	R	S	R	S	S	S	R	19ESS0471	34		blaOXA-1, blaTEM-1B		floR			oqxAB, qnrS2, aac(6')-Ib-cr		tet(B)				arsA,arsB,arsC,arsD,arsR	merC,merP,merR,merT	pcoA,pcoC,pcoD,pcoR,pcoS	silA,silB,silC,silE,silF,silP,silR,silS	terD,terW,terZ	IncHI2,IncQ1
19ESS0530	2019	human	Female	01-00-00	Asia	China	Guangdong	Maoming	19ESS0530	6	S	S	S	R	S	S	R	R	R	R	R	S	R	S	S	S	R	19ESS0530	34		blaOXA-1					oqxAB, aac(6')-Ib-cr		tet(B)		gyrA_D87N						terD,terW,terZ	IncHI2
19ESS0542	2019	human	Female	00-11-00	Asia	China	Guangdong	Jiangmen	19ESS0542	4	S	S	S	R	S	S	S	R	R	S	S	S	R	S	S	S	R	19ESS0542	34		blaTEM-1B		floR					tet(A)				arsA,arsB,arsC,arsD,arsR		pcoA,pcoC,pcoD,pcoR,pcoS	silA,silB,silC,silE,silF,silP,silR,silS		p0111
19ESS0552	2019	human	Female	02-03-00	Asia	China	Guangdong	Yangjiang	19ESS0552	2	R	R	R	R	R	S	S	S	S	S	I	S	R	S	S	S	S	19ESS0552	34	blaCTX-M-55						qnrS1		tet(B)				arsA,arsB,arsC,arsD,arsR	merC,merP,merR,merT	pcoA,pcoC,pcoD,pcoR,pcoS	silA,silB,silC,silE,silF,silP,silR,silS
19ESS0056	2019	human	Female	01-00-00	Asia	China	Guangdong	Jieyang	19ESS0056	6	S	S	S	R	S	S	R	R	R	R	R	S	R	S	S	S	R	19ESS0056	34	blaCTX-M-65	blaTEM-1B							tet(B)			ASSUT	arsA,arsB,arsC,arsD,arsR	merC,merP,merR,merT	pcoA,pcoC,pcoD,pcoR,pcoS	silA,silB,silC,silE,silF,silP,silR,silS	terD,terW,terZ	IncHI2,IncQ1
19ESS0333	2019	human	Female	00-06-00	Asia	China	Guangdong	Shaoguan	19ESS0333	7	R	S	S	R	S	S	R	R	R	S	R	S	I	S	R	R	R	19ESS0333	34	blaCTX-M-14	blaTEM-1B		floR	mcr-1		oqxAB	fosA3	tet(B)				arsA,arsB,arsC,arsD,arsR	merC,merP,merR,merT	pcoA,pcoC,pcoD,pcoR,pcoS	silA,silB,silC,silE,silF,silP,silR,silS	terD,terW,terZ	IncHI2,IncQ1
19E0341	2019	human	Male	00-09-00	Asia	China	Guangdong	Shaoguan	19E0341	7	R	S	S	R	S	S	R	R	R	S	I	S	R	S	R	R	R	19E0341	34	blaCTX-M-14	blaTEM-1B		floR	mcr-1		oqxAB	fosA3	tet(B)				arsA,arsB,arsC,arsD,arsR	merC,merP,merR,merT	pcoA,pcoC,pcoD,pcoR,pcoS	silA,silB,silC,silE,silF,silP,silR,silS	terD,terW,terZ	IncHI2,IncQ1
19ESS047	2019	human	Male	00-09-00	Asia	China	Guangdong	Jieyang	19ESS047	6	S	S	S	R	S	S	R	R	R	R	R	S	R	S	S	S	R	19ESS047	34		blaOXA-1		floR			oqxAB, aac(6')-Ib-cr		tet(B)		gyrA_D87N		arsA,arsB,arsC,arsD,arsR	merC,merP,merR,merT	pcoA,pcoC,pcoD,pcoR,pcoS	silA,silB,silC,silE,silF,silP,silR,silS	terD,terW,terZ	IncHI2
ZJM-305	2015	Poultry			Asia	China	Guangdong	Foshan	ZJM-305	6	S	S	S	S	S	S	R	R	R	R	R	I	R	S	R	S	R	ZJM-305	34				floR			oqxAB		tet(B)		gyrA_D87Y		arsA,arsB,arsC,arsD,arsR	merC,merP,merR,merT	pcoA,pcoC,pcoD,pcoR,pcoS	silA,silB,silC,silE,silF,silP,silR,silS
ZJM-312	2015	Pork			Asia	China	Guangdong	Yunfu	ZJM-312	3	S	S	S	R	S	S	S	S	S	R	I	I	S	S	R	S	S	ZJM-312	34											gyrA_D87Y		arsA,arsB,arsC,arsD,arsR		pcoA,pcoC,pcoD,pcoR,pcoS	silA,silB,silC,silE,silF,silP,silR,silS
C12	2015	Swine			Asia	China	Guangdong	Guangzhou	C12	5	S	S	S	R	S	S	I	R	R	R	S	S	R	S	S	S	R	C12	34		blaTEM-1B							tet(B)			ASSUT	arsA,arsB,arsC,arsD,arsR		pcoA,pcoC,pcoD,pcoR,pcoS	silA,silB,silC,silE,silF,silP,silR,silS		IncQ1
C8	2015	Swine			Asia	China	Guangdong	Guangzhou	C8	4	S	S	S	R	S	S	S	S	S	R	I	I	R	S	R	S	S	C8	34		blaTEM-1B							tet(B)		gyrA_D87Y	ASSUT	arsA,arsB,arsC,arsD,arsR	merC,merP,merR,merT	pcoA,pcoC,pcoD,pcoR,pcoS	silA,silB,silC,silE,silF,silP,silR,silS		IncQ1
ZJM-298	2015	Chicken			Asia	China	Guangdong	Guangzhou	ZJM-298	3	S	S	S	R	S	S	S	S	S	S	I	S	R	S	R	S	S	ZJM-298	34		blaTEM-1B		floR					tet(M)		gyrA_D87N		arsA,arsB,arsC,arsD,arsR		pcoA,pcoC,pcoD,pcoR,pcoS	silA,silB,silC,silE,silF,silP,silR,silS		IncFIB,IncFIC(FII)
ZJM-299	2015	Chicken			Asia	China	Guangdong	Guangzhou	ZJM-299	3	S	S	S	R	S	S	S	S	I	R	R	S	R	S	S	S	S	ZJM-299	34									tet(B)		gyrA_D87N		arsA,arsB,arsC,arsD,arsR		pcoA,pcoC,pcoD,pcoR,pcoS	silA,silB,silC,silE,silF,silP,silR,silS	terD,terW,terZ	IncHI2
ZJM-302	2015	Chicken			Asia	China	Guangdong	Guangzhou	ZJM-302	1	S	S	S	I	S	S	S	S	S	R	I	S	S	S	S	S	S	ZJM-302	34											gyrA_D87N		arsA,arsB,arsC,arsD,arsR	merC,merP,merR,merT	pcoA,pcoC,pcoD,pcoR,pcoS	silA,silB,silC,silE,silF,silP,silR,silS		IncQ1
ZJM-314	2015	Pork			Asia	China	Guangdong	Heyuan	ZJM-314	6	S	S	S	R	S	S	R	R	R	R	R	I	R	S	S	S	R	ZJM-314	34		blaOXA-1		floR			aac(6')-Ib-cr		tet(B)		gyrA_D87N		arsA,arsB,arsC,arsD,arsR		pcoA,pcoC,pcoD,pcoR,pcoS	silA,silB,silC,silE,silF,silP,silR,silS	terD,terW,terZ	IncHI2
ZJM-304	2015	Poultry			Asia	China	Guangdong	Foshan	ZJM-304	7	S	S	S	R	S	S	R	R	R	R	I	S	R	S	S	R	R	ZJM-304	34		blaTEM-1B		floR			oqxAB		tet(B)		gyrA_D87Y		arsA,arsB,arsC,arsD,arsR	merC,merP,merR,merT	pcoA,pcoC,pcoD,pcoR,pcoS	silA,silB,silC,silE,silF,silP,silR,silS		IncQ1
ZJM-310	2015	Chicken			Asia	China	Guangdong	Guangzhou	ZJM-310	6	S	S	S	R	S	S	I	R	R	R	I	S	R	S	S	R	R	ZJM-310	34		blaTEM-1B		floR			oqxAB		tet(B)		gyrA_D87Y		arsA,arsB,arsC,arsD,arsR	merC,merP,merR,merT	pcoA,pcoC,pcoD,pcoR,pcoS	silA,silB,silC,silE,silF,silP,silR,silS		IncQ1
26FS14	2016	Poultry			Asia	China	Guangdong	Foshan	26FS14	7	S	S	S	R	S	S	R	R	R	R	R	S	R	S	R	S	R	26FS14	34		blaOXA-1, blaTEM-1B		floR	mcr-1		oqxAB, aac(6')-Ib-cr				gyrA_D87Y		arsA,arsB,arsC,arsD,arsR		pcoA,pcoC,pcoD,pcoR,pcoS	silA,silB,silC,silE,silF,silP,silR,silS	terD,terW,terZ	IncHI2,IncQ1
26FS26	2016	Swine			Asia	China	Guangdong		26FS26	5	S	S	S	R	S	S	R	R	R	R	R	S	R	S	S	S	S	26FS26	34		blaOXA-1, blaTEM-1B		floR	mcr-1		oqxAB, aac(6')-Ib-cr		tet(A)		gyrA_D87Y		arsA,arsB,arsC,arsD,arsR		pcoA,pcoC,pcoD,pcoR,pcoS	silA,silB,silC,silE,silF,silP,silR,silS	terD,terW,terZ	IncHI2,IncQ1
26FS8	2016	Swine			Asia	China	Guangdong		26FS8	6	S	S	S	R	S	S	R	R	R	R	R	S	R	S	S	S	R	26FS8	34	blaCTX-M-14	blaTEM-1B		floR	mcr-1		oqxAB	fosA3	tet(B)				arsA,arsB,arsC,arsD,arsR	merC,merP,merR,merT	pcoA,pcoC,pcoD,pcoR,pcoS	silA,silB,silC,silE,silF,silP,silR,silS	terD,terW,terZ	IncHI2,IncQ1
C43	2016	Swine			Asia	China	Guangdong	Guangzhou	C43	6	S	S	S	R	S	S	R	I	R	S	S	S	R	S	R	S	R	C43	34		blaTEM-1B		floR					tet(B), tet(M)				arsA,arsB,arsC,arsD,arsR	merC,merP,merR,merT	pcoA,pcoC,pcoD,pcoR,pcoS	silA,silB,silC,silE,silF,silP,silR,silS		IncFIB,IncFIC(FII),IncQ1
C48	2016	Swine			Asia	China	Guangdong	Guangzhou	C48	1	S	S	S	I	S	S	S	S	S	S	S	S	S	S	R	S	S	C48	34													arsA,arsB,arsC,arsD,arsR		pcoA,pcoC,pcoD,pcoR,pcoS	silA,silB,silC,silE,silF,silP,silR,silS
C51	2016	Swine			Asia	China	Guangdong	Guangzhou	C51	5	S	S	S	R	S	S	R	I	I	S	S	S	R	S	R	S	R	C51	34		blaTEM-1B							tet(B), tet(M)				arsA,arsB,arsC,arsD,arsR	merC,merP,merR,merT	pcoA,pcoC,pcoD,pcoR,pcoS	silA,silB,silC,silE,silF,silP,silR,silS		IncFIB,IncFIC(FII),IncQ1
C62	2016	Swine			Asia	China	Guangdong	Guangzhou	C62	5	S	S	S	R	S	S	S	I	I	R	I	I	R	S	R	S	R	C62	34		blaTEM-1B							tet(B)		gyrA_D87Y	ASSUT	arsA,arsB,arsC,arsD,arsR	merC,merP,merR,merT	pcoA,pcoC,pcoD,pcoR,pcoS	silA,silB,silC,silE,silF,silP,silR,silS	terD,terW,terZ	IncHI2,IncQ1
SC169	2016	Swine			Asia	China	Guangdong	Guangzhou	SC169	1	S	S	S	I	S	S	S	S	S	S	S	S	R	S	S	S	S	SC169	34									tet(B)				arsA,arsB,arsC,arsD,arsR	merC,merP,merR,merT	pcoA,pcoC,pcoD,pcoR,pcoS	silA,silB,silC,silE,silF,silP,silR,silS		IncQ1
ZJM-SC231	2016	Chicken			Asia	China	Guangdong	Guangzhou	ZJM-SC231	4	S	S	S	R	S	S	S	I	R	S	I	S	R	S	R	S	S	ZJM-SC231	34		blaTEM-1B		floR			qnrS1						arsA,arsB,arsC,arsD,arsR		pcoA,pcoC,pcoD,pcoR,pcoS	silA,silB,silC,silE,silF,silP,silR,silS		p0111
ZJM-SC49	2016	Pork			Asia	China	Guangdong	Guangzhou	ZJM-SC49	3	S	S	S	R	S	S	S	S	S	S	S	S	R	S	R	S	S	ZJM-SC49	34		blaTEM-1B							tet(B)			ASSUT	arsA,arsB,arsC,arsD,arsR	merC,merP,merR,merT	pcoA,pcoC,pcoD,pcoR,pcoS	silA,silB,silC,silE,silF,silP,silR,silS		IncQ1
ZJM-SC62	2016	Pork			Asia	China	Guangdong	Guangzhou	ZJM-SC62	3	S	S	S	R	S	S	S	S	S	S	S	S	R	S	R	S	S	ZJM-SC62	34		blaTEM-1B							tet(B)			ASSUT	arsA,arsB,arsC,arsD,arsR	merC,merP,merR,merT	pcoA,pcoC,pcoD,pcoR,pcoS	silA,silB,silC,silE,silF,silP,silR,silS		IncQ1
ZJM-SC295	2016	Pork			Asia	China	Guangdong	Guangzhou	ZJM-SC295	5	S	S	S	R	S	S	S	R	R	S	S	S	R	S	R	S	R	ZJM-SC295	34		blaTEM-1B		floR					tet(B), tet(M)				arsA,arsB,arsC,arsD,arsR	merC,merP,merR,merT	pcoA,pcoC,pcoD,pcoR,pcoS	silA,silB,silC,silE,silF,silP,silR,silS		IncFIB,IncFIC(FII),IncQ1
ZJM-101	2016	Pork			Asia	China	Guangdong	Guangzhou	ZJM-101	5	S	S	S	S	S	S	I	R	R	R	S	S	R	S	S	R	R	ZJM-101	34				floR							gyrA_D87Y		arsA,arsB,arsC,arsD,arsR		pcoA,pcoC,pcoD,pcoR,pcoS	silA,silB,silC,silE,silF,silP,silR,silS
ZJM-150	2016	Pork			Asia	China	Guangdong	Foshan	ZJM-150	5	S	S	S	S	S	S	R	R	R	R	I	S	R	S	S	S	R	ZJM-150	34				floR			oqxAB		tet(B)		gyrA_D87Y		arsA,arsB,arsC,arsD,arsR		pcoA,pcoC,pcoD,pcoR,pcoS	silA,silB,silC,silE,silF,silP,silR,silS	terD,terW,terZ	IncHI2
ZJM-LWP2	2016	Pork			Asia	China	Guangdong	Guangzhou	ZJM-LWP2	6	S	S	S	R	S	S	I	R	R	R	R	S	R	S	R	S	R	ZJM-LWP2	34		blaOXA-1		floR			aac(6')-Ib-cr		tet(B)		gyrA_D87N		arsA,arsB,arsC,arsD,arsR		pcoA,pcoC,pcoD,pcoR,pcoS	silA,silB,silC,silE,silF,silP,silR,silS	terD,terW,terZ	IncHI2
ZJM-SC193	2016	Pork			Asia	China	Guangdong	Guangzhou	ZJM-SC193	5	S	S	S	S	S	S	I	R	R	R	S	S	R	S	R	S	R	ZJM-SC193	34											gyrA_D87N		arsA,arsB,arsC,arsD,arsR		pcoA,pcoC,pcoD,pcoR,pcoS	silA,silB,silC,silE,silF,silP,silR,silS	terD,terW,terZ	IncHI2
GP12	2017	Swine			Asia	China	Jiangxi		GP12	8	R	S	R	R	S	S	R	R	R	R	S	S	R	S	R	R	R	GP12	34	blaCTX-M-14	blaTEM-1B		floR	mcr-1		oqxAB	fosA3	tet(B)				arsA,arsB,arsC,arsD,arsR	merC,merP,merR,merT	pcoA,pcoC,pcoD,pcoR,pcoS	silA,silB,silC,silE,silF,silP,silR,silS	terD,terW,terZ	IncHI2,IncQ1
GP9	2017	Swine			Asia	China	Jiangxi		GP9	8	R	S	R	R	R	S	R	R	R	R	I	S	R	S	R	R	R	GP9	34	blaCTX-M-14	blaTEM-1B		floR	mcr-1		oqxAB	fosA3	tet(B)				arsA,arsB,arsC,arsD,arsR	merC,merP,merR,merT	pcoA,pcoC,pcoD,pcoR,pcoS	silA,silB,silC,silE,silF,silP,silR,silS	terD,terW,terZ	IncHI2,IncQ1
LHB13	2017	Swine			Asia	China	Jiangxi	Yichun	LHB13	7	S	S	S	R	S	S	R	R	R	R	R	S	R	S	R	S	R	LHB13	34	blaCTX-M-65	blaOXA-1		floR			oqxAB, aac(6')-Ib-cr	fosA3	tet(B), tet(J)		gyrA_D87Y		arsA,arsB,arsC,arsD,arsR	merC,merP,merR,merT	pcoA,pcoC,pcoD,pcoR,pcoS	silA,silB,silC,silE,silF,silP,silR,silS	terD,terW,terZ	IncHI2,IncQ1
LHB15	2017	Swine			Asia	China	Jiangxi	Yichun	LHB15	3	S	S	S	R	S	S	S	S	S	R	R	S	R	S	S	S	S	LHB15	34	blaCTX-M-65	blaOXA-1		floR			aac(6')-Ib-cr	fosA3	tet(B), tet(J)		gyrA_D87Y		arsA,arsB,arsC,arsD,arsR	merC,merP,merR,merT	pcoA,pcoC,pcoD,pcoR,pcoS	silA,silB,silC,silE,silF,silP,silR,silS	terD,terW,terZ	IncHI2,IncQ1
STX15	2017	Swine			Asia	China	Jiangsu	Suzhou	STX15	5	S	S	S	R	S	S	S	R	R	R	R	S	R	S	S	S	R	STX15	34		blaOXA-1		floR			oqxAB, aac(6')-Ib-cr		tet(B)		gyrA_D87Y		arsA,arsB,arsC,arsD,arsR	merC,merP,merR,merT	pcoA,pcoC,pcoD,pcoR,pcoS	silA,silB,silC,silE,silF,silP,silR,silS	terD,terW,terZ	IncHI2
STX19	2017	Swine			Asia	China	Jiangsu	Suzhou	STX19	6	S	S	S	R	S	S	R	R	R	R	R	S	R	S	R	S	S	STX19	34	blaCTX-M-65	blaOXA-1		floR			oqxAB, aac(6')-Ib-cr	fosA3	tet(B), tet(J)		gyrA_D87Y		arsA,arsB,arsC,arsD,arsR	merC,merP,merR,merT	pcoA,pcoC,pcoD,pcoR,pcoS	silA,silB,silC,silE,silF,silP,silR,silS	terD,terW,terZ	IncHI2,IncQ1
YSX2	2017	Swine			Asia	China	Guangdong	Jiangmen	YSX2	7	S	S	S	R	S	S	R	R	R	R	R	S	R	S	R	S	R	YSX2	34		blaOXA-1		floR	mcr-1		oqxAB, aac(6')-Ib-cr		tet(B)		gyrA_D87Y		arsA,arsB,arsC,arsD,arsR		pcoA,pcoC,pcoD,pcoR,pcoS	silA,silB,silC,silE,silF,silP,silR,silS	terD,terW,terZ	IncHI2,IncX4
C130	2017	Swine			Asia	China	Guangdong	Guangzhou	C130	3	S	S	S	R	S	S	S	S	S	S	S	S	R	S	R	S	S	C130	34		blaTEM-1B							tet(B)			ASSUT	arsA,arsB,arsC,arsD,arsR	merC,merP,merR,merT	pcoA,pcoC,pcoD,pcoR,pcoS	silA,silB,silC,silE,silF,silP,silR,silS		IncQ1
C135	2017	Swine			Asia	China	Guangdong	Guangzhou	C135	7	S	S	S	R	S	S	R	R	R	R	R	S	R	S	R	S	R	C135	34		blaTEM-1B		floR					tet(B)		gyrA_D87Y		arsA,arsB,arsC,arsD,arsR	merC,merP,merR,merT	pcoA,pcoC,pcoD,pcoR,pcoS	silA,silB,silC,silE,silF,silP,silR,silS	terD,terW,terZ	IncHI2,IncQ1
C136	2017	Swine			Asia	China	Guangdong	Guangzhou	C136	3	S	S	S	R	S	S	S	S	S	S	S	S	R	S	R	S	S	C136	34		blaTEM-1B							tet(B)			ASSUT	arsA,arsB,arsC,arsD,arsR	merC,merP,merR,merT	pcoA,pcoC,pcoD,pcoR,pcoS	silA,silB,silC,silE,silF,silP,silR,silS		IncQ1
C142	2017	Swine			Asia	China	Guangdong	Guangzhou	C142	7	S	S	S	R	S	S	R	R	R	R	R	S	R	S	R	S	R	C142	34		blaOXA-1		floR			aac(6')-Ib-cr		tet(B)		gyrA_D87Y		arsA,arsB,arsC,arsD,arsR	merC,merP,merR,merT	pcoA,pcoC,pcoD,pcoR,pcoS	silA,silB,silC,silE,silF,silP,silR,silS	terD,terW,terZ	IncHI2
L35	2017	Poultry			Asia	China	Beijing		L35	3	S	S	S	R	S	S	I	I	S	S	S	I	R	S	S	S	R	L35	34		blaTEM-1B							tet(B), tet(M)				arsA,arsB,arsC,arsD,arsR	merC,merP,merR,merT	pcoA,pcoC,pcoD,pcoR,pcoS	silA,silB,silC,silE,silF,silP,silR,silS		IncFIB,IncFIC(FII),IncQ1
a75	2018	Poultry			Asia	China	Guangdong		a75	1	S	S	S	I	S	S	S	S	S	S	S	S	S	S	R	S	S	a75	34		blaTEM-1B		floR			oqxAB		tet(B)		gyrA_D87Y		arsA,arsB,arsC,arsD,arsR	merC,merP,merR,merT	pcoA,pcoC,pcoD,pcoR,pcoS	silA,silB,silC,silE,silF,silP,silR,silS	terD,terW,terZ	IncHI2,IncQ1
C72	2018	Swine			Asia	China	Guangdong	Guangzhou	C72	3	S	S	S	I	S	S	S	S	S	R	S	S	R	S	R	S	S	C72	34									tet(B)				arsA,arsB,arsC,arsD,arsR		pcoA,pcoC,pcoD,pcoR,pcoS	silA,silB,silC,silE,silF,silP,silR,silS
L36	2018	Swine			Asia	China	Hebei		L36	3	S	S	S	R	S	S	S	S	S	S	S	S	R	S	R	S	S	L36	34		blaTEM-1B							tet(B)			ASSUT	arsA,arsB,arsC,arsD,arsR	merC,merP,merR,merT	pcoA,pcoC,pcoD,pcoR,pcoS	silA,silB,silC,silE,silF,silP,silR,silS		IncQ1,p0111
L37	2018	Swine			Asia	China	Hebei		L37	6	S	S	S	R	S	S	R	R	R	R	I	S	R	S	S	I	R	L37	34		blaOXA-1		floR			aac(6')-Ib-cr		tet(B)		gyrA_D87Y		arsA,arsB,arsC,arsD,arsR	merC,merP,merR,merT	pcoA,pcoC,pcoD,pcoR,pcoS	silA,silB,silC,silE,silF,silP,silR,silS	terD,terW,terZ	IncHI2
L39	2018	Swine			Asia	China	Hebei		L39	3	S	S	S	R	S	S	S	S	S	S	S	S	R	S	R	S	S	L39	34		blaTEM-1B							tet(B)			ASSUT	arsA,arsB,arsC,arsD,arsR	merC,merP,merR,merT	pcoA,pcoC,pcoD,pcoR,pcoS	silA,silB,silC,silE,silF,silP,silR,silS		IncQ1,p0111
L42	2018	Swine			Asia	China	Hebei		L42	3	S	S	S	R	S	S	S	S	S	S	S	S	R	S	R	S	S	L42	34		blaTEM-1B							tet(B)			ASSUT	arsA,arsB,arsC,arsD,arsR	merC,merP,merR,merT	pcoA,pcoC,pcoD,pcoR,pcoS	silA,silB,silC,silE,silF,silP,silR,silS		IncQ1
L44	2018	Swine			Asia	China	Hebei		L44	3	S	S	S	R	S	S	S	S	S	S	S	S	R	S	R	S	S	L44	34		blaTEM-1B							tet(B)			ASSUT	arsA,arsB,arsC,arsD,arsR	merC,merP,merR,merT	pcoA,pcoC,pcoD,pcoR,pcoS	silA,silB,silC,silE,silF,silP,silR,silS		IncQ1,p0111
L58	2018	Swine			Asia	China	Hebei		L58	3	S	S	S	R	S	S	S	S	S	S	S	S	R	S	R	S	S	L58	34		blaTEM-1B							tet(B)			ASSUT	arsA,arsB,arsC,arsD,arsR	merC,merP,merR,merT	pcoA,pcoC,pcoD,pcoR,pcoS	silA,silB,silC,silE,silF,silP,silR,silS		IncQ1
L61	2018	Swine			Asia	China	Hebei		L61	3	S	S	S	R	S	S	S	S	S	S	S	S	R	S	R	S	S	L61	34		blaTEM-1B							tet(B)			ASSUT	arsA,arsB,arsC,arsD,arsR	merC,merP,merR,merT	pcoA,pcoC,pcoD,pcoR,pcoS	silA,silB,silC,silE,silF,silP,silR,silS		IncQ1
BJH37	2019	Poultry			Asia	China	Beijing		BJH37	3	S	S	S	R	S	S	S	S	S	S	S	S	R	S	R	S	S	BJH37	34		blaTEM-1B							tet(B)			ASSUT	arsA,arsB,arsC,arsD,arsR	merC,merP,merR,merT	pcoA,pcoC,pcoD,pcoR,pcoS	silA,silB,silC,silE,silF,silP,silR,silS		IncQ1,IncY
BJH40	2019	Poultry			Asia	China	Beijing		BJH40	1	S	S	S	I	S	S	S	S	S	S	S	S	S	S	R	S	S	BJH40	34		blaTEM-1B							tet(B)			ASSUT	arsA,arsB,arsC,arsD,arsR	merC,merP,merR,merT	pcoA,pcoC,pcoD,pcoR,pcoS	silA,silB,silC,silE,silF,silP,silR,silS		IncQ1,IncY
C146	2019	Swine			Asia	China	Guangdong	Guangzhou	C146	6	R	S	R	R	S	S	R	R	R	S	I	S	R	S	S	R	R	C146	34	blaCTX-M-14	blaTEM-1B		floR	mcr-1		oqxAB	fosA3	tet(B)	mph(A)		ASSUT	arsA,arsB,arsC,arsD,arsR	merC,merP,merR,merT	pcoA,pcoC,pcoD,pcoR,pcoS	silA,silB,silC,silE,silF,silP,silR,silS	terD,terW,terZ	IncHI2,IncN,IncQ1
C148	2019	Swine			Asia	China	Guangdong	Guangzhou	C148	2	R	R	R	R	R	S	S	S	S	S	I	S	R	S	S	S	S	C148	34	blaCTX-M-55	blaTEM-1B					qnrS1		tet(B)			ASSUT	arsA,arsB,arsC,arsD,arsR	merC,merP,merR,merT	pcoA,pcoC,pcoD,pcoR,pcoS	silA,silB,silC,silE,silF,silP,silR,silS		IncQ1
C151	2019	Swine			Asia	China	Guangdong	Guangzhou	C151	6	S	S	S	R	S	S	R	R	R	R	R	S	R	S	R	S	S	C151	34		blaOXA-1, blaTEM-1B		floR			oqxAB, aac(6')-Ib-cr		tet(B)		gyrA_D87Y		arsA,arsB,arsC,arsD,arsR	merC,merP,merR,merT	pcoA,pcoC,pcoD,pcoR,pcoS	silA,silB,silC,silE,silF,silP,silR,silS	terD,terW,terZ	IncHI2,IncQ1
C158	2019	Swine			Asia	China	Guangdong	Guangzhou	C158	3	S	S	S	R	S	S	S	S	S	S	S	S	R	S	R	S	S	C158	34		blaTEM-1B							tet(B)			ASSUT	arsA,arsB,arsC,arsD,arsR	merC,merP,merR,merT	pcoA,pcoC,pcoD,pcoR,pcoS	silA,silB,silC,silE,silF,silP,silR,silS		IncQ1,IncY
C159	2019	Swine			Asia	China	Guangdong	Guangzhou	C159	5	S	S	S	R	S	S	S	S	S	S	R	S	R	S	R	S	R	C159	34		blaTEM-1B					qnrB6, aac(6')-Ib-cr		tet(B)			ASSUT	arsA,arsB,arsC,arsD,arsR	merA,merC,merD,merE,merP,merR,merT	pcoA,pcoC,pcoD,pcoR,pcoS	silA,silB,silC,silE,silF,silP,silR,silS		IncFIA,IncQ1,IncR
C169	2019	Swine			Asia	China	Guangdong	Guangzhou	C169	5	R	S	R	R	S	S	R	S	S	R	R	I	R	S	R	S	S	C169	34		blaTEM-1B					qnrB6, aac(6')-Ib-cr		tet(B)			ASSUT	arsA,arsB,arsC,arsD,arsR	merA,merC,merD,merP,merR,merT	pcoA,pcoC,pcoD,pcoR,pcoS	silA,silB,silC,silE,silF,silP,silR,silS		IncFIA,IncQ1,IncR
C171	2019	Swine			Asia	China	Guangdong	Guangzhou	C171	6	S	S	S	R	S	S	R	R	R	R	I	S	R	S	S	S	R	C171	34		blaOXA-1, blaTEM-1B		floR			aac(6')-Ib-cr		tet(B)		gyrA_D87Y		arsA,arsB,arsC,arsD,arsR	merC,merP,merR,merT	pcoA,pcoC,pcoD,pcoR,pcoS	silA,silB,silC,silE,silF,silP,silR,silS	terD,terW,terZ	IncHI2,IncQ1
113	2020	Poultry			Asia	China	Fujian		113	6	S	S	S	R	S	S	R	R	R	R	R	I	S	S	R	S	R	113	34		blaOXA-1, blaTEM-1B		floR	mcr-1		oqxAB, aac(6')-Ib-cr				gyrA_D87Y		arsA,arsB,arsC,arsD,arsR		pcoA,pcoC,pcoD,pcoR,pcoS	silA,silB,silC,silE,silF,silP,silR,silS	terD,terW,terZ	IncHI2,IncQ1
a35	2020	Goose			Asia	China	Guangdong		a35	7	S	S	S	R	S	S	R	R	R	R	R	S	R	S	R	S	R	a35	34		blaTEM-1B		floR			oqxAB		tet(B)		gyrA_D87Y	ASSUT	arsA,arsB,arsC,arsD,arsR	merC,merP,merR,merT	pcoA,pcoC,pcoD,pcoR,pcoS	silA,silB,silC,silE,silF,silP,silR,silS	terD,terW,terZ	IncHI2,IncQ1
a63	2021	Duck			Asia	China	Guangdong		a63	6	S	S	S	S	S	S	R	R	R	R	R	I	R	S	R	S	R	a63	34		blaTEM-1B		floR			oqxAB		tet(B)		gyrA_D87Y		arsA,arsB,arsC,arsD,arsR	merC,merP,merR,merT	pcoA,pcoC,pcoD,pcoR,pcoS	silA,silB,silC,silE,silF,silP,silR,silS	terD,terW,terZ	IncHI2,IncQ1
15ESS2077	2015	human	Male	01-00-00	Asia	China	Guangdong	Foshan	15ESS2077	2	S	S	S	S	R	S	R	S	S	S	S	S	S	S	S	S	S	15ESS2077	19																		IncFIB(S),IncFII(S)
17E516	2017	human	Male	00-10-00	Asia	China	Guangdong	Zhuhai	17E516	5	R	R	R	R	R	S	S	R	R	R	S	S	R	S	S	S	R	17E516	19			blaCMY-2	floR					tet(A),tet(B)		gyrA_S83F			merC	pcoR,pcoS			IncFIA,IncFIB,IncFIC(FII),IncY
17ESS2209	2017	human	Female	88-00-00	Asia	China	Guangdong	Heyuan	17ESS2209	5	S	S	S	R	R	S	S	R	R	R	R	S	R	S	S	S	R	17ESS2209	36		blaTEM-1B					qnrS1		tet(A)						pcoA,pcoB,pcoC,pcoD,pcoE,pcoR,pcoS	silA,silB,silC,silE,silF,silP,silR,silS		IncI1,IncQ1,IncN
18ESS2050	2018	human	Male	00-11-00	Asia	China	Guangdong	Heyuan	18ESS2050	6	S	S	S	R	R	S	R	R	R	R	R	S	R	S	S	S	R	18ESS2050	19		blaTEM-1B		floR			oqxAB		tet(B),tet(M)		gyrA_S83F							IncFIA,IncFIB,IncFIC(FII),IncY
14E0999	2014	human	Male	01-00-00	Asia	China	Guangdong	Zhongshan	14E0999	7	R	S	R	R	I	R	I	R	R	R	R	S	R	S	R	S	R	14E0999	8067		blaOXA-1		floR	mcr-1		oqxAB,aac(6')-Ib-cr		tet(B)		gyrA_D87N		arsA,arsB,arsC,arsD,arsR		pcoA,pcoC,pcoD,pcoR,pcoS	silA,silB,silC,silE,silF,silP,silR,silS	terD,terW,terZ	IncHI2,IncX4
16E073	2016	human	Male	01-00-00	Asia	China	Guangdong	Yangjiang	16E073	7	R	S	R	R	R	S	R	R	R	R	S	S	R	S	R	R	S	16E073	19				floR	mcr-1		oqxAB		tet(B),tet(M)		gyrA_S83F							IncP1,IncFIA,IncX4,IncFIC(FII),IncY,IncFIB
17ESS0250	2017	human	Male	01-00-00	Asia	China	Guangdong	Maoming	17ESS0250	8	R	S	R	R	R	S	R	R	R	R	S	S	R	S	R	R	R	17ESS0250	5401					mcr-1		oqxAB		tet(B)		gyrA_D87N		arsA,arsB,arsC,arsD,arsR		pcoA,pcoC,pcoD,pcoR,pcoS	silA,silB,silC,silE,silF,silP,silR,silS	terD,terW,terZ	IncHI2
17ESS0293	2017	human	Male	00-11-00	Asia	China	Guangdong	Yangjiang	17ESS0293	8	R	S	R	R	I	S	R	R	R	R	S	S	R	S	R	R	R	17ESS0293	5401					mcr-1				tet(B)		gyrA_D87N		arsA,arsB,arsC,arsD,arsR		pcoA,pcoC,pcoD,pcoR,pcoS	silA,silB,silC,silE,silF,silP,silR,silS	terD,terW,terZ	IncHI2
14ESS0680	2014	human	Male	00-09-00	Asia	China	Guangdong	Yangjiang	14ESS0680	7	S	S	S	R	S	S	R	R	R	R	R	S	R	S	S	R	R	14ESS0680	34		blaOXA-1		floR			oqxAB,aac(6')-Ib-cr		tet(B)		gyrA_D87N		arsA,arsB,arsC,arsD,arsR	merC,merP,merR,merT	pcoA,pcoC,pcoD,pcoR,pcoS	silA,silB,silC,silE,silF,silP,silR,silS	terD,terW,terZ	IncHI2
