# Supplementary material for: Antimicrobial resistance and population genomics of emerging multidrug-resistant Salmonella 4,[5],12:i:- in Guangdong, China
Source: mSystems. 2024 May 15;9(6):e01164-23. doi: 10.1128/msystems.01164-23 (PMC11237462; doi:10.1128/msystems.01164-23)
Supplement: Table S2 — Antimicrobial susceptibility testing of 352 Salmonella 4,[5],12:i:- strains. [file msystems.01164-23-s0003.csv]

Strain name	Cefotaxime	Ceftazidime	Ceftriaxone	Ampicillin	Aztreonam	Amikacin	Gentamicin	Chloramphenicol	Florfenicol	Nalidixic acid	Ciprofloxacin	Tigecycline	Tetracycline	Meropenem	Colistin	Fosfomycin	Sulfamethoxazole/ Trimethoprim
14E0999	64	4	32	>256	8	>256	8	128	256	>256	16	1	256	0.03	8	2	>320
1.60E+74	64	4	128	>256	16	4	16	128	256	>256	0.25	1	256	0.03	8	256	<2.5
17ESS0250	64	4	128	>256	16	4	16	256	256	>256	0.125	1	128	0.03	4	>256	>320
17ESS0293	16	2	32	>256	8	4	16	256	256	>256	0.25	1	128	0.016	4	>256	>320
14ESS0680	0.06	1	0.06	>256	0.5	4	16	256	>256	>256	1	1	128	0.016	0.5	256	>320
15ESS2077	0.25	0.5	0.06	2	128	2	16	2	2	8	0.03	1	8	0.008	0.5	2	2.5
17E516	64	256	128	>256	64	2	0.5	128	256	>256	0.5	1	>256	0.008	1	1	>320
17ESS2209	0.0625	0.125	0.06	>256	64	1	0.25	256	>256	32	1	2	>256	0.008	0.5	1	>320
18ESS2050	0.0625	0.125	0.03125	>256	64	2	16	256	256	>256	2	1	>256	0.008	0.5	1	>320
09ESS149	0.125	0.5	0.06	>256	128	8	2	256	8	>256	8	1	256	0.016	0.5	1	>320
09ESS151	0.125	0.5	0.06	256	128	8	64	>256	256	>256	8	1	256	0.016	0.5	1	>320
10ESS300	0.06	0.5	0.06	4	128	2	2	2	4	>256	0.5	2	128	0.016	0.5	1	<2.5
10ESS315	0.25	0.5	0.125	4	128	4	2	4	8	16	0.25	8	128	0.016	0.5	0.5	>320
10ESS322	256	128	>256	>256	＜0.016	8	>256	2	4	8	0.06	1	256	0.016	0.5	0.5	<2.5
10ESS371	0.06	0.5	0.06	>256	128	4	2	2	4	8	0.06	2	256	0.016	0.5	1	5
10ESS402	0.06	0.5	0.06	4	128	2	2	2	4	8	0.06	2	2	0.016	0.5	1	5
10ESS214	0.06	0.125	0.064	1	2	2	1	2	2	>256	1	0.5	256	0.004	0.5	1	5
10ESS323	0.125	0.125	64	128	16	4	16	128	256	>256	0.125	0.5	64	0.03	0.5	1	160
11ESS490	0.125	0.5	0.06	256	128	8	64	256	256	>256	2	2	128	0.016	0.5	1	<2.5
11ESS498	0.06	0.5	0.06	>256	128	4	2	2	4	8	0.06	2	128	0.016	0.5	1	<2.5
11ESS522	0.125	0.5	0.06	2	128	4	2	2	4	>256	1	2	2	0.03125	4	1	<2.5
11ESS525	0.06	0.5	0.06	>256	128	4	2	2	4	8	0.06	2	256	0.016	0.5	1	<2.5
11ESS578	0.06	0.5	0.06	>256	128	4	2	2	4	8	0.06	2	128	0.016	0.5	1	<2.5
11ESS598	0.06	0.5	0.06	>256	128	32	4	256	>256	32	0.125	2	128	0.016	16	1	>320
11ESS601	0.125	0.5	0.06	256	128	8	64	>256	>256	>256	8	2	128	0.016	0.5	16	>320
11ESS619	0.06	0.5	0.06	>256	128	2	2	2	4	8	0.06	2	2	0.016	0.5	1	<2.5
11ESS657	0.125	0.5	0.125	2	128	2	2	2	4	8	0.06	2	128	0.016	0.5	1	5
11ESS670	0.125	0.5	0.06	>256	128	8	64	256	256	>256	2	2	128	0.016	0.5	1	5
11ESS673	0.125	0.5	0.06	>256	128	8	64	>256	>256	>256	8	2	128	0.016	0.5	2	>320
12ESS212	0.25	0.5	0.03	>256	128	8	2	16	8	>256	8	1	256	0.016	0.5	0.5	>320
12ESS349	128	8	256	>256	128	2	32	256	>256	64	4	2	128	0.0625	0.25	2	5
12ESS385	0.5	0.5	0.125	>256	128	32	2	32	16	>256	8	1	128	0.016	0.5	0.5	40
12ESS115	>256	16	>256	>256	128	2	2	2	8	8	0.03	2	128	0.016	0.5	>256	<2.5
12ESS596	256	64	256	>256	128	4	2	2	8	16	1	2	128	0.016	0.5	1	<2.5
12ESS12217	0.125	0.125	0.06	>256	0.06	1	16	128	128	>256	1	0.5	64	0.03	0.5	8	320
12ESS12219	16	1	32	>256	2	2	16	256	256	256	2	0.5	64	0.03	2	>256	320
12ESS12432	32	4	64	>256	4	4	256	256	256	256	2	0.5	64	0.03	1	8	320
12ESS12839	32	4	64	>256	4	4	128	256	256	256	0.25	0.5	64	0.03	1	8	320
12ESS12851	0.125	0.125	0.06	128	0.06	4	16	256	256	256	2	0.5	256	0.03	1	8	320
12ESS121017	0.125	4	0.06	>256	0.06	4	16	256	256	256	2	0.5	256	0.03	1	8	320
12ESS12680	0.125	0.125	0.06	>256	0.06	4	16	256	256	256	0.125	1	64	0.03	0.5	8	320
12ESS12990	0.125	0.125	0.06	128	0.06	2	16	256	256	256	0.5	0.5	64	0.03	0.5	8	320
12ESS12384	32	0.25	0.125	>256	0.06	>256	16	4	256	256	1	2	256	0.03	0.5	4	320
1.20E+90	256	32	256	>256	64	4	16	256	256	256	2	0.5	256	0.03125	4	2	>320
12E375	0.25	1	0.064	>256	0.064	4	16	64	128	32	2	0.5	256	0.03125	4	4	2.5
13E0360	0.5	0.25	0.064	32	0.032	8	16	256	256	256	8	1	8	0.03125	4	8	>320
13E0379	0.03	0.25	0.03	128	0.06	4	16	256	256	256	2	0.5	1	0.016	1	0.5	320
13E0463	0.03	0.25	0.06	128	0.06	2	0.5	2	2	8	0.008	0.5	256	0.016	0.125	0.5	320
14ESS0015	128	32	256	>256	128	2	2	2	4	8	1	2	256	0.016	0.5	0.5	<2.5
14ESS0030	128	64	256	>256	128	2	2	2	8	16	0.5	2	256	0.016	0.5	0.5	<2.5
14ESS0034	0.125	0.5	0.06	>256	128	2	2	2	4	8	0.06	1	128	0.016	0.5	1	<2.5
14ESS0053	128	64	256	>256	128	2	2	2	4	16	0.5	1	128	0.016	0.25	1	<2.5
14ESS0104	128	64	256	>256	128	4	2	2	4	16	0.5	1	256	0.016	0.5	0.5	<2.5
14ESS0198	0.06	0.5	0.06	4	128	2	1	2	4	8	0.03	1	8	0.016	0.5	0.5	<2.5
14ESS0253	0.125	0.5	0.06	>256	128	8	64	256	256	>256	2	1	2	0.016	0.5	0.5	>320
14ESS0305	＜0.008	＜0.016	＜0.008	＜0.5	＜0.016	＜0.125	＜0.06	＜0.5	＜0.5	＜0.25	＜0.002	＜0.016	0.125	0.002	0.125	＜0.125	<2.5
14ESS0314	64	4	256	>256	128	8	64	256	>256	>256	2	1	256	0.016	0.5	0.5	5
14ESS0514	>256	256	>256	>256	128	2	32	>256	>256	64	4	2	256	0.0625	0.5	2	>320
14ESS0516	128	64	>256	>256	128	2	0.5	2	4	8	0.5	1	256	0.016	0.5	0.5	<2.5
14ESS0825	0.03	0.5	0.03	2	64	2	8	4	4	16	0.5	0.25	4	0.03	0.5	0.5	5
14ESS1485	0.03	0.5	0.03	2	64	2	8	4	4	16	0.5	0.25	4	0.06	0.5	0.5	5
14ESS1489	0.03	0.5	0.03	>256	64	2	8	4	4	8	0.008	0.5	>256	0.03	0.5	0.5	5
14ESS1576	0.5	16	>256	>256	64	2	8	4	4	8	0.008	0.5	256	0.06	0.5	0.5	5
14ESS1593	0.016	0.5	0.03	256	64	4	128	4	4	>256	1	0.25	256	0.03	0.5	0.5	5
14ESS1595	0.016	0.25	0.03	128	64	4	4	32	8	>256	0.5	0.25	256	0.03	0.5	0.5	>320
14ESS0116	0.016	0.5	0.016	>256	64	2	8	4	4	8	0.008	0.5	256	0.03	0.5	0.5	5
14ESS0174	0.016	0.5	0.03	256	64	1	4	2	2	>256	0.25	0.25	256	0.03	0.5	0.5	5
14ESS0202	16	16	>256	>256	64	2	8	2	2	>256	0.25	0.25	256	0.03	0.5	0.5	5
14ESS0247	0.03	0.5	0.03	256	64	4	128	>256	>256	>256	2	0.25	256	0.03	0.5	0.5	>320
14ESS0297	0.016	0.5	0.016	>256	64	2	8	4	2	>256	0.25	0.25	256	0.03	0.5	0.5	5
14ESS0420	0.125	0.5	0.03	8	64	2	8	128	16	>256	0.25	1	>256	0.03	0.5	0.5	>320
14ESS0485	0.03	0.25	0.016	256	64	8	128	128	32	>256	0.25	0.25	256	0.03	0.5	0.5	40
14ESS0500	0.016	0.25	0.016	2	64	1	4	2	4	>256	2	0.5	4	0.03	0.5	0.5	5
14ESS0534	0.03	0.5	0.03	1	64	2	8	32	16	>256	2	0.25	256	0.03	0.5	0.5	20
14ESS0710	0.016	0.5	0.016	>256	64	2	8	4	2	>256	0.25	0.5	256	0.03	1	0.5	5
14ESS0821	0.03	0.5	0.03	256	64	2	8	4	2	>256	0.25	0.25	256	0.03	4	0.5	5
14ESS0829	0.016	0.25	0.016	2	64	2	8	4	2	>256	0.06	0.25	256	0.03	0.5	0.5	5
14ESS0875	0.03	0.25	0.016	2	64	2	8	4	2	>256	0.06	0.25	32	0.03	0.5	0.5	5
14ESS0336	64	32	256	>256	32	>256	>256	4	2	256	0.06	2	256	0.03	1	0.5	320
14ESS0339	64	32	128	>256	16	1	0.5	2	2	4	0.06	0.5	256	0.03	1	0.5	<2.5
14ESS0346	256	256	>256	>256	256	1	128	128	256	16	0.125	1	64	0.03	0.5	0.5	<2.5
14ESS0441	256	64	256	>256	128	1	16	128	128	8	0.06	0.5	64	0.03	0.5	0.5	<2.5
14ESS0456	64	32	256	>256	32	1	0.5	2	2	4	0.06	0.5	64	0.03	0.5	0.5	<2.5
14ESS0636	64	32	128	>256	32	1	0.5	2	2	4	0.06	0.5	256	0.03	0.5	0.5	<2.5
14ESS0649	64	32	128	>256	32	1	0.5	2	2	4	0.06	1	256	0.03	0.5	0.5	<2.5
14ESS0968	128	64	256	>256	32	1	0.5	2	2	4	0.06	1	64	0.03	0.5	0.5	<2.5
14ESS0273	8	0.25	64	256	16	8	32	>256	256	>256	1	0.125	8	0.03125	4	1	>320
14ESS0322	0.03	0.25	0.06	128	0.06	2	0.5	2	2	8	0.008	0.5	256	0.016	0.125	0.5	<2.5
14ESS0841	0.03125	0.125	0.064	16	0.032	2	0.5	32	128	256	0.008	0.0625	256	0.03125	8	0.25	320
14ESS1015	0.06	0.25	0.06	2	0.03	2	0.5	32	2	256	0.128	0.5	256	0.03	0.125	0.5	<2.5
14ESS1050	64	64	0.064	>256	0.032	4	1	8	4	256	0.008	0.5	8	0.03125	8	4	2.5
14ESS1484	64	32	64	>256	32	2	0.5	2	2	8	0.125	0.5	256	0.03	0.125	0.5	320
14ESS1517	0.125	0.125	0.064	>256	0.064	16	16	256	256	>256	2	0.5	256	0.03125	4	2	160
14ESS1566	0.06	0.25	0.06	256	0.03	2	0.5	64	2	4	0.125	0.5	128	0.03	0.125	0.5	>320
1.40E+61	0.125	1	0.064	>256	0.064	2	0.5	256	256	256	0.25	0.125	8	0.03125	4	4	>320
1.40E+95	0.0625	0.125	0.064	4	0.064	>256	32	256	256	256	1	0.125	256	0.03125	8	1	>320
1.40E+211	2	16	0.064	>256	0.064	8	0.5	2	64	16	4	0.125	256	0.03125	4	4	>320
14E0337	0.0625	0.25	0.064	4	0.064	>256	32	>256	256	256	2	0.125	256	0.03125	4	1	>320
14E0356	0.125	0.25	0.064	>256	0.032	4	16	256	256	256	8	1	256	0.015	4	4	>320
14E0720	0.0625	0.25	0.064	>256	0.032	>256	0.5	256	128	256	0.5	0.0625	256	0.03125	4	0.5	>320
14E1010	0.0625	0.125	0.064	>256	0.064	4	16	64	256	256	1	0.125	2	0.03125	8	1	>320
14E1048	128	4	0.064	>256	0.064	4	8	256	256	16	0.016	1	256	0.03125	8	>256	160
14E1049	64	0.25	0.064	>256	0.064	1	1	1	4	256	0.008	0.25	256	0.03125	8	4	2.5
14E1154	0.06	0.25	0.06	256	0.03	2	0.5	128	256	4	0.008	1	128	0.03	0.25	0.5	<2.5
14E1172	0.125	0.25	0.064	4	0.064	256	8	256	256	2	1	0.5	256	0.03125	4	1	>320
14E1234	2	64	0.064	256	0.064	2	32	256	256	256	1	0.25	128	0.03125	8	1	20
14E1744	>256	32	0.064	>256	0.064	16	16	64	256	>256	0.5	0.5	256	0.03125	8	2	160
14ESS0610	0.06	0.25	0.06	256	0.03	4	0.5	256	256	256	0.008	1	256	0.03	0.25	1	2.5
15ESS0009	0.03	0.5	0.125	>256	64	2	4	4	2	8	0.008	0.25	256	0.03	0.5	0.5	5
15ESS0048	0.125	0.5	0.03	256	64	4	128	256	>256	>256	0.008	1	>256	0.03	0.5	0.5	>320
15ESS0063	0.03	0.5	0.03	2	64	2	8	4	4	>256	0.25	0.5	4	0.03	0.5	0.25	5
15ESS0067	0.5	2	0.03	>256	64	2	8	4	8	>256	1	0.5	>256	0.03	0.5	0.5	5
15ESS0099	0.016	0.5	0.016	>256	64	2	8	4	4	8	0.008	0.5	256	0.06	1	0.5	5
15ESS0133	0.016	0.25	0.03	2	64	2	8	8	8	>256	1	0.25	256	0.03	0.5	0.5	40
15ESS0137	0.03	0.5	0.03	>256	32	2	4	128	256	32	1	0.5	256	0.03	0.5	0.5	>320
1.50E+39	0.125	0.5	0.03	256	32	4	64	>256	>256	>256	8	0.5	256	0.03	4	0.5	>320
1.50E+71	0.125	0.5	0.03	>256	64	4	128	128	256	>256	1	0.25	256	0.03	0.5	0.5	5
1.50E+154	0.03	0.5	0.03	>256	64	2	8	4	4	8	0.008	0.25	4	0.03	0.5	0.5	5
1.50E+179	0.03	0.5	0.03	>256	64	2	8	4	4	8	0.008	0.5	256	0.03	0.5	0.5	5
1.50E+181	0.03	0.5	0.03	>256	64	8	128	>256	>256	>256	4	0.25	256	0.03	0.5	0.5	>320
1.50E+189	0.03	0.5	0.03	>256	64	8	128	256	>256	>256	4	0.25	256	0.03	0.5	0.5	>320
1.50E+191	0.03	0.5	0.03	>256	64	2	128	32	8	>256	0.06	0.25	256	0.03	0.5	0.5	>320
1.50E+249	0.016	＜0.016	0.03	>256	64	2	8	2	2	8	0.008	0.25	256	0.03	0.5	0.5	5
1.50E+268	0.03	0.5	0.03	>256	64	2	8	4	4	8	0.008	0.5	256	0.03	0.5	0.5	5
15ESS1025	0.03	0.5	0.03	2	64	2	8	4	4	8	0.008	0.25	256	0.03	0.5	0.5	5
1.50E+269	0.03	0.5	0.03	>256	64	8	128	>256	>256	>256	4	0.25	>256	0.03	0.5	0.5	>320
1.50E+270	0.03	0.5	0.03	>256	64	2	4	2	4	8	0.008	0.25	256	0.03	0.5	0.5	5
15ESS1193	0.016	＜0.016	0.03	128	64	1	4	64	8	8	0.008	0.125	256	0.03	0.5	0.5	>320
15ESS1277	256	256	>256	>256	64	8	128	256	>256	>256	4	0.125	256	0.03	0.25	0.5	>320
15ESS1291	0.03	1	0.03	>256	64	2	4	4	4	8	0.008	0.25	256	0.03	0.5	0.5	5
15E409	0.03	1	0.03	>256	64	2	8	4	4	8	0.008	0.25	256	0.03	0.5	0.5	5
15E493	0.03	0.5	0.03	>256	64	2	4	4	4	4	0.008	0.25	256	0.03	0.5	0.25	5
15E510	0.125	1	0.03	>256	64	1	128	>256	>256	>256	8	0.5	>256	0.03	0.5	0.25	>320
15ESS2028	0.25	0.5	0.03	2	128	2	1	2	2	8	0.03	1	>256	0.008	0.5	2	2.5
15ESS2044	0.25	0.5	0.06	>256	128	4	32	256	256	>256	0.5	1	>256	0.008	0.5	1	>320
15ESS2050	0.25	0.5	0.06	2	128	2	1	2	2	8	0.03	1	>256	0.008	0.5	1	2.5
15E535	128	32	256	>256	128	2	1	2	2	8	0.5	1	>256	0.008	0.5	1	2.5
15ESS2380	0.25	0.5	0.06	>256	128	2	1	2	2	8	0.03	1	>256	0.008	0.5	1	2.5
15ESS0365	2	0.25	0.032	32	0.032	4	32	256	256	256	2	1	8	0.03125	4	16	>320
15ESS1296	0.25	0.25	0.06	256	0.016	0.25	0.25	2	2	4	0.002	0.5	256	0.03	0.5	0.5	<2.5
15ESS1346	0.06	0.25	0.25	256	0.03	1	0.25	2	2	4	0.002	0.5	256	0.03	0.5	1	<2.5
15ESS1392	0.06	0.03	0.06	256	0.03	2	0.5	2	2	4	0.125	1	256	0.06	1	0.5	<2.5
15ESS2035	0.25	0.25	0.064	32	0.032	2	1	2	4	8	0.125	1	256	0.03125	4	4	320
15ESS2249	0.06	0.25	0.06	256	0.03	2	0.5	64	256	4	2	0.5	64	0.03	0.125	0.5	2.5
1.50E+45	64	1	64	256	64	1	16	>256	256	32	0.5	1	2	0.016	8	>256	>320
1.50E+60	128	16	32	>256	4	2	32	256	128	16	1	0.5	256	0.0625	8	1	5
1.50E+66	0.06	4	4	>256	16	2	16	64	256	4	0.008	1	64	0.03	0.25	0.5	<2.5
1.50E+136	64	8	64	>256	4	2	16	256	256	16	0.03125	0.25	256	0.03125	8	>256	10
1.50E+142	32	1	32	1	4	>256	8	128	256	16	0.03125	0.5	256	0.03125	8	>256	40
1.50E+165	16	1	32	>256	4	>256	32	128	256	16	0.03125	0.5	>256	0.03125	8	>256	80
1.50E+180	0.06	4	0.06	2	0.06	2	2	2	256	2	0.008	1	1	0.008	0.5	1	320
1.50E+187	32	2	64	128	32	2	32	256	128	8	1	0.5	256	0.03125	16	>256	>320
15E2020	32	2	64	256	32	4	16	256	256	8	0.125	1	256	0.03125	4	>256	>320
1.50E+228	0.03	4	0.03	>256	0.06	0.5	0.5	128	256	8	0.125	0.125	256	0.03	0.5	0.5	320
1.50E+290	32	4	0.03	>256	16	1	0.5	128	2	8	0.125	0.5	256	0.03	0.5	0.5	>320
15E325	128	16	128	32	4	>256	0.5	2	64	16	0.125	0.5	8	0.03125	4	1	20
15E384	16	2	32	>256	4	1	8	256	256	16	1	0.25	8	0.03125	8	256	80
15E396	32	4	64	>256	16	1	16	256	256	16	0.5	0.25	2	0.03125	4	1	80
15E428	32	4	128	>256	16	1	0.25	128	256	16	0.008	0.5	64	0.03	0.125	1	320
15E434	256	64	32	>256	4	2	4	128	128	32	1	1	64	0.0625	8	2	5
15E444	64	0.5	64	>256	64	2	1	16	4	32	0.5	1	256	0.016	8	>256	>320
15E446	32	1	32	>256	4	>256	16	256	256	8	0.03125	0.5	256	0.03125	16	>256	40
15E447	32	1	32	32	0.064	>256	16	256	256	16	0.03125	0.25	256	0.03125	16	>256	40
15E464	256	32	64	>256	0.064	1	0.25	128	128	16	1	1	256	0.0625	4	2	5
15E468	32	16	0.064	>256	0.064	>256	16	256	256	16	0.03125	0.25	256	0.03125	8	>256	80
15E475	>256	64	32	>256	4	2	4	128	128	16	4	1	256	0.0625	8	8	5
15E492	256	4	64	>256	8	>256	16	256	256	32	0.0625	0.25	8	0.03125	8	>256	>320
15E505	32	1	32	>256	4	>256	16	256	128	32	0.03125	0.25	8	0.03125	8	>256	>320
15E508	32	1	32	32	4	>256	32	256	256	16	0.016	0.5	256	0.03125	16	>256	40
15E519	32	1	32	32	4	>256	16	256	256	32	0.03125	0.5	256	0.03125	8	>256	160
15E556	64	0.5	64	>256	64	2	32	>256	256	32	0.5	1	256	0.016	8	>256	20
15E584	128	2	32	32	4	>256	16	256	64	16	1	0.5	256	0.03125	8	>256	160
1.60E+03	32	32	128	>256	16	2	16	2	256	256	0.008	1	128	0.03	0.125	0.5	320
16ESS0015	0.03	0.25	0.25	1	0.016	2	0.5	2	2	256	0.125	0.5	256	0.03	0.125	0.5	<2.5
16ESS0037	0.06	0.25	0.25	1	0.016	1	0.5	32	2	256	0.125	0.5	128	0.03	0.125	0.5	<2.5
1.60E+12	32	4	64	>256	16	1	16	128	256	16	0.125	1	256	0.03	0.5	0.5	320
16ESS0041	0.03	0.25	0.06	32	0.016	2	4	256	64	256	1	0.5	1	0.016	0.125	0.5	320
16ESS0051	0.016	0.25	0.03	128	0.016	0.5	0.25	0.5	2	4	0.001	0.5	128	0.016	0.125	0.5	<2.5
1.60E+16	32	4	128	>256	16	1	16	128	256	16	0.125	1	256	0.03	0.5	0.5	320
16ESS0072	64	4	64	>256	128	2	16	256	256	16	0.125	1	>256	0.016	8	256	2.5
1.60E+22	64	4	128	>256	128	2	32	256	256	16	1	1	>256	0.008	0.5	1	2.5
1.60E+28	>256	64	>256	>256	128	4	32	>256	256	>256	8	1	256	0.008	0.5	1	40
16ESS0172	0.25	0.5	0.06	>256	128	2	1	256	2	8	0.03	1	>256	0.008	0.5	1	2.5
16ESS0214	0.25	0.5	0.06	>256	128	2	1	2	2	8	0.03	1	>256	0.008	0.5	1	2.5
1.60E+98	0.25	0.5	0.06	2	128	2	1	2	2	8	0.03	1	>256	0.008	0.5	1	2.5
1.60E+119	256	64	256	>256	128	4	32	256	256	8	4	1	>256	0.016	0.5	1	2.5
1.60E+184	0.25	0.5	0.06	>256	128	2	0.25	2	2	8	0.03	1	256	0.008	1	1	2.5
1.60E+185	32	2	64	>256	128	2	256	128	256	8	0.03	1	>256	0.008	0.5	128	>320
1.60E+202	32	2	64	>256	128	2	32	>256	256	64	4	1	>256	0.016	0.5	128	>320
16ESS1126	0.25	0.5	0.06	>256	128	2	1	2	2	1	0.03	1	>256	0.008	0.5	1	2.5
16ESS1235	0.25	0.5	0.06	>256	128	2	1	256	256	16	4	1	>256	0.008	0.5	1	>320
1.60E+275	64	4	128	>256	128	2	32	256	256	16	2	1	>256	0.016	0.5	1	2.5
1.60E+276	>256	128	>256	>256	128	2	32	128	256	16	1	1	>256	0.016	0.5	1	>320
1.60E+278	>256	32	>256	>256	128	2	32	256	256	16	1	1	>256	0.008	0.5	1	>320
1.60E+279	128	64	256	>256	128	2	1	2	2	8	1	1	>256	0.016	0.5	1	2.5
16ESS2242	0.25	0.5	0.06	>256	128	8	32	>256	256	>256	2	1	>256	0.008	0.5	1	>320
16ESS2256	0.25	0.5	0.06	>256	128	2	32	256	256	16	1	1	>256	0.008	0.5	1	>320
16ESS2292	0.25	0.5	0.06	>256	128	8	32	>256	256	>256	8	1	>256	0.008	0.5	1	>320
16ESS2399	0.25	1	0.25	>256	128	4	128	>256	256	64	2	8	>256	0.008	0.5	1	>320
16ESS2431	0.25	0.5	0.06	>256	128	2	1	64	8	8	0.03	1	>256	0.008	0.5	1	>320
16E495	256	256	>256	>256	128	2	2	2	2	16	1	1	>256	0.008	0.5	1	2.5
16ESS2482	0.25	0.5	0.06	>256	128	2	1	2	2	8	0.03	1	>256	0.008	0.5	1	2.5
16ESS0102	0.0625	0.25	32	64	4	8	16	>256	256	16	2	1	256	0.03125	4	4	80
16ESS0103	0.25	0.25	0.064	64	0.064	8	32	256	256	>256	2	1	256	0.03125	4	128	>320
16ESS0300	128	1	64	256	128	2	32	>256	256	32	0.5	1	256	0.016	8	>256	>320
16ESS1055	0.0625	0.5	32	64	4	8	32	>256	>256	32	4	1	256	0.03125	4	8	>320
16ESS1059	0.25	1	64	64	32	4	32	64	128	256	2	0.03125	256	0.03125	4	4	320
16ESS1374	16	0.25	0.25	>256	4	2	0.5	64	64	16	0.25	0.5	256	0.03	0.125	1	<2.5
1.60E+60	64	8	32	>256	4	2	16	256	256	>256	0.25	0.125	256	0.03	4	>256	>320
1.60E+79	>256	64	0.064	>256	0.064	2	64	256	256	16	2	4	8	0.0625	8	2	20
1.60E+81	256	32	64	>256	4	1	4	128	128	2	1	1	256	0.0625	8	4	5
1.60E+99	32	4	32	64	4	>256	16	256	64	8	0.5	0.25	>256	0.03125	8	>256	80
1.60E+111	32	4	32	64	4	>256	16	256	128	32	0.25	0.25	256	0.03125	8	256	>320
1.60E+112	32	4	32	>256	4	>256	16	256	256	32	0.125	0.5	256	0.03125	4	>256	>320
1.60E+131	32	4	32	64	4	>256	16	256	128	32	0.5	0.5	2	0.03125	8	>256	>320
1.60E+138	256	16	64	64	16	>256	16	128	128	256	0.5	0.5	256	0.03125	4	>256	>320
1.60E+151	8	0.25	0.064	>256	0.064	>256	16	128	128	>256	0.5	0.5	256	0.03125	4	>256	>320
1.60E+171	128	4	32	64	4	>256	16	256	256	16	0.06	0.5	256	0.03125	8	>256	40
1.60E+230	256	16	32	>256	＜0.016	1	64	32	32	2	0.5	0.5	4	0.0625	8	2	5
1.60E+243	64	1	128	256	64	2	64	>256	>256	32	0.5	1	256	0.016	8	>256	>320
1.60E+256	64	2	32	>256	4	>256	16	256	128	8	0.125	0.25	256	0.03125	8	>256	>320
1.60E+284	64	1	64	256	128	2	1	128	8	32	0.5	1	256	0.016	8	>256	20
1.60E+302	256	4	0.125	64	0.064	>256	32	256	256	256	0.06	0.5	256	0.03125	8	>256	>320
16E312	64	1	64	1	128	2	32	256	256	16	0.25	2	256	0.016	8	>256	10
16E339	32	4	64	>256	16	4	16	128	256	16	0.25	0.5	32	0.03	1	0.5	320
16E366	128	1	0.032	>256	0.064	2	16	256	256	256	0.125	0.5	256	0.03125	4	>256	>320
16E367	>256	64	0.125	>256	0.125	2	32	128	128	256	1	1	4	0.0625	8	2	20
16E460	32	4	128	>256	32	2	8	2	2	8	0.25	0.5	128	0.03	1	1	<2.5
16E488	256	4	0.032	>256	0.064	2	32	256	256	16	0.125	0.5	256	0.03125	4	>256	>320
1.70E+02	128	32	256	>256	128	2	16	256	2	128	0.5	1	>256	0.008	0.5	1	>320
1.70E+07	128	4	256	>256	128	2	32	256	256	16	1	1	>256	0.008	0.5	1	2.5
17ESS0016	0.25	0.5	0.06	>256	128	2	32	>256	256	128	32	1	>256	0.008	0.5	1	>320
17ESS0022	0.25	0.5	0.06	>256	128	2	1	2	2	8	0.03	1	>256	0.008	0.5	1	2.5
17ESS0032	0.25	0.5	0.06	2	128	2	1	2	2	8	0.03	1	>256	0.008	0.5	1	2.5
17ESS0045	0.25	0.5	0.06	>256	128	2	1	2	2	8	0.03	1	>256	0.008	0.5	1	2.5
1.70E+17	64	8	256	>256	128	2	2	8	4	8	0.125	1	>256	0.016	0.5	256	2.5
17ESS0066	1	1	0.5	>256	128	2	128	>256	>256	64	8	8	>256	0.008	0.5	2	>320
1.70E+22	256	32	256	>256	128	2	32	2	2	8	0.5	1	>256	0.016	0.5	1	2.5
1.70E+27	128	4	256	>256	128	2	32	64	4	16	1	1	256	0.016	0.5	1	2.5
1.70E+35	256	64	>256	>256	128	2	16	256	2	64	0.5	1	256	0.008	0.5	2	>320
17ESS0205	0.25	32	0.06	256	128	2	1	2	2	8	0.125	1	>256	0.008	0.5	1	2.5
1.70E+54	0.25	128	64	>256	128	4	256	>256	256	64	1	2	>256	0.016	0.5	1	>320
17ESS0284	0.25	0.5	0.06	>256	128	2	0.25	64	2	4	0.5	1	>256	0.008	0.5	1	2.5
17ESS0375	0.0625	0.25	64	>256	64	0.125	0.5	2	2	8	0.03125	1	>256	0.008	1	0.5	<2.5
1.70E+113	128	32	128	>256	64	1	0.5	2	2	8	0.5	1	>256	0.008	1	1	<2.5
1.70E+132	128	64	256	>256	64	2	32	256	256	32	0.125	0.5	>256	0.008	1	>256	>320
1.70E+209	64	32	128	>256	64	2	0.5	2	2	8	0.5	1	>256	0.008	1	1	<2.5
17ESS0735	0.0625	0.5	0.06	>256	64	1	0.5	2	2	8	0.03125	1	>256	0.008	1	1	5
1.70E+239	128	64	256	>256	64	4	16	256	256	>256	4	1	>256	0.008	1	1	>320
1.70E+270	16	2	64	>256	64	2	16	256	256	32	0.125	1	>256	0.008	1	256	>320
1.70E+288	16	2	32	>256	64	2	32	256	256	32	0.125	1	>256	0.008	1	256	>320
1.70E+293	16	256	64	>256	64	1	8	256	256	32	2	2	>256	0.008	1	1	>320
17ESS0965	0.0625	0.5	0.06	>256	64	2	0.5	2	2	8	0.03125	1	>256	0.008	1	1	<2.5
17ESS1063	0.0625	0.125	0.06	2	64	2	0.5	2	2	>256	0.25	1	>256	0.008	1	1	5
17E330	>256	32	>256	>256	64	1	16	256	>256	32	1	2	>256	0.008	0.5	2	5
17ESS1108	0.0625	0.125	0.06	>256	0.5	2	0.5	2	2	8	0.03125	1	>256	0.008	1	1	<2.5
17E347	16	2	64	>256	64	2	16	256	256	>256	2	1	>256	0.008	1	256	>320
17ESS1292	0.0625	0.125	0.03125	>256	64	2	0.5	2	2	8	0.03125	1	>256	0.008	1	1	<2.5
17E462	16	1	32	>256	64	2	16	128	256	>256	0.5	1	>256	0.008	1	256	>320
17ESS2254	0.0625	0.125	0.06	>256	0.5	2	0.5	2	2	8	0.03125	1	>256	0.008	1	0.5	5
1.70E+05	128	4	0.064	>256	0.064	2	64	256	256	4	0.25	0.5	256	0.03125	8	>256	>320
1.70E+08	32	4	64	>256	4	2	8	2	1	256	0.25	0.5	256	0.03	0.25	0.5	<2.5
1.70E+21	256	1	0.064	>256	0.064	8	16	256	256	16	0.25	0.5	256	0.03125	8	>256	>320
1.70E+42	128	8	0.125	>256	0.064	8	16	256	256	256	0.5	0.5	256	0.03125	8	>256	>320
1.70E+48	32	0.125	64	256	64	2	32	>256	256	32	0.5	1	256	0.016	8	>256	>320
1.70E+53	8	4	0.064	64	0.032	4	16	64	128	8	0.03	2	256	0.03	8	1	40
1.70E+67	32	4	128	>256	16	2	16	128	256	8	0.002	0.5	256	0.03	0.25	0.5	320
1.70E+74	32	4	64	>256	16	2	16	128	256	64	0.25	1	64	0.03	0.125	0.5	320
1.70E+103	64	0.5	64	>256	128	2	32	>256	256	32	0.5	1	256	0.016	8	>256	>320
1.70E+217	256	8	64	>256	0.032	8	64	>256	>256	4	2	2	256	0.03125	8	>256	>320
1.70E+221	256	8	64	>256	4	2	0.5	64	16	32	1	1	256	0.03125	8	>256	>320
1.70E+276	256	4	0.064	>256	32	16	32	128	64	8	0.125	0.5	8	0.03125	8	>256	320
1.70E+305	128	32	0.064	>256	0.125	2	32	256	128	4	8	1	256	0.03125	8	>256	>320
17E319	256	4	0.064	>256	0.125	8	32	256	256	256	0.125	0.5	256	0.03125	8	>256	>320
17E337	256	8	0.064	>256	0.064	16	32	256	256	4	0.5	0.5	256	0.03125	8	>256	>320
17E428	>256	32	0.064	>256	0.064	2	16	256	256	4	16	2	256	0.03125	8	256	80
17E455	256	32	0.032	>256	0.125	2	8	8	2	2	0.25	1	256	0.03125	8	128	>320
17E465	16	2	0.06	>256	2	2	16	256	256	256	0.5	0.5	128	0.03	0.25	256	320
17E490	256	32	0.032	>256	0.064	2	16	128	2	4	1	1	256	0.03125	8	2	80
17E557	64	0.06	64	>256	128	2	64	>256	256	32	0.5	1	4	0.016	8	>256	>320
17E564	>256	64	0.064	>256	0.064	1	32	128	128	256	1	1	256	0.0625	8	2	5
17E572	256	32	0.064	>256	0.064	4	8	128	128	8	0.5	1	256	0.03125	8	>256	>320
17E594	64	32	64	>256	0.06	2	16	256	256	256	0.125	0.5	128	0.03	0.5	1	320
17E612	32	2	0.064	>256	0.064	8	64	256	256	8	0.125	1	8	0.03125	8	>256	>320
17E658	0.25	1	0.064	>256	0.064	1	0.25	64	256	256	1	2	256	0.03	4	8	>320
18ESS0007	0.0625	0.5	0.06	>256	64	2	16	128	256	32	0.5	1	>256	0.008	1	1	>320
18ESS0034	0.03125	0.125	0.03125	>256	64	2	0.5	64	128	16	0.5	2	>256	0.008	1	1	>320
18ESS0035	64	32	128	>256	64	2	0.5	2	2	16	0.5	1	>256	0.008	1	1	<2.5
18ESS0047	64	32	32	>256	64	2	0.5	128	256	16	1	2	>256	0.008	1	1	>320
18ESS0054	64	32	128	>256	64	2	0.5	2	2	8	0.5	1	>256	0.008	1	1	<2.5
18ESS0056	128	32	128	>256	64	2	0.5	2	2	8	0.5	1	>256	0.008	1	1	<2.5
18ESS0059	128	32	128	>256	64	2	0.5	2	2	8	0.5	1	256	0.008	1	1	<2.5
18ESS0192	0.0625	0.125	0.03125	>256	64	2	0.5	2	2	8	0.03125	1	>256	0.008	1	1	<2.5
18ESS0281	0.0625	0.125	0.03125	128	64	4	16	256	256	>256	4	1	>256	0.008	1	1	>320
18ESS0293	0.0625	0.5	0.06	256	64	4	32	256	>256	>256	2	1	>256	0.008	1	1	>320
18ESS0566	0.0625	0.125	0.03125	>256	64	2	0.5	2	2	8	0.03125	1	>256	0.008	1	1	5
18ESS0665	64	32	128	>256	64	2	0.5	2	2	8	0.25	1	>256	0.008	1	1	<2.5
18ESS0704	0.06	0.25	0.03	>256	0.03	4	16	256	256	256	2	0.5	256	0.03	0.25	0.5	320
18ESS0709	0.0625	0.5	0.06	>256	64	4	32	128	256	32	2	1	>256	0.008	1	1	>320
18ESS0716	128	64	256	>256	64	2	128	256	256	32	1	2	256	0.008	1	1	<2.5
18ESS0718	64	32	128	>256	0.5	2	4	16	8	64	1	1	>256	0.008	1	1	20
18ESS0732	64	32	128	>256	64	2	0.5	2	2	16	0.25	1	>256	0.008	1	1	<2.5
18ESS0879	32	4	128	>256	64	2	16	128	256	32	1	1	256	0.008	1	1	>320
18ESS0943	0.0625	0.125	0.03125	256	64	4	0.5	16	8	>256	4	1	>256	0.008	1	1	80
18ESS1313	16	2	16	>256	64	2	8	128	256	32	1	1	>256	0.008	4	256	>320
18ESS1634	0.0625	0.5	0.03125	>256	64	2	0.5	2	2	8	0.03125	1	>256	0.008	1	1	5
18ESS1931	256	128	256	>256	64	2	0.5	2	2	16	2	1	>256	0.008	1	0.5	<2.5
18ESS1935	0.0625	0.125	0.03125	128	64	4	16	256	256	>256	4	1	>256	0.008	1	1	>320
18ESS1956	0.0625	0.06	0.03125	256	64	4	16	2	2	>256	4	0.5	>256	0.008	1	>256	5
18ESS2005	0.125	0.5	0.06	>256	64	2	16	256	>256	64	2	4	>256	0.008	1	1	>320
18ESS2006	>256	256	>256	>256	64	2	16	256	>256	64	4	1	16	0.0625	1	2	5
18ESS2011	0.0625	0.125	0.03125	2	64	2	0.5	2	2	>256	0.25	1	>256	0.008	1	1	5
18ESS2031	0.0625	0.5	0.06	>256	64	2	0.5	2	2	8	0.03125	1	>256	0.008	0.5	1	<2.5
18ESS2080	32	2	64	>256	64	1	16	64	256	16	0.5	1	>256	0.008	1	0.5	>320
18ESS2088	16	2	32	>256	64	1	8	256	256	32	0.125	0.5	>256	0.008	8	256	>320
18ESS0106	64	2	0.032	32	0.125	2	32	128	256	256	0.25	1	>256	0.03125	4	>256	>320
18ESS1388	64	0.25	0.06	>256	0.06	4	16	256	256	256	0.125	0.5	128	0.03	0.5	1	320
18ESS1424	128	1	0.016	32	0.064	2	32	256	64	4	0.25	0.25	>256	0.03125	4	>256	80
18ESS1890	>256	64	0.032	32	0.064	4	64	256	256	8	0.25	0.5	>256	0.03125	4	>256	80
19ESS0004	0.125	0.5	0.06	128	64	4	16	256	>256	>256	8	2	>256	0.008	1	>256	>320
19ESS0007	0.0625	0.5	0.03125	>256	64	2	0.5	2	2	8	0.03125	1	>256	0.008	1	1	<2.5
19ESS0054	0.0625	0.125	0.03125	128	64	4	16	256	128	>256	4	1	>256	0.008	0.5	1	>320
19ESS0059	16	2	32	128	8	2	32	128	256	256	0.125	1	>256	0.03	0.5	0.5	320
19ESS0078	16	2	64	>256	8	2	32	128	256	8	0.125	1	64	0.03	0.5	0.5	160
19ESS0083	64	32	64	128	32	1	0.5	2	2	>256	0.06	1	256	0.03	0.5	0.5	320
19ESS0101	64	32	256	>256	32	1	0.5	4	2	256	0.06	1	64	0.03	1	0.5	320
19ESS0113	64	32	64	2	32	1	8	64	128	8	0.06	1	64	0.03	1	0.5	320
19ESS0132	0.06	0.125	0.06	>256	0.06	4	16	128	256	4	0.06	1	16	0.03	1	0.5	320
19ESS0202	0.06	0.125	0.06	128	0.06	2	8	128	128	2	0.06	1	16	0.03	0.5	0.5	160
19ESS0217	0.06	2	0.06	>256	0.06	1	0.5	2	2	2	0.06	1	64	0.03	0.5	0.5	80
19ESS0218	64	32	128	>256	32	1	0.5	128	256	4	0.06	1	256	0.03	1	0.5	320
19ESS0252	64	32	64	2	8	1	0.5	128	128	4	0.06	0.5	64	0.03	0.5	0.5	320
19ESS0257	>256	>256	>256	128	>256	1	16	256	128	128	0.004	1	256	0.25	0.5	0.5	320
19ESS0307	>256	>256	>256	>256	>256	1	32	256	256	256	8	1	64	0.5	0.5	0.5	320
19ESS0309	16	4	64	>256	8	2	16	128	256	256	0.125	1	256	0.03	1	0.5	320
19ESS0316	16	2	32	128	4	4	32	128	256	256	0.125	1	64	0.03	1	0.5	320
19ESS0325	32	4	64	>256	4	2	32	128	256	256	0.125	1	64	0.03	0.5	0.5	320
19ESS0335	16	2	32	2	4	1	16	64	64	256	0.06	1	64	0.03	0.5	0.5	320
19ESS0336	>256	>256	>256	>256	>256	1	16	256	128	128	0.06	1	64	0.25	0.5	0.5	320
19ESS0359	16	8	64	128	16	1	0.5	32	128	4	0.004	1	16	0.03	0.5	0.5	<2.5
19ESS0407	0.06	0.125	<0.125	2	0.06	1	0.5	4	2	2	0.004	1	16	0.03	0.5	0.5	320
19ESS0417	0.06	0.125	0.03	128	0.06	2	16	256	256	>256	2	0.5	64	0.03	1	0.5	>320
19ESS0421	0.06	0.125	0.03	2	8	2	16	256	2	256	0.004	0.5	64	0.03	0.25	0.5	320
19ESS0459	0.06	0.125	0.03	128	0.06	1	0.5	256	256	8	0.004	1	256	0.03	1	0.5	320
19ESS0471	0.06	0.125	0.06	>256	0.06	4	16	256	256	128	4	1	64	0.03	0.5	0.5	320
19ESS0530	0.06	0.125	0.06	128	0.06	4	16	256	256	256	1	1	64	0.03	0.5	0.5	320
19ESS0542	0.06	0.25	0.06	>256	0.03	2	0.5	128	256	4	0.008	1	128	0.03	0.5	0.5	320
19ESS0552	64	32	128	>256	32	2	0.5	2	1	8	0.25	0.5	256	0.03	0.25	0.5	<2.5
19ESS0056	0.06	0.25	0.03	>256	0.03	4	16	256	256	256	2	1	256	0.03	0.25	0.5	320
19ESS0333	64	4	0.125	>256	0.125	2	16	128	256	4	4	0.5	8	0.03125	8	>256	>320
19E0341	16	0.5	0.125	>256	0.125	2	16	32	256	2	0.25	2	16	0.03125	4	256	160
19ESS047	0.125	0.016	0.06	>256	1	8	32	256	256	>256	8	2	256	0.016	0.5	1	>320
