# Supplementary material for: Antimicrobial resistance and population genomics of emerging multidrug-resistant Salmonella 4,[5],12:i:- in Guangdong, China
Source: mSystems. 2024 May 15;9(6):e01164-23. doi: 10.1128/msystems.01164-23 (PMC11237462; doi:10.1128/msystems.01164-23)
Supplement: Table S3 — Information regarding of 6,433 Salmonella 4,[5],12:i:- strains obtained from the NCBI database and previous studies. [file msystems.01164-23-s0004.csv]

Strain	Isolate	BioSample	Assembly	Source Niche	Source Type	Collection Year	Continent	Country	MLST	ESBL	Beta-lactamase (not ESBL or carbapenemase)	ESBL (AmpC type)	Chloramphenicol/ Florfenicol	Colistin	RMT	Quinolone	Fosfomycin	Tetracycline	Macrolide resistance	QRDR point mutation	ASSUT	ARSENIC	MERCURY	COPPER	COPPER/SILVER	TELLURIUM	Plasmid profile
L-3844	PDT001113088.1	SAMD00097511	GCA_019670185.1	Livestock	Swine	2002	Asia	Japan	34													arsA, arsB, arsC, arsD, arsR		pcoA, pcoC, pcoD, pcoR, pcoS	silA, silB, silC, silE, silF, silP, silR, silS		IncQ1
L-3845	PDT001047908.1	SAMD00234571	GCA_018542825.1	Livestock	Swine	2003	Asia	Japan	34									tet(B)				arsA, arsB, arsC, arsD, arsR	merC, merD, merP, merR, merT	pcoA, pcoC, pcoD, pcoR, pcoS	silA, silB, silC, silE, silF, silP, silR, silS		IncQ1
PNCS015459	PDT000703726.1	SAMN14246958	GCA_011382445.1	Livestock	Swine	2005	North America	Canada	34		blaTEM-1B							tet(B)			ASSUT	arsA, arsB, arsC, arsD, arsR	merC, merP, merR, merT	pcoA, pcoC, pcoD, pcoR, pcoS	silA, silB, silC, silE, silF, silP, silR, silS		IncQ1
N06-1830	PDT000663541.1	SAMN08936687	GCA_009864675.1	Livestock	Swine	2006	Europe	Switzerland	34													arsA, arsB, arsC, arsD, arsR	merC, merP, merR, merT	pcoA, pcoC, pcoD, pcoR, pcoS	silA, silB, silC, silE, silF, silP, silR, silS
N07-620	PDT000663554.1	SAMN08936703	GCA_009870885.1	Human	Human	2007	Europe	Switzerland	34		blaTEM-1B							tet(B)			ASSUT	arsA, arsB, arsC, arsD, arsR	merC, merP, merR, merT	pcoA, pcoC, pcoD, pcoR, pcoS	silA, silB, silC, silE, silF, silP, silR, silS		IncQ1
N07-563	PDT000663622.1	SAMN08936697	GCA_009872255.1	Human	Human	2007	Europe	Switzerland	34		blaTEM-1B							tet(B)			ASSUT	arsA, arsB, arsC, arsD, arsR	merC, merP, merR, merT	pcoA, pcoC, pcoD, pcoR, pcoS	silA, silB, silC, silE, silF, silP, silR, silS		IncQ1
N07-851	PDT000663630.1	SAMN08936711	GCA_009872495.1	Human	Human	2007	Europe	Switzerland	34		blaTEM-1B							tet(B)			ASSUT	arsA, arsB, arsC, arsD, arsR	merC, merP, merR, merT	pcoA, pcoC, pcoD, pcoR, pcoS	silA, silB, silC, silE, silF, silP, silR, silS		IncQ1
N07-1933	PDT000663535.1	SAMN08936717	GCA_009864575.1	Human	Human	2007	Europe	Switzerland	34		blaTEM-1B							tet(B)			ASSUT	arsA, arsB, arsC, arsD, arsR		pcoA, pcoC, pcoD, pcoR, pcoS	silA, silB, silC, silE, silF, silP, silR, silS		IncQ1
N07-1209	PDT000663536.1	SAMN08936714	GCA_009864625.1	Human	Human	2007	Europe	Switzerland	34		blaTEM-1B							tet(B)			ASSUT	arsA, arsB, arsC, arsD, arsR		pcoA, pcoC, pcoD, pcoR, pcoS	silA, silB, silC, silE, silF, silP, silR, silS		IncQ1
L-3835	PDT001113086.1	SAMD00097512	GCA_019670145.1	Human	Human	2007	Asia	Japan	34									tet(B)				arsA, arsB, arsC, arsD, arsR	merC, merP, merR, merT	pcoA, pcoC, pcoD, pcoR, pcoS	silA, silB, silC, silE, silF, silP, silR, silS		IncQ1
AUSMDU00025519		SAMN18614475	GCA_017748185.1	Human	Human	2007	Oceania	Australia	34		blaTEM-1B							tet(B)			ASSUT	arsA, arsB, arsC, arsD, arsR	merC, merP, merR, merT	pcoA, pcoC, pcoD, pcoR, pcoS	silA, silB, silC, silE, silF, silP, silR, silS		IncQ1
AUSMDU00025521		SAMN18614479	GCA_017749205.1	Human	Human	2007	Oceania	Australia	34		blaTEM-1B							tet(B)			ASSUT	arsA, arsB, arsC, arsD, arsR	merC, merP, merR, merT	pcoA, pcoC, pcoD, pcoR, pcoS	silA, silB, silC, silE, silF, silP, silR, silS		IncQ1
AUSMDU00026590		SAMN18614478	GCA_017748985.1	Human	Human	2007	Oceania	Australia	34									tet(B)				arsA, arsB, arsC, arsD, arsR		pcoA, pcoC, pcoD, pcoR, pcoS	silA, silB, silC, silE, silF, silP, silR, silS
AUSMDU00026732		SAMN18614480	GCA_017787445.1	Human	Human	2007	Oceania	Australia	34													arsA, arsB, arsC, arsD, arsR		pcoA, pcoC, pcoD, pcoR, pcoS	silA, silB, silC, silE, silF, silP, silR, silS
AUSMDU00028000		SAMN18614476	GCA_017763345.1	Human	Human	2007	Oceania	Australia	34		blaTEM-1B							tet(B)			ASSUT	arsA, arsB, arsC, arsD, arsR	merC, merP, merR, merT	pcoA, pcoC, pcoD, pcoR, pcoS	silA, silB, silC, silE, silF, silP, silR, silS		IncQ1
AUSMDU00028002		SAMN18614477	GCA_017748805.1	Human	Human	2007	Oceania	Australia	34		blaTEM-1B							tet(B)			ASSUT	arsA, arsB, arsC, arsD, arsR	merC, merP, merR, merT	pcoA, pcoC, pcoD, pcoR, pcoS	silA, silB, silC, silE, silF, silP, silR, silS		IncQ1
L-3837	PDT001113087.1	SAMD00097506	GCA_019670165.1	Livestock	Bovine	2008	Asia	Japan	34		blaTEM-1B							tet(B)			ASSUT	arsA, arsB, arsC, arsD, arsR	merC, merP, merR, merT	pcoA, pcoC, pcoD, pcoR, pcoS	silA, silB, silC, silE, silF, silP, silR, silS		IncQ1
N08-1534	PDT000663629.1	SAMN08936694	GCA_009872475.1	Human	Human	2008	Europe	Switzerland	34		blaTEM-1B							tet(B)			ASSUT	arsA, arsB, arsC, arsD, arsR	merC, merP, merR, merT	pcoA, pcoC, pcoD, pcoR, pcoS	silA, silB, silC, silE, silF, silP, silR, silS		IncQ1
PNCS014848	PDT000690619.1	SAMN14146129	GCA_011677675.1	Human	Human	2008	North America	Canada	34		blaTEM-1B							tet(B)			ASSUT	arsA, arsB, arsC, arsD, arsR	merC, merP, merR, merT	pcoA, pcoC, pcoD, pcoR, pcoS	silA, silB, silC, silE, silF, silP, silR, silS		IncQ1
PNCS014896	PDT000690645.1	SAMN14146138	GCA_011658695.1	Human	Human	2008	North America	Canada	34		blaTEM-1B							tet(B)			ASSUT		merC, merP, merR, merT				IncQ1,IncY
N08-2826	PDT000663619.1	SAMN08936710	GCA_009872205.1	Human	Human	2008	Europe	Switzerland	34		blaTEM-1B							tet(B)			ASSUT	arsA, arsB, arsC, arsD, arsR	merC, merP, merR, merT	pcoA, pcoC, pcoD, pcoR, pcoS	silA, silB, silC, silE, silF, silP, silR, silS		IncQ1
PNCS014893	PDT000690623.1	SAMN14146135	GCA_011655015.1	Human	Human	2008	North America	Canada	34		blaTEM-1B		floR					tet(A),tet(B)			ASSUT	arsA, arsB, arsC, arsD, arsR	merC, merP, merR, merT	pcoA, pcoC, pcoD, pcoR, pcoS	silA, silB, silC, silE, silF, silP, silR, silS		IncA/C2,IncQ1
PNCS014897	PDT000690642.1	SAMN14146139	GCA_011677685.1	Human	Human	2008	North America	Canada	34		blaTEM-1B							tet(B)			ASSUT	arsA, arsB, arsC, arsD, arsR	merC, merP, merR, merT	pcoA, pcoC, pcoD, pcoR, pcoS	silA, silB, silC, silE, silF, silP, silR, silS		IncQ1
PNCS014898	PDT000690643.1	SAMN14146140	GCA_011678115.1	Human	Human	2008	North America	Canada	34		blaTEM-1B							tet(B)			ASSUT	arsA, arsB, arsC, arsD, arsR	merC, merP, merR, merT	pcoA, pcoC, pcoD, pcoR, pcoS	silA, silB, silC, silE, silF, silP, silR, silS		IncQ1
PNCS015474	PDT000703705.1	SAMN14246973	GCA_011377925.1	Livestock	Swine	2008	North America	Canada	34		blaTEM-1B							tet(B)			ASSUT	arsA, arsB, arsC, arsD, arsR	merC, merP, merR, merT	pcoA, pcoC, pcoD, pcoR, pcoS	silA, silB, silC, silE, silF, silP, silR, silS		IncQ1
AUSMDU00025522		SAMN18614485	GCA_017785955.1	Human	Human	2008	Oceania	Australia	34		blaTEM-1B							tet(B)			ASSUT	arsA, arsB, arsC, arsD, arsR	merC, merP, merR, merT	pcoA, pcoC, pcoD, pcoR, pcoS	silA, silB, silC, silE, silF, silP, silR, silS		IncQ1
AUSMDU00026733		SAMN18614483	GCA_017749945.1	Human	Human	2008	Oceania	Australia	34		blaTEM-1B							tet(B)			ASSUT	arsA, arsB, arsC, arsD, arsR	merC, merP, merR, merT	pcoA, pcoC, pcoD, pcoR, pcoS	silA, silB, silC, silE, silF, silP, silR, silS		IncQ1
AUSMDU00026734		SAMN18614484	GCA_017750165.1	Human	Human	2008	Oceania	Australia	34		blaTEM-1B							tet(B)			ASSUT	arsA, arsB, arsC, arsD, arsR	merC, merP, merR, merT	pcoA, pcoC, pcoD, pcoR, pcoS	silA, silB, silC, silE, silF, silP, silR, silS		IncFII,IncQ1
AUSMDU00028005		SAMN18614481	GCA_017749605.1	Human	Human	2008	Oceania	Australia	34		blaTEM-1B							tet(B)			ASSUT	arsA, arsB, arsC, arsD, arsR	merC, merP, merR, merT	pcoA, pcoC, pcoD, pcoR, pcoS	silA, silB, silC, silE, silF, silP, silR, silS		IncQ1
AUSMDU00028006		SAMN18614482	GCA_017787485.1	Human	Human	2008	Oceania	Australia	34		blaTEM-1B							tet(B)			ASSUT	arsA, arsB, arsC, arsD, arsR	merC, merP, merR, merT	pcoA, pcoC, pcoD, pcoR, pcoS	silA, silB, silC, silE, silF, silP, silR, silS		IncQ1
2008071			2008071	Human	Human	2008	Asia	China: Henan	34		blaOXA-1,blaTEM-1B		floR			oqxAB,aac(6')-Ib-cr		tet(B)		gyrA_D87Y		arsA, arsB, arsC, arsD, arsR	merC, merP, merR, merT	pcoA, pcoC, pcoD, pcoR, pcoS	silA, silB, silC, silE, silF, silP, silR, silS	terD, terW, terZ	IncHI2,IncQ1
2008112			2008112	Human	Human	2008	Asia	China: Henan	34		blaTEM-1B							tet(B)			ASSUT	arsA, arsB, arsC, arsD, arsR	merC, merP, merR, merT	pcoA, pcoC, pcoD, pcoR, pcoS	silA, silB, silC, silE, silF, silP, silR, silS		IncQ1
2008113			2008113	Human	Human	2008	Asia	China: Henan	34		blaTEM-1B		floR					tet(A),tet(B)			ASSUT	arsA, arsB, arsC, arsD, arsR	merC, merP, merR, merT	pcoA, pcoC, pcoD, pcoR, pcoS	silA, silB, silC, silE, silF, silP, silR, silS		IncFII,IncQ1
N08-1496	PDT000663532.1	SAMN08936708	GCA_009864565.1	Livestock	Swine	2008	Europe	Switzerland	34		blaTEM-1B							tet(B)			ASSUT	arsA, arsB, arsC, arsD, arsR	merC, merP, merR, merT	pcoA, pcoC, pcoD, pcoR, pcoS	silA, silB, silC, silE, silF, silP, silR, silS		IncQ1
N08-1933	PDT000663553.1	SAMN08936704	GCA_009870845.1	Livestock	Swine	2008	Europe	Switzerland	34		blaTEM-1B							tet(B)			ASSUT	arsA, arsB, arsC, arsD, arsR	merC, merP, merR, merT	pcoA, pcoC, pcoD, pcoR, pcoS	silA, silB, silC, silE, silF, silP, silR, silS		IncQ1
L-3838	PDT000894950.1	SAMD00097505	GCA_015649965.1	Livestock	Swine	2008	Asia	Japan	34		blaTEM-1B							tet(B)			ASSUT	arsA, arsB, arsC, arsD, arsR	merC, merP, merR, merT	pcoA, pcoC, pcoD, pcoR, pcoS	silA, silB, silC, silE, silF, silP, silR, silS		IncQ1
L-3846	PDT000894958.1	SAMD00097513	GCA_015649385.1	Livestock	Swine	2008	Asia	Japan	34									tet(B)				arsA, arsB, arsC, arsD, arsR	merC, merP, merR, merT	pcoA, pcoC, pcoD, pcoR, pcoS	silA, silB, silC, silE, silF, silP, silR, silS		IncQ1
L-4824	PDT001048087.1	SAMD00234765	GCA_018539225.1	Livestock	Bovine	2009	Asia	Japan	34		blaTEM-1B											arsA, arsB, arsC, arsD, arsR		pcoA, pcoC, pcoD, pcoR, pcoS	silA, silB, silC, silE, silF, silP, silR, silS		IncQ1
L-4825	PDT001048088.1	SAMD00234766	GCA_018539205.1	Livestock	Bovine	2009	Asia	Japan	34		blaTEM-1B											arsA, arsB, arsC, arsD, arsR		pcoA, pcoC, pcoD, pcoR, pcoS	silA, silB, silC, silE, silF, silP, silR, silS		IncQ1
L-4826	PDT001048089.1	SAMD00234767	GCA_018539185.1	Livestock	Bovine	2009	Asia	Japan	34		blaTEM-1B											arsA, arsB, arsC, arsD, arsR		pcoA, pcoC, pcoD, pcoR, pcoS	silA, silB, silC, silE, silF, silP, silR, silS		IncQ1
L-4827	PDT001048090.1	SAMD00234768	GCA_018539145.1	Livestock	Bovine	2009	Asia	Japan	34		blaTEM-1B											arsA, arsB, arsC, arsD, arsR		pcoA, pcoC, pcoD, pcoR, pcoS	silA, silB, silC, silE, silF, silP, silR, silS		IncQ1
PNUSAS003936	PDT000156367.2	SAMN05950853	GCA_010551545.1	Human	Human	2009	North America	United States	34		blaTEM-1B							tet(B)			ASSUT	arsA, arsB, arsC, arsD, arsR	merC, merP, merR, merT	pcoA, pcoC, pcoD, pcoR, pcoS	silA, silB, silC, silE, silF, silP, silR, silS		IncQ1
N09-0923	PDT000663530.1	SAMN08936724	GCA_009864475.1	Human	Human	2009	Europe	Switzerland	34									tet(B)				arsA, arsB, arsC, arsD, arsR	merC, merP, merR, merT	pcoA, pcoC, pcoD, pcoR, pcoS	silA, silB, silC, silE, silF, silP, silR, silS		IncQ1
PNCS015004	PDT000750932.1	SAMN14219852	GCA_013786745.1	Human	Human	2009	North America	Canada	34		blaTEM-1B							tet(B)			ASSUT	arsA, arsB, arsC, arsD, arsR	merC, merP, merR, merT	pcoA, pcoC, pcoD, pcoR, pcoS	silA, silB, silC, silE, silF, silP, silR, silS		IncQ1
Ehime_21-304	PDT001255335.1	SAMD00019236	GCA_022415205.1	Human	Human	2009	Asia	Japan: Ehime	34	blaCTX-M-55	blaTEM-1B		floR	mcr-3		qnrS1		tet(A),tet(B)			ASSUT	arsA, arsB, arsC, arsD, arsR	merC, merP, merR, merT	pcoA, pcoC, pcoD, pcoR, pcoS	silA, silB, silC, silE, silF, silP, silR, silS		IncA/C2,IncQ1
N09-0868	PDT000663529.1	SAMN08936716	GCA_009864455.1	Human	Human	2009	Europe	Switzerland	34		blaTEM-1B							tet(B)			ASSUT	arsA, arsB, arsC, arsD, arsR	merC, merP, merR, merT	pcoA, pcoC, pcoD, pcoR, pcoS	silA, silB, silC, silE, silF, silP, silR, silS		IncQ1
PNCS009777	PDT000646838.1	SAMN10953951	GCA_009756455.1	Human	Human	2009	North America	Canada: Quebec	34		blaTEM-1B							tet(B)			ASSUT	arsA, arsB, arsC, arsD, arsR	merC, merP, merR, merT	pcoA, pcoC, pcoD, pcoR, pcoS	silA, silB, silC, silE, silF, silP, silR, silS		IncQ1
PNCS014852	PDT000702928.1	SAMN14219656	GCA_011386115.1	Human	Human	2009	North America	Canada	34		blaTEM-1B							tet(B)			ASSUT	arsA, arsB, arsC, arsD, arsR	merC, merP, merR, merT	pcoA, pcoC, pcoD, pcoR, pcoS	silA, silB, silC, silE, silF, silP, silR, silS		IncQ1
PNCS014972	PDT000750929.1	SAMN14219810	GCA_013786925.1	Human	Human	2009	North America	Canada	34		blaTEM-1B							tet(B)			ASSUT	arsA, arsB, arsC, arsD, arsR	merC, merP, merR, merT	pcoA, pcoC, pcoD, pcoR, pcoS	silA, silB, silC, silE, silF, silP, silR, silS		IncQ1
PNCS014961	PDT000751025.1	SAMN14219799	GCA_013784365.1	Human	Human	2009	North America	Canada	34		blaTEM-1B									gyrA_D87N		arsA, arsB, arsC, arsD, arsR		pcoA, pcoC, pcoD, pcoR, pcoS	silA, silB, silC, silE, silF, silP, silR, silS		IncQ1
AUSMDU00025525		SAMN18614491	GCA_017749285.1	Human	Human	2009	Oceania	Australia	34		blaTEM-1B							tet(B)			ASSUT	arsA, arsB, arsC, arsD, arsR	merC, merP, merR, merT	pcoA, pcoC, pcoD, pcoR, pcoS	silA, silB, silC, silE, silF, silP, silR, silS		IncQ1
AUSMDU00027903		SAMN18614486	GCA_017748665.1	Human	Human	2009	Oceania	Australia	34	blaCTX-M-15	blaOXA-1,blaTEM-1B					aac(6')-Ib-cr,qnrB1		tet(A),tet(B)			ASSUT	arsA, arsB, arsC, arsD, arsR	merB, merC, merD, merP, merR, merT	pcoA, pcoC, pcoD, pcoR, pcoS	silA, silB, silC, silE, silF, silP, silR, silS	terD, terW, terZ	IncHI2,IncQ1
AUSMDU00027906		SAMN18614487	GCA_017748645.1	Human	Human	2009	Oceania	Australia	34	blaCTX-M-14								tet(B)	mph(A)			arsA, arsB, arsC, arsD, arsR	merC, merP, merR, merT	pcoA, pcoC, pcoD, pcoR, pcoS	silA, silB, silC, silE, silF, silP, silR, silS	terD, terW, terZ	IncHI2,IncQ1
AUSMDU00028009		SAMN18614488	GCA_017748605.1	Human	Human	2009	Oceania	Australia	34		blaTEM-1B							tet(B)			ASSUT	arsA, arsB, arsC, arsD, arsR	merC, merP, merR, merT	pcoA, pcoC, pcoD, pcoR, pcoS	silA, silB, silC, silE, silF, silP, silR, silS		IncQ1
AUSMDU00028011		SAMN18614489	GCA_017749085.1	Human	Human	2009	Oceania	Australia	34		blaTEM-1B							tet(B)			ASSUT	arsA, arsB, arsC, arsD, arsR	merC, merP, merR, merT	pcoA, pcoC, pcoD, pcoR, pcoS	silA, silB, silC, silE, silF, silP, silR, silS		IncQ1
AUSMDU00028012		SAMN18614490	GCA_017749125.1	Human	Human	2009	Oceania	Australia	34		blaTEM-1B							tet(B)			ASSUT	arsA, arsB, arsC, arsD, arsR	merC, merP, merR, merT	pcoA, pcoC, pcoD, pcoR, pcoS	silA, silB, silC, silE, silF, silP, silR, silS		IncQ1
ERR161413			ERR161413	Human	Human	2009	Asia	Vietnam	34		blaTEM-1B							tet(B)			ASSUT	arsA, arsB, arsC, arsD, arsR	merC, merP, merR, merT	pcoA, pcoC, pcoD, pcoR, pcoS	silA, silB, silC, silE, silF, silP, silR, silS		IncQ1
ERR161414			ERR161414	Human	Human	2009	Asia	Vietnam	34		blaTEM-1B					qnrS2		tet(B)			ASSUT	arsA, arsB, arsC, arsD, arsR	merC, merP, merR, merT	pcoA, pcoC, pcoD, pcoR, pcoS	silA, silB, silC, silE, silF, silP, silR, silS	terW	IncQ1,IncQ2
ERR161958			ERR161958	Human	Human	2009	Asia	Vietnam	34		blaTEM-1B							tet(B)			ASSUT	arsA, arsB, arsC, arsD, arsR	merC, merP, merR, merT	pcoA, pcoC, pcoD, pcoR, pcoS	silA, silB, silC, silE, silF, silP, silR, silS		IncQ1
ERR161970			ERR161970	Human	Human	2009	Asia	Vietnam	34		blaTEM-1B					qnrS2		tet(B)			ASSUT	arsA, arsB, arsC, arsD, arsR	merC, merP, merR, merT	pcoA, pcoC, pcoD, pcoR, pcoS	silA, silB, silC, silE, silF, silP, silR, silS	terW	IncHI2,IncQ1
ERR161972			ERR161972	Human	Human	2009	Asia	Vietnam	34		blaTEM-1B							tet(B)			ASSUT	arsA, arsB, arsC, arsD, arsR	merC, merP, merR, merT	pcoA, pcoC, pcoD, pcoR, pcoS	silA, silB, silC, silE, silF, silP, silR, silS		IncQ1
2009088			2009088	Human	Human	2009	Asia	China: Henan	34		blaOXA-1		floR			oqxAB,aac(6')-Ib-cr				gyrA_D87N		arsA, arsB, arsC, arsD, arsR	merC, merP, merR, merT	pcoA, pcoC, pcoD, pcoR, pcoS	silA, silB, silC, silE, silF, silP, silR, silS	terD, terW, terZ	IncHI2
N09-2561	PDT000663614.1	SAMN08936656	GCA_009872105.1	Livestock	Swine	2009	Europe	Switzerland	34									tet(B)				arsA, arsB, arsC, arsD, arsR	merC, merP, merR, merT	pcoA, pcoC, pcoD, pcoR, pcoS	silA, silB, silC, silE, silF, silP, silR, silS		IncQ1
L-3841	PDT000894949.1	SAMD00097504	GCA_015649985.1	Livestock	Swine	2009	Asia	Japan	34		blaTEM-1B											arsA, arsB, arsC, arsD, arsR		pcoA, pcoC, pcoD, pcoR, pcoS	silA, silB, silC, silE, silF, silP, silR, silS		IncQ1
L-3801	PDT001047907.1	SAMD00234569	GCA_018542805.1	Livestock	Swine	2009	Asia	Japan	34		blaTEM-1B							tet(B)			ASSUT	arsA, arsB, arsC, arsD, arsR	merC, merP, merR, merT	pcoA, pcoC, pcoD, pcoR, pcoS	silA, silB, silC, silE, silF, silP, silR, silS		IncQ1
L-3802	PDT001048091.1	SAMD00234570	GCA_018539105.1	Livestock	Swine	2009	Asia	Japan	34		blaTEM-1B							tet(B)			ASSUT	arsA, arsB, arsC, arsD, arsR	merC, merP, merR, merT	pcoA, pcoC, pcoD, pcoR, pcoS	silA, silB, silC, silE, silF, silP, silR, silS		IncQ1
H1 - 039	PDT000457896.1	SAMN09207900	GCA_006526015.1	Wild Animal	Reptile	2010	Asia	Thailand	34		blaTEM-1C											arsA, arsB, arsC, arsD, arsR		pcoA, pcoC, pcoD, pcoR, pcoS	silA, silB, silC, silE, silF, silP, silR, silS		IncI1
L-4438	PDT001047933.1	SAMD00234596	GCA_018542325.1	Livestock	Bovine	2010	Asia	Japan	34		blaTEM-1B							tet(B)			ASSUT	arsA, arsB, arsC, arsD, arsR	merC, merP, merR, merT	pcoA, pcoC, pcoD, pcoR, pcoS	silA, silB, silC, silE, silF, silP, silR, silS		IncQ1
L-4546	PDT001047960.1	SAMD00234625	GCA_018541825.1	Livestock	Bovine	2010	Asia	Japan	34		blaTEM-1B							tet(B)			ASSUT	arsA, arsB, arsC, arsD, arsR	merC, merP, merR, merT	pcoA, pcoC, pcoD, pcoR, pcoS	silA, silB, silC, silE, silF, silP, silR, silS		IncQ1
H1 - 036	PDT000457900.1	SAMN08387023	GCA_006525935.1	Environment	Soil/Dust	2010	Asia	Thailand	34		blaTEM-122,blaTEM-1B,blaTEM-1C							tet(B)			ASSUT	arsA, arsB, arsC, arsD, arsR	merC, merP, merR, merT	pcoA, pcoC, pcoD, pcoR, pcoS	silA, silB, silC, silE, silF, silP, silR, silS		IncI1,IncQ1
H1 - 134	PDT000457917.1	SAMN08387053	GCA_006525035.1	Environment	ND/Others	2010	Asia	Thailand	34		blaTEM-1C							tet(B)				arsA, arsB, arsC, arsD, arsR	merC, merP, merR, merT	pcoA, pcoC, pcoD, pcoR, pcoS	silA, silB, silC, silE, silF, silP, silR, silS		IncI1
H1 - 118	PDT000457922.1	SAMN08387056	GCA_006524955.1	Environment	ND/Others	2010	Asia	Thailand	34		blaTEM-1B							tet(B)			ASSUT	arsA, arsB, arsC, arsD, arsR	merC, merP, merR, merT	pcoA, pcoC, pcoD, pcoR, pcoS	silA, silB, silC, silE, silF, silP, silR, silS		IncQ1
H1 - 143	PDT000457929.1	SAMN08386800	GCA_006527495.1	Environment	ND/Others	2010	Asia	Thailand	34		blaTEM-122,blaTEM-1B,blaTEM-1C																IncB/O/K/Z_2,IncI1
PNCS015495	PDT000703771.1	SAMN14247279	GCA_011378285.1	Livestock	Swine	2010	North America	Canada	34		blaTEM-1B							tet(B)			ASSUT	arsA, arsB, arsC, arsD, arsR	merC, merP, merR, merT	pcoA, pcoC, pcoD, pcoR, pcoS	silA, silB, silC, silE, silF, silP, silR, silS		IncQ1
H1 - 135	PDT000457892.1	SAMN08386838	GCA_006525955.1	Food	Unspecified Meat	2010	Asia	Thailand	34		blaTEM-1B							tet(B)			ASSUT	arsA, arsB, arsC, arsD, arsR	merC, merP, merR, merT	pcoA, pcoC, pcoD, pcoR, pcoS	silA, silB, silC, silE, silF, silP, silR, silS		IncQ1,IncX1,IncX3
H1 - 142	PDT000457903.1	SAMN08387039	GCA_006526035.1	Food	Unspecified Meat	2010	Asia	Thailand	34		blaTEM-1B							tet(B)			ASSUT	arsA, arsB, arsC, arsD, arsR	merC, merP, merR, merT	pcoA, pcoC, pcoD, pcoR, pcoS	silA, silB, silC, silE, silF, silP, silR, silS		IncQ1
H1 - 119	PDT000457904.1	SAMN08386836	GCA_006526055.1	Food	Unspecified Meat	2010	Asia	Thailand	34		blaTEM-1B											arsA, arsB, arsC, arsD, arsR		pcoA, pcoC, pcoD, pcoR, pcoS	silA, silB, silC, silE, silF, silP, silR, silS		IncQ1
H1 - 120	PDT000457905.1	SAMN08386835	GCA_006526065.1	Food	Unspecified Meat	2010	Asia	Thailand	34		blaTEM-141,blaTEM-1B			mcr-3				tet(A),tet(B)			ASSUT	arsA, arsB, arsC, arsD, arsR	merC, merP, merR, merT	pcoA, pcoC, pcoD, pcoR, pcoS	silA, silB, silC, silE, silF, silP, silR, silS	terD, terW, terZ	IncHI2,IncQ1
H1 - 117	PDT000457909.1	SAMN08387017	GCA_006524895.1	Food	Unspecified Meat	2010	Asia	Thailand	34		blaTEM-1B							tet(B)			ASSUT	arsA, arsB, arsC, arsD, arsR	merC, merP, merR, merT	pcoA, pcoC, pcoD, pcoR, pcoS	silA, silB, silC, silE, silF, silP, silR, silS		IncQ1
H1 - 136	PDT000457886.1	SAMN08386837	GCA_006525915.1	Food	Unspecified Meat	2010	Asia	Thailand	34		blaTEM-1B							tet(B)				arsA, arsB, arsC, arsD, arsR	merC, merP, merR, merT	pcoA, pcoC, pcoD, pcoR, pcoS	silA, silB, silC, silE, silF, silP, silR, silS		IncI1
H1 - 116	PDT000457912.1	SAMN08387009	GCA_006525095.1	Food	Unspecified Meat	2010	Asia	Thailand	34		blaTEM-1B											arsA, arsB, arsC, arsD, arsR	merC, merP, merR, merT	pcoA, pcoC, pcoD, pcoR, pcoS	silA, silB, silC, silE, silF, silP, silR, silS	terD, terW, terZ	IncHI2,IncQ1
2010K-2457	PDT000040741.2	SAMN02867569	GCA_010663465.1	Human	Human	2010	North America	United States	34		blaTEM-1B							tet(B)			ASSUT	arsA, arsB, arsC, arsD, arsR	merC, merP, merR, merT	pcoA, pcoC, pcoD, pcoR, pcoS	silA, silB, silC, silE, silF, silP, silR, silS		IncQ1
PNUSAS003937	PDT000156369.2	SAMN05956412	GCA_011002345.1	Human	Human	2010	North America	United States	34		blaTEM-1B							tet(B)			ASSUT	arsA, arsB, arsC, arsD, arsR	merC, merP, merR, merT	pcoA, pcoC, pcoD, pcoR, pcoS	silA, silB, silC, silE, silF, silP, silR, silS		IncQ1
N10-2374	PDT000663520.1	SAMN08936636	GCA_009864285.1	Human	Human	2010	Europe	Switzerland	34									tet(B)				arsA, arsB, arsC, arsD, arsR	merC, merP, merR, merT	pcoA, pcoC, pcoD, pcoR, pcoS	silA, silB, silC, silE, silF, silP, silR, silS		IncQ1
N10-0054	PDT000663524.1	SAMN08936647	GCA_009864375.1	Human	Human	2010	Europe	Switzerland	34		blaTEM-1B							tet(B)			ASSUT	arsA, arsB, arsC, arsD, arsR	merC, merP, merR, merT	pcoA, pcoC, pcoD, pcoR, pcoS	silA, silB, silC, silE, silF, silP, silR, silS		IncQ1
PNCS015061	PDT000702975.1	SAMN14219998	GCA_011385795.1	Human	Human	2010	North America	Canada	34		blaTEM-1B							tet(B)			ASSUT	arsA, arsB, arsC, arsD, arsR	merC, merP, merR, merT	pcoA, pcoC, pcoD, pcoR, pcoS	silA, silB, silC, silE, silF, silP, silR, silS		IncQ1
PNCS015063	PDT000702976.1	SAMN14220000	GCA_011255375.1	Human	Human	2010	North America	Canada	34		blaTEM-1B							tet(B)			ASSUT	arsA, arsB, arsC, arsD, arsR	merC, merP, merR, merT	pcoA, pcoC, pcoD, pcoR, pcoS	silA, silB, silC, silE, silF, silP, silR, silS		IncQ1
PNCS015055	PDT000702981.1	SAMN14219992	GCA_011385955.1	Human	Human	2010	North America	Canada	34		blaTEM-1B							tet(B)			ASSUT	arsA, arsB, arsC, arsD, arsR	merC, merP, merR, merT	pcoA, pcoC, pcoD, pcoR, pcoS	silA, silB, silC, silE, silF, silP, silR, silS		IncQ1
PNCS015046	PDT000703002.1	SAMN14219983	GCA_011385535.1	Human	Human	2010	North America	Canada	34			blaCMY-2	floR					tet(A),tet(B)				arsA, arsB, arsC, arsD, arsR	merA, merB, merC, merD, merE, merP, merR, merT	pcoA, pcoC, pcoD, pcoR, pcoS	silA, silB, silC, silE, silF, silP, silR, silS		IncA/C2
2010K-2582	PDT000040742.3	SAMN02867568	GCA_010663225.1	Human	Human	2010	North America	United States	34		blaTEM-1B							tet(B)			ASSUT	arsA, arsB, arsC, arsD, arsR	merC, merP, merR, merT	pcoA, pcoC, pcoD, pcoR, pcoS	silA, silB, silC, silE, silF, silP, silR, silS		IncQ1
PNCS014855	PDT000702907.1	SAMN14219659	GCA_011260765.1	Human	Human	2010	North America	Canada	34		blaTEM-1B							tet(B)			ASSUT	arsA, arsB, arsC, arsD, arsR	merC, merP, merR, merT	pcoA, pcoC, pcoD, pcoR, pcoS	silA, silB, silC, silE, silF, silP, silR, silS		IncQ1
PNCS014860	PDT000702924.1	SAMN14219664	GCA_011314735.1	Human	Human	2010	North America	Canada	34		blaTEM-1B							tet(B)			ASSUT	arsA, arsB, arsC, arsD, arsR	merC, merP, merR, merT	pcoA, pcoC, pcoD, pcoR, pcoS	silA, silB, silC, silE, silF, silP, silR, silS		IncFIB(S),IncFII(S),IncQ1
PNCS014861	PDT000702929.1	SAMN14219665	GCA_011314875.1	Human	Human	2010	North America	Canada	34		blaTEM-1B							tet(B)			ASSUT	arsA, arsB, arsC, arsD, arsR	merC, merP, merR, merT	pcoA, pcoC, pcoD, pcoR, pcoS	silA, silB, silC, silE, silF, silP, silR, silS		IncQ1
PNCS015059	PDT000702970.1	SAMN14219996	GCA_011280385.1	Human	Human	2010	North America	Canada	34		blaTEM-1B							tet(B)			ASSUT	arsA, arsB, arsC, arsD, arsR	merC, merP, merR, merT	pcoA, pcoC, pcoD, pcoR, pcoS	silA, silB, silC, silE, silF, silP, silR, silS		IncQ1
PNCS015073	PDT000702986.1	SAMN14220010	GCA_011315015.1	Human	Human	2010	North America	Canada	34		blaTEM-1B							tet(B)		gyrA_D87N		arsA, arsB, arsC, arsD, arsR	merC, merP, merR, merT	pcoA, pcoC, pcoD, pcoR, pcoS	silA, silB, silC, silE, silF, silP, silR, silS
PNCS015492	PDT000703742.1	SAMN14247276	GCA_011278085.1	Livestock	Swine	2010	North America	Canada	34		blaTEM-1B							tet(B)			ASSUT	arsA, arsB, arsC, arsD, arsR	merC, merP, merR, merT	pcoA, pcoC, pcoD, pcoR, pcoS	silA, silB, silC, silE, silF, silP, silR, silS		IncQ1
PNCS015011	PDT000750902.1	SAMN14219859	GCA_013787625.1	Human	Human	2010	North America	Canada	34		blaTEM-1B							tet(B)			ASSUT	arsA, arsB, arsC, arsD, arsR	merC, merP, merR, merT	pcoA, pcoC, pcoD, pcoR, pcoS	silA, silB, silC, silE, silF, silP, silR, silS		IncQ1
PNCS015008	PDT000750913.1	SAMN14219856	GCA_013786525.1	Human	Human	2010	North America	Canada	34		blaTEM-1B							tet(B)			ASSUT	arsA, arsB, arsC, arsD, arsR	merC, merP, merR, merT	pcoA, pcoC, pcoD, pcoR, pcoS	silA, silB, silC, silE, silF, silP, silR, silS		IncQ1
PNCS015012	PDT000750918.1	SAMN14219860	GCA_013786985.1	Human	Human	2010	North America	Canada	34		blaTEM-1B							tet(B)			ASSUT	arsA, arsB, arsC, arsD, arsR	merC, merP, merR, merT	pcoA, pcoC, pcoD, pcoR, pcoS	silA, silB, silC, silE, silF, silP, silR, silS		IncQ1
AUSMDU00026736		SAMN18614497	GCA_017787405.1	Human	Human	2010	Oceania	Australia	34		blaTEM-1B							tet(B)			ASSUT	arsA, arsB, arsC, arsD, arsR	merC, merP, merR, merT	pcoA, pcoC, pcoD, pcoR, pcoS	silA, silB, silC, silE, silF, silP, silR, silS		IncQ1
AUSMDU00026737		SAMN18614498	GCA_017748865.1	Human	Human	2010	Oceania	Australia	34		blaTEM-1B							tet(B)			ASSUT	arsA, arsB, arsC, arsD, arsR	merC, merP, merR, merT	pcoA, pcoC, pcoD, pcoR, pcoS	silA, silB, silC, silE, silF, silP, silR, silS		IncQ1
AUSMDU00027915		SAMN18614493	GCA_017748745.1	Human	Human	2010	Oceania	Australia	34		blaTEM-1B		floR	mcr-3				tet(A),tet(B)			ASSUT	arsA, arsB, arsC, arsD, arsR	merC, merP, merR, merT	pcoA, pcoC, pcoD, pcoR, pcoS	silA, silB, silC, silE, silF, silP, silR, silS		IncA/C2,IncQ1
AUSMDU00027917		SAMN18614496	GCA_017748845.1	Human	Human	2010	Oceania	Australia	34		blaTEM-1B	blaCMY-2	floR			qnrS1		tet(A),tet(B)			ASSUT	arsA, arsB, arsC, arsD, arsR	merC, merP, merR, merT	pcoA, pcoC, pcoD, pcoR, pcoS	silA, silB, silC, silE, silF, silP, silR, silS		IncA/C2,IncQ1
AUSMDU00027921		SAMN18614500	GCA_017748885.1	Human	Human	2010	Oceania	Australia	34	blaCTX-M-15	blaTEM-1B							tet(B)			ASSUT	arsA, arsB, arsC, arsD, arsR	merC, merP, merR, merT	pcoA, pcoC, pcoD, pcoR, pcoS	silA, silB, silC, silE, silF, silP, silR, silS		IncI1,IncQ1
AUSMDU00027925		SAMN18614503	GCA_017748965.1	Human	Human	2010	Oceania	Australia	34		blaTEM-1B		floR			qnrS1		tet(A),tet(B)			ASSUT	arsA, arsB, arsC, arsD, arsR	merC, merP, merR, merT	pcoA, pcoC, pcoD, pcoR, pcoS	silA, silB, silC, silE, silF, silP, silR, silS		IncA/C2,IncQ1
AUSMDU00028015		SAMN18614492	GCA_017748765.1	Human	Human	2010	Oceania	Australia	34		blaTEM-1B							tet(B)			ASSUT	arsA, arsB, arsC, arsD, arsR	merC, merP, merR, merT	pcoA, pcoC, pcoD, pcoR, pcoS	silA, silB, silC, silE, silF, silP, silR, silS		IncQ1
AUSMDU00028018		SAMN18614494	GCA_017748785.1	Human	Human	2010	Oceania	Australia	34		blaTEM-1B							tet(B)			ASSUT	arsA, arsB, arsC, arsD, arsR	merC, merP, merR, merT	pcoA, pcoC, pcoD, pcoR, pcoS	silA, silB, silC, silE, silF, silP, silR, silS		IncQ1
AUSMDU00028020		SAMN18614495	GCA_017748825.1	Human	Human	2010	Oceania	Australia	34		blaTEM-1B							tet(B)			ASSUT	arsA, arsB, arsC, arsD, arsR	merC, merP, merR, merT	pcoA, pcoC, pcoD, pcoR, pcoS	silA, silB, silC, silE, silF, silP, silR, silS		IncQ1
AUSMDU00028021		SAMN18614502	GCA_017787385.1	Human	Human	2010	Oceania	Australia	34		blaTEM-1B							tet(B)			ASSUT	arsA, arsB, arsC, arsD, arsR	merC, merR, merT	pcoA, pcoC, pcoD, pcoR, pcoS	silA, silB, silC, silE, silF, silP, silR, silS		IncQ1,IncX1,IncX3
ERR161405			ERR161405	Human	Human	2010	Asia	Vietnam	34		blaTEM-1B							tet(B)			ASSUT	arsA, arsB, arsC, arsD, arsR	merC, merP, merR, merT	pcoA, pcoC, pcoD, pcoR, pcoS	silA, silB, silC, silE, silF, silP, silR, silS		IncHI1,IncI1,IncQ1
ERR161440			ERR161440	Human	Human	2010	Asia	Vietnam	34		blaTEM-1B							tet(B)			ASSUT	arsA, arsB, arsC, arsD, arsR	merC, merP, merR, merT	pcoA, pcoC, pcoD, pcoR, pcoS	silA, silB, silC, silE, silF, silP, silR, silS		IncQ1
2010019			2010019	Human	Human	2010	Asia	China: Henan	34		blaOXA-1,blaTEM-1B		floR			oqxAB,aac(6')-Ib-cr		tet(B)		gyrA_D87N		arsA, arsB, arsC, arsD, arsR	merC, merP, merR, merT	pcoA, pcoC, pcoD, pcoR, pcoS	silA, silB, silC, silE, silF, silP, silR, silS	terD, terW, terZ	IncHI2,IncQ1
2010037			2010037	Human	Human	2010	Asia	China: Henan	34		blaOXA-1		floR			oqxAB,aac(6')-Ib-cr		tet(B)		gyrA_D87N		arsA, arsB, arsC, arsD, arsR	merC, merP, merR, merT	pcoA, pcoC, pcoD, pcoR, pcoS	silA, silB, silC, silE, silF, silP, silR, silS	terD, terW, terZ	IncHI2,IncQ1
2010072			2010072	Human	Human	2010	Asia	China: Henan	34		blaOXA-1,blaTEM-1B		floR			oqxAB,aac(6')-Ib-cr		tet(B)		gyrA_D87N		arsA, arsB, arsC, arsD, arsR	merC, merP, merR, merT	pcoA, pcoC, pcoD, pcoR, pcoS	silA, silB, silC, silE, silF, silP, silR, silS	terD, terW, terZ	IncHI2,IncQ1
2010073			2010073	Human	Human	2010	Asia	China: Henan	34		blaOXA-1,blaTEM-1B		floR			oqxAB,aac(6')-Ib-cr		tet(B)		gyrA_D87N		arsA, arsB, arsC, arsD, arsR	merC, merP, merR, merT	pcoA, pcoC, pcoD, pcoR, pcoS	silA, silB, silC, silE, silF, silP, silR, silS	terD, terW, terZ	IncHI2,IncQ1
2010101			2010101	Human	Human	2010	Asia	China: Henan	34		blaOXA-1		floR			oqxAB,aac(6')-Ib-cr		tet(B)		gyrA_D87Y		arsA, arsB, arsC, arsD, arsR		pcoA, pcoC, pcoD, pcoR, pcoS	silA, silB, silC, silE, silF, silP, silR, silS	terD, terW, terZ	IncHI2,p0111
2010165			2010165	Human	Human	2010	Asia	China: Henan	34		blaOXA-1		floR			oqxAB,aac(6')-Ib-cr		tet(B)		gyrA_D87N		arsA, arsB, arsC, arsD, arsR		pcoA, pcoC, pcoD, pcoR, pcoS	silA, silB, silC, silE, silF, silP, silR, silS	terD, terW, terZ	IncHI2
2010166			2010166	Human	Human	2010	Asia	China: Henan	34		blaOXA-1		floR			oqxAB,aac(6')-Ib-cr		tet(B)		gyrA_D87N		arsA, arsB, arsC, arsD, arsR		pcoA, pcoC, pcoD, pcoR, pcoS	silA, silB, silC, silE, silF, silP, silR, silS	terD, terW, terZ	IncHI2
LB-7	PDT000894953.1	SAMD00097508	GCA_015649785.1	Poultry	Poultry	2010	Europe	Italy	34		blaTEM-1B							tet(B)			ASSUT	arsA, arsB, arsC, arsD, arsR	merC, merP, merR, merT	pcoA, pcoC, pcoD, pcoR, pcoS	silA, silB, silC, silE, silF, silP, silR, silS		IncQ1
L-4439	PDT001047934.1	SAMD00234597	GCA_018542285.1	Livestock	Bovine	2011	Asia	Japan	34		blaTEM-1B							tet(B)			ASSUT	arsA, arsB, arsC, arsD, arsR	merC, merP, merR, merT	pcoA, pcoC, pcoD, pcoR, pcoS	silA, silB, silC, silE, silF, silP, silR, silS		IncQ1,IncX1
L-4547	PDT001047961.1	SAMD00234626	GCA_018541765.1	Livestock	Bovine	2011	Asia	Japan	34		blaTEM-1B							tet(B)			ASSUT	arsA, arsB, arsC, arsD, arsR	merC, merP, merR, merT	pcoA, pcoC, pcoD, pcoR, pcoS	silA, silB, silC, silE, silF, silP, silR, silS		IncQ1,IncX1
LB-23	PDT000894965.1	SAMD00097520	GCA_015649205.1	Livestock	Bovine	2011	Europe	Italy	34		blaTEM-1B							tet(B)			ASSUT	arsA, arsB, arsC, arsD, arsR	merC, merP, merR, merT	pcoA, pcoC, pcoD, pcoR, pcoS	silA, silB, silC, silE, silF, silP, silR, silS		IncQ1
LB-12	PDT000894969.1	SAMD00097524	GCA_015649145.1	Livestock	Bovine	2011	Europe	Italy	34		blaTEM-1B							tet(B)			ASSUT	arsA, arsB, arsC, arsD, arsR	merC, merP, merR, merT	pcoA, pcoC, pcoD, pcoR, pcoS	silA, silB, silC, silE, silF, silP, silR, silS		IncQ1
PNCS015519	PDT000703765.1	SAMN14247303	GCA_011378265.1	Livestock	Swine	2011	North America	Canada	34		blaTEM-1B							tet(B)			ASSUT	arsA, arsB, arsC, arsD, arsR	merC, merP, merR, merT	pcoA, pcoC, pcoD, pcoR, pcoS	silA, silB, silC, silE, silF, silP, silR, silS		IncQ1
PNCS015520	PDT000703766.1	SAMN14247304	GCA_011282165.1	Livestock	Swine	2011	North America	Canada	34		blaTEM-1B							tet(B)			ASSUT	arsA, arsB, arsC, arsD, arsR	merC, merP, merR, merT	pcoA, pcoC, pcoD, pcoR, pcoS	silA, silB, silC, silE, silF, silP, silR, silS		IncQ1
N11-0345	PDT000663551.1	SAMN08936683	GCA_009866415.1	Food	Unspecified Meat	2011	Europe	Switzerland	34									tet(B)				arsA, arsB, arsC, arsD, arsR	merC, merP, merR, merT	pcoA, pcoC, pcoD, pcoR, pcoS	silA, silB, silC, silE, silF, silP, silR, silS		IncQ1
2011K-0863	PDT000040744.2	SAMN02867570	GCA_010661965.1	Human	Human	2011	North America	United States	34		blaTEM-1B							tet(B)			ASSUT	arsA, arsB, arsC, arsD, arsR	merC, merP, merR, merT	pcoA, pcoC, pcoD, pcoR, pcoS	silA, silB, silC, silE, silF, silP, silR, silS		IncQ1
2012K-0073	PDT000040746.2	SAMN02867573	GCA_010663445.1	Human	Human	2011	North America	United States	34		blaTEM-1B							tet(B)			ASSUT	arsA, arsB, arsC, arsD, arsR	merC, merP, merR, merT	pcoA, pcoC, pcoD, pcoR, pcoS	silA, silB, silC, silE, silF, silP, silR, silS		IncQ1
PNUSAS003939	PDT000154041.2	SAMN05930752	GCA_010397325.1	Human	Human	2011	North America	United States	34		blaTEM-1B							tet(B)			ASSUT	arsA, arsB, arsC, arsD, arsR	merC, merP, merR, merT	pcoA, pcoC, pcoD, pcoR, pcoS	silA, silB, silC, silE, silF, silP, silR, silS		IncQ1
PNUSAS004211	PDT000154042.2	SAMN05930756	GCA_010000455.1	Human	Human	2011	North America	United States	34		blaTEM-1B							tet(B)			ASSUT	arsA, arsB, arsC, arsD, arsR	merC, merP, merR, merT	pcoA, pcoC, pcoD, pcoR, pcoS	silA, silB, silC, silE, silF, silP, silR, silS		IncQ1
PNUSAS004212	PDT000154043.2	SAMN05930757	GCA_010544125.1	Human	Human	2011	North America	United States	34		blaTEM-1B							tet(B)			ASSUT	arsA, arsB, arsC, arsD, arsR	merC, merP, merR, merT	pcoA, pcoC, pcoD, pcoR, pcoS	silA, silB, silC, silE, silF, silP, silR, silS		IncQ1,IncX1,IncX3
PNUSAS004213	PDT000154044.2	SAMN05930758	GCA_010760435.1	Human	Human	2011	North America	United States	34		blaTEM-1B							tet(B)			ASSUT	arsA, arsB, arsC, arsD, arsR	merC, merP, merR, merT	pcoA, pcoC, pcoD, pcoR, pcoS	silA, silB, silC, silE, silF, silP, silR, silS		IncQ1
PNUSAS004158	PDT000154045.2	SAMN05930753	GCA_010543345.1	Human	Human	2011	North America	United States	34		blaTEM-1B							tet(B)			ASSUT	arsA, arsB, arsC, arsD, arsR	merC, merP, merR, merT	pcoA, pcoC, pcoD, pcoR, pcoS	silA, silB, silC, silE, silF, silP, silR, silS		IncQ1
PNUSAS003938	PDT000157561.2	SAMN05956413	GCA_010760855.1	Human	Human	2011	North America	United States	34		blaTEM-1B							tet(B)			ASSUT	arsA, arsB, arsC, arsD, arsR	merC, merP, merR, merT	pcoA, pcoC, pcoD, pcoR, pcoS	silA, silB, silC, silE, silF, silP, silR, silS		IncQ1
N11-2679	PDT000663491.1	SAMN08936733	GCA_009861705.1	Human	Human	2011	Europe	Switzerland	34									tet(B)				arsA, arsB, arsC, arsD, arsR	merC, merP, merR, merT	pcoA, pcoC, pcoD, pcoR, pcoS	silA, silB, silC, silE, silF, silP, silR, silS
N11-1262	PDT000663552.1	SAMN08936719	GCA_009870835.1	Human	Human	2011	Europe	Switzerland	34									tet(B)				arsA, arsB, arsC, arsD, arsR	merC, merP, merR, merT	pcoA, pcoC, pcoD, pcoR, pcoS	silA, silB, silC, silE, silF, silP, silR, silS		IncQ1
N11-2442	PDT000663611.1	SAMN08936530	GCA_009872035.1	Human	Human	2011	Europe	Switzerland	34									tet(B)				arsA, arsB, arsC, arsD, arsR		pcoA, pcoC, pcoD, pcoR, pcoS	silA, silB, silC, silE, silF, silP, silR, silS
PNCS015080	PDT000703008.1	SAMN14220017	GCA_011315345.1	Human	Human	2011	North America	Canada	34		blaTEM-1B							tet(B)			ASSUT	arsA, arsB, arsC, arsD, arsR	merC, merP, merR, merT	pcoA, pcoC, pcoD, pcoR, pcoS	silA, silB, silC, silE, silF, silP, silR, silS		IncQ1
STM3910	PDT000083941.1	SAMN03780462	GCA_001293585.1	Human	Human	2011	Europe	Italy: Trento	34		blaTEM-1B							tet(B)			ASSUT	arsA, arsB, arsC, arsD, arsR	merC, merP, merR, merT	pcoA, pcoC, pcoD, pcoR, pcoS	silA, silB, silC, silE, silF, silP, silR, silS		IncQ1
N11-1381	PDT000663516.1	SAMN08936533	GCA_009864215.1	Human	Human	2011	Europe	Switzerland	34		blaTEM-1B							tet(B)			ASSUT	arsA, arsB, arsC, arsD, arsR	merC, merP, merR, merT	pcoA, pcoC, pcoD, pcoR, pcoS	silA, silB, silC, silE, silF, silP, silR, silS		IncQ1
PNCS015075	PDT000702987.1	SAMN14220012	GCA_011280085.1	Human	Human	2011	North America	Canada	34		blaTEM-1B							tet(B)			ASSUT	arsA, arsB, arsC, arsD, arsR	merC, merP, merR, merT	pcoA, pcoC, pcoD, pcoR, pcoS	silA, silB, silC, silE, silF, silP, silR, silS		IncQ1
PNCS015067	PDT000703000.1	SAMN14220004	GCA_011315485.1	Human	Human	2011	North America	Canada	34		blaTEM-1B											arsA, arsB, arsC, arsD, arsR	merC, merP, merR, merT	pcoA, pcoC, pcoD, pcoR, pcoS	silA, silB, silC, silE, silF, silP, silR, silS		IncQ1
PNCS015521	PDT000703733.1	SAMN14247305	GCA_011281785.1	Livestock	Swine	2011	North America	Canada	34									tet(B)				arsA, arsB, arsC, arsD, arsR	merC, merP, merR, merT	pcoA, pcoC, pcoD, pcoR, pcoS	silA, silB, silC, silE, silF, silP, silR, silS
PNCS015512	PDT000703758.1	SAMN14247296	GCA_011382585.1	Livestock	Swine	2011	North America	Canada	34		blaTEM-1B							tet(B)			ASSUT	arsA, arsB, arsC, arsD, arsR	merC, merP, merR, merT	pcoA, pcoC, pcoD, pcoR, pcoS	silA, silB, silC, silE, silF, silP, silR, silS		IncQ1
PNCS015513	PDT000703773.1	SAMN14247297	GCA_011382385.1	Livestock	Swine	2011	North America	Canada	34		blaTEM-1B							tet(B)			ASSUT	arsA, arsB, arsC, arsD, arsR	merC, merP, merR, merT	pcoA, pcoC, pcoD, pcoR, pcoS	silA, silB, silC, silE, silF, silP, silR, silS		IncQ1
PNCS015518	PDT000703780.1	SAMN14247302	GCA_011382485.1	Livestock	Swine	2011	North America	Canada	34		blaTEM-1B							tet(B)			ASSUT	arsA, arsB, arsC, arsD, arsR	merC, merP, merR, merT	pcoA, pcoC, pcoD, pcoR, pcoS	silA, silB, silC, silE, silF, silP, silR, silS		IncQ1
PNCS014863	PDT000646842.1	SAMN10953954	GCA_009756585.1	Human	Human	2011	North America	Canada: Britsh Columbia	34		blaTEM-1B							tet(B)		gyrA_D87N	ASSUT	arsA, arsB, arsC, arsD, arsR		pcoA, pcoC, pcoD, pcoR, pcoS	silA, silB, silC, silE, silF, silP, silR, silS		IncQ1
PNCS014863	PDT000707881.1	SAMN14219667	GCA_011464795.1	Human	Human	2011	North America	Canada	34		blaTEM-1B							tet(B)		gyrA_D87N	ASSUT	arsA, arsB, arsC, arsD, arsR		pcoA, pcoC, pcoD, pcoR, pcoS	silA, silB, silC, silE, silF, silP, silR, silS		IncQ1
AUSMDU00025527		SAMN18614515	GCA_017749305.1	Human	Human	2011	Oceania	Australia	34		blaTEM-1B							tet(B)			ASSUT	arsA, arsB, arsC, arsD, arsR	merC, merP, merR, merT	pcoA, pcoC, pcoD, pcoR, pcoS	silA, silB, silC, silE, silF, silP, silR, silS		IncQ1
AUSMDU00025528		SAMN18614517	GCA_017749345.1	Human	Human	2011	Oceania	Australia	34		blaTEM-1B							tet(B)			ASSUT	arsA, arsB, arsC, arsD, arsR	merC, merP, merR, merT	pcoA, pcoC, pcoD, pcoR, pcoS	silA, silB, silC, silE, silF, silP, silR, silS		IncQ1
AUSMDU00026739		SAMN18614519	GCA_017749325.1	Human	Human	2011	Oceania	Australia	34		blaTEM-1B							tet(B)			ASSUT	arsA, arsB, arsC, arsD, arsR	merC, merP, merR, merT	pcoA, pcoC, pcoD, pcoR, pcoS	silA, silB, silC, silE, silF, silP, silR, silS		IncQ1
AUSMDU00027929		SAMN18614505	GCA_017748105.1	Human	Human	2011	Oceania	Australia	34	blaCTX-M-55	blaTEM-1B		floR			qnrS1		tet(A)				arsA, arsB, arsC, arsD, arsR		pcoA, pcoC, pcoD, pcoR, pcoS	silA, silB, silC, silE, silF, silP, silR, silS		IncA/C2
AUSMDU00027930		SAMN18614506	GCA_017787365.1	Human	Human	2011	Oceania	Australia	34		blaTEM-1B	blaCMY-2						tet(B)			ASSUT	arsA, arsB, arsC, arsD, arsR	merC, merP, merR, merT	pcoA, pcoC, pcoD, pcoR, pcoS	silA, silB, silC, silE, silF, silP, silR, silS		IncI1,IncQ1
AUSMDU00027933		SAMN18614508	GCA_017748925.1	Human	Human	2011	Oceania	Australia	34	blaCTX-M-55	blaTEM-1B							tet(A),tet(M)				arsA, arsB, arsC, arsD, arsR		pcoA, pcoB, pcoC, pcoD, pcoR, pcoS	silB, silC, silE, silF, silR, silS	terD, terW, terZ	IncHI2,IncQ1
AUSMDU00027934		SAMN18614509	GCA_017749005.1	Human	Human	2011	Oceania	Australia	34	blaCTX-M-55			floR			qnrS1		tet(A),tet(B)				arsA, arsB, arsC, arsD, arsR		pcoA, pcoC, pcoD, pcoR, pcoS	silA, silB, silC, silE, silF, silP, silR, silS		IncA/C2
AUSMDU00027935		SAMN18614510	GCA_017749025.1	Human	Human	2011	Oceania	Australia	34	blaCTX-M-55			floR			qnrS1		tet(A),tet(B)				arsA, arsB, arsC, arsD, arsR		pcoA, pcoC, pcoD, pcoR, pcoS	silA, silB, silC, silE, silF, silP, silR, silS		IncA/C2
AUSMDU00027936		SAMN18614511	GCA_017749065.1	Human	Human	2011	Oceania	Australia	34	blaCTX-M-55	blaTEM-1B		floR	mcr-3		qnrS1		tet(A),tet(B)			ASSUT	arsA, arsB, arsC, arsD, arsR	merC, merP, merR, merT	pcoA, pcoC, pcoD, pcoR, pcoS	silA, silB, silC, silE, silF, silP, silR, silS		IncA/C2,IncQ1
AUSMDU00027937		SAMN18614512	GCA_017749265.1	Human	Human	2011	Oceania	Australia	34				floR	mcr-3				tet(A),tet(B)				arsA, arsB, arsC, arsD, arsR		pcoA, pcoC, pcoD, pcoR, pcoS	silA, silB, silC, silE, silF, silP, silR, silS		IncA/C2
AUSMDU00027939		SAMN18614516	GCA_017788025.1	Human	Human	2011	Oceania	Australia	34	blaCTX-M-14	blaTEM-1B							tet(B),tet(M)			ASSUT	arsA, arsB, arsC, arsD, arsR	merC, merP, merR, merT	pcoA, pcoC, pcoD, pcoR, pcoS	silA, silB, silC, silE, silF, silP, silR, silS		IncFIB,IncFIC(FII),IncQ1
AUSMDU00027941		SAMN18614518	GCA_017749245.1	Human	Human	2011	Oceania	Australia	34	blaCTX-M-55	blaTEM-1B		floR					tet(A),tet(M)				arsA, arsB, arsC, arsD, arsR		pcoA, pcoB, pcoC, pcoD, pcoR, pcoS	silB, silC, silE, silF, silR, silS	terD, terW, terZ	IncHI2,IncQ1
AUSMDU00027942		SAMN18614520	GCA_017749365.1	Human	Human	2011	Oceania	Australia	34	blaCTX-M-55			floR	mcr-3		qnrS1		tet(A),tet(B)				arsA, arsB, arsC, arsD, arsR		pcoA, pcoC, pcoD, pcoR, pcoS	silA, silB, silC, silE, silF, silP, silR, silS		IncA/C2
AUSMDU00028022		SAMN18614504	GCA_017749145.1	Human	Human	2011	Oceania	Australia	34		blaTEM-1B							tet(B)			ASSUT	arsA, arsB, arsC, arsD, arsR	merC, merP, merR, merT	pcoA, pcoC, pcoD, pcoR, pcoS	silA, silB, silC, silE, silF, silP, silR, silS		IncQ1
AUSMDU00028024		SAMN18614507	GCA_017748945.1	Human	Human	2011	Oceania	Australia	34		blaTEM-1B							tet(B)			ASSUT	arsA, arsB, arsC, arsD, arsR	merC, merP, merR, merT	pcoA, pcoC, pcoD, pcoR, pcoS	silA, silB, silC, silE, silF, silP, silR, silS		IncQ1
AUSMDU00028025		SAMN18614513	GCA_017749165.1	Human	Human	2011	Oceania	Australia	34		blaTEM-1B							tet(B)			ASSUT	arsA, arsB, arsC, arsD, arsR	merC, merP, merR, merT	pcoA, pcoC, pcoD, pcoR, pcoS	silA, silB, silC, silE, silF, silP, silR, silS		IncQ1
AUSMDU00028026		SAMN18614514	GCA_017749185.1	Human	Human	2011	Oceania	Australia	34		blaTEM-1B							tet(B)			ASSUT	arsA, arsB, arsC, arsD, arsR	merC, merP, merR, merT	pcoA, pcoC, pcoD, pcoR, pcoS	silA, silB, silC, silE, silF, silP, silR, silS		IncQ1
ERR161456			ERR161456	Human	Human	2011	Asia	Vietnam	34		blaTEM-1B					oqxAB		tet(B)			ASSUT	arsA, arsB, arsC, arsD, arsR	merC, merP, merR, merT	pcoA, pcoB, pcoC, pcoD, pcoE, pcoR, pcoS	silA, silB, silC, silE, silF, silR, silS	terD, terW, terZ	IncFII(S),IncHI2,IncN,IncQ1
ERR161965			ERR161965	Human	Human	2011	Asia	Vietnam	34		blaTEM-1B		floR			qnrS1		tet(B)			ASSUT	arsA, arsB, arsC, arsD, arsR	merC, merP, merR, merT	pcoA, pcoC, pcoD, pcoR, pcoS	silA, silB, silC, silE, silF, silP, silR, silS		IncFIB(K),IncFII(S),IncQ1
2011019			2011019	Human	Human	2011	Asia	China: Henan	34		blaOXA-1		floR			oqxAB,aac(6')-Ib-cr				gyrA_D87N		arsA, arsB, arsC, arsD, arsR		pcoA, pcoC, pcoD, pcoR, pcoS	silA, silB, silC, silE, silF, silP, silR, silS	terD, terW, terZ	IncHI2
2011047			2011047	Human	Human	2011	Asia	China: Henan	34		blaOXA-1		floR			oqxAB,aac(6')-Ib-cr		tet(B)		gyrA_D87N		arsA, arsB, arsC, arsD, arsR		pcoA, pcoC, pcoD, pcoR, pcoS	silA, silB, silC, silE, silF, silP, silR, silS	terD, terW, terZ	IncHI2
2011141			2011141	Human	Human	2011	Asia	China: Henan	34		blaOXA-1,blaTEM-1B					oqxAB,aac(6')-Ib-cr		tet(B)		gyrA_D87N		arsA, arsB, arsC, arsD, arsR	merC, merP, merR, merT	pcoA, pcoC, pcoD, pcoR, pcoS	silA, silB, silC, silE, silF, silP, silR, silS	terD, terW, terZ	IncHI2,IncQ1
2011147			2011147	Human	Human	2011	Asia	China: Henan	34									tet(B)				arsA, arsB, arsC, arsD, arsR	merC, merP, merR, merT	pcoA, pcoC, pcoD, pcoR, pcoS	silA, silB, silC, silE, silF, silP, silR, silS
2011149			2011149	Human	Human	2011	Asia	China: Henan	34									tet(B)				arsA, arsB, arsC, arsD, arsR	merC, merP, merR, merT	pcoA, pcoC, pcoD, pcoR, pcoS	silA, silB, silC, silE, silF, silP, silR, silS
2011193			2011193	Human	Human	2011	Asia	China: Henan	34							oqxAB		tet(B)		gyrA_D87Y		arsA, arsB, arsC, arsD, arsR	merC, merP, merR, merT	pcoA, pcoC, pcoD, pcoR, pcoS	silA, silB, silC, silE, silF, silP, silR, silS	terD, terW, terZ	IncHI2,IncQ1
2011216			2011216	Human	Human	2011	Asia	China: Henan	34									tet(B)		gyrA_D87Y		arsA, arsB, arsC, arsD, arsR		pcoA, pcoC, pcoD, pcoR, pcoS	silA, silB, silC, silE, silF, silP, silR, silS
LB-13	PDT000894963.1	SAMD00097518	GCA_015649745.1	Poultry	Poultry	2011	Europe	Italy	34		blaTEM-1B							tet(B)			ASSUT	arsA, arsB, arsC, arsD, arsR		pcoA, pcoC, pcoD, pcoR, pcoS	silA, silB, silC, silE, silF, silP, silR, silS		IncQ1
LB-22	PDT000894962.1	SAMD00097517	GCA_015649245.1	Livestock	Swine	2011	Europe	Italy	34		blaTEM-1B							tet(B)			ASSUT	arsA, arsB, arsC, arsD, arsR		pcoA, pcoC, pcoD, pcoR, pcoS	silA, silB, silC, silE, silF, silP, silR, silS		IncQ1
LB-20	PDT000894964.1	SAMD00097519	GCA_015649105.1	Livestock	Swine	2011	Europe	Italy	34									tet(B)				arsA, arsB, arsC, arsD, arsR		pcoA, pcoC, pcoD, pcoR, pcoS	silA, silB, silC, silE, silF, silP, silR, silS
LB-10	PDT000894961.1	SAMD00097516	GCA_015649725.1	Livestock	Swine	2011	Europe	Italy	34									tet(B)				arsA, arsB, arsC, arsD, arsR	merC, merP, merR, merT	pcoA, pcoC, pcoD, pcoR, pcoS	silA, silB, silC, silE, silF, silP, silR, silS		IncX1
LB-6	PDT000894954.1	SAMD00097509	GCA_015678795.1	Livestock	Swine	2011	Europe	Italy	34		blaTEM-1B							tet(B)			ASSUT	arsA, arsB, arsC, arsD, arsR	merC, merR, merT	pcoA, pcoC, pcoD, pcoR, pcoS	silB, silE, silF, silR, silS		IncFII,IncQ1
LB-19	PDT000894955.1	SAMD00097510	GCA_015649455.1	Livestock	Swine	2011	Europe	Italy	34		blaTEM-1B							tet(B)			ASSUT	arsA, arsB, arsC, arsD, arsR	merC, merP, merR, merT	pcoA, pcoC, pcoD, pcoR, pcoS	silA, silB, silC, silE, silF, silP, silR, silS		IncQ1
LB-11	PDT000894970.1	SAMD00097525	GCA_015649185.1	Livestock	Swine	2011	Europe	Italy	34													arsA, arsB, arsC, arsD, arsR		pcoA, pcoC, pcoD, pcoR, pcoS	silA, silB, silC, silE, silF, silP, silR, silS
L-4264	PDT001047911.1	SAMD00234574	GCA_018542765.1	Livestock	Bovine	2012	Asia	Japan	34		blaTEM-1B							tet(B)			ASSUT	arsA, arsB, arsC, arsD, arsR	merC, merP, merR, merT	pcoA, pcoC, pcoD, pcoR, pcoS	silA, silB, silC, silE, silF, silP, silR, silS		IncQ1
L-4440	PDT001047935.1	SAMD00234598	GCA_018542305.1	Livestock	Bovine	2012	Asia	Japan	34		blaTEM-1B							tet(B)			ASSUT	arsA, arsB, arsC, arsD, arsR	merC, merP, merR, merT	pcoA, pcoC, pcoD, pcoR, pcoS	silA, silB, silC, silE, silF, silP, silR, silS		IncQ1
L-4441	PDT001047936.1	SAMD00234599	GCA_018542265.1	Livestock	Bovine	2012	Asia	Japan	34		blaTEM-1B							tet(B)			ASSUT	arsA, arsB, arsC, arsD, arsR	merC, merP, merR, merT	pcoA, pcoC, pcoD, pcoR, pcoS	silA, silB, silC, silE, silF, silP, silR, silS		IncQ1
L-4475	PDT001047950.1	SAMD00234615	GCA_018541925.1	Livestock	Bovine	2012	Asia	Japan	34		blaTEM-1B							tet(B)			ASSUT	arsA, arsB, arsC, arsD, arsR	merC, merP, merR, merT	pcoA, pcoC, pcoD, pcoR, pcoS	silA, silB, silC, silE, silF, silP, silR, silS		IncQ1
L-4548	PDT001047962.1	SAMD00234627	GCA_018541745.1	Livestock	Bovine	2012	Asia	Japan	34		blaTEM-1B							tet(B)			ASSUT	arsA, arsB, arsC, arsD, arsR	merC, merP, merR, merT	pcoA, pcoC, pcoD, pcoR, pcoS	silA, silB, silC, silE, silF, silP, silR, silS		IncQ1
L-4549	PDT001047963.1	SAMD00234628	GCA_018541685.1	Livestock	Bovine	2012	Asia	Japan	34		blaTEM-1B							tet(B)			ASSUT	arsA, arsB, arsC, arsD, arsR	merC, merP, merR, merT	pcoA, pcoC, pcoD, pcoR, pcoS	silA, silB, silC, silE, silF, silP, silR, silS		IncQ1
ERR702340			ERR702340	Livestock	Duck	2012	Asia	Vietnam	34		blaTEM-1B		floR			qnrS1		tet(B)	mph(A)		ASSUT	arsA, arsB, arsC, arsD, arsR	merC, merP, merR, merT	pcoA, pcoC, pcoD, pcoR, pcoS	silA, silB, silC, silE, silF, silP, silR, silS	terD, terW, terZ	IncHI2
N12-0242	PDT000663607.1	SAMN08936586	GCA_009871965.1	Food	Unspecified Meat	2012	Europe	Switzerland	34									tet(B)				arsA, arsB, arsC, arsD, arsR	merC, merP, merR, merT	pcoA, pcoC, pcoD, pcoR, pcoS	silA, silB, silC, silE, silF, silP, silR, silS		IncQ1
N12-0125	PDT000663608.1	SAMN08936573	GCA_009871975.1	Food	Unspecified Meat	2012	Europe	Switzerland	34									tet(B)				arsA, arsB, arsC, arsD, arsR	merC, merP, merR, merT	pcoA, pcoC, pcoD, pcoR, pcoS	silA, silB, silC, silE, silF, silP, silR, silS		IncQ1
2012K-1499	PDT000040747.2	SAMN02867574	GCA_010643005.1	Human	Human	2012	North America	United States	34		blaTEM-1B							tet(B)			ASSUT	arsA, arsB, arsC, arsD, arsR	merC, merP, merR, merT	pcoA, pcoC, pcoD, pcoR, pcoS	silA, silB, silC, silE, silF, silP, silR, silS		IncQ1
PNUSAS000224	PDT000053712.2	SAMN03462338	GCA_009998825.1	Human	Human	2012	North America	United States	34		blaTEM-1B							tet(B)			ASSUT	arsA, arsB, arsC, arsD, arsR	merC, merP, merR, merT	pcoA, pcoC, pcoD, pcoR, pcoS	silA, silB, silC, silE, silF, silP, silR, silS		IncQ1
PNUSAS004214	PDT000154046.2	SAMN05930759	GCA_011113375.1	Human	Human	2012	North America	United States	34		blaTEM-1B							tet(B)			ASSUT	arsA, arsB, arsC, arsD, arsR	merC, merP, merR, merT	pcoA, pcoC, pcoD, pcoR, pcoS	silA, silB, silC, silE, silF, silP, silR, silS		IncQ1
PNUSAS004016	PDT000154047.2	SAMN05930760	GCA_010760475.1	Human	Human	2012	North America	United States	34		blaTEM-1B							tet(B)			ASSUT	arsA, arsB, arsC, arsD, arsR	merC, merP, merR, merT	pcoA, pcoC, pcoD, pcoR, pcoS	silA, silB, silC, silE, silF, silP, silR, silS		IncQ1,IncX1
PNUSAS003980	PDT000154086.2	SAMN05905710	GCA_010507895.1	Human	Human	2012	North America	United States	34		blaTEM-1B							tet(B)			ASSUT	arsA, arsB, arsC, arsD, arsR	merC, merP, merR, merT	pcoA, pcoC, pcoD, pcoR, pcoS	silA, silB, silC, silE, silF, silP, silR, silS		IncQ1
PNUSAS020719	PDT000235029.2	SAMN07502665	GCA_011002075.1	Human	Human	2012	North America	United States	34		blaTEM-1B							tet(B)			ASSUT	arsA, arsB, arsC, arsD, arsR	merC, merD, merP, merR, merT	pcoA, pcoC, pcoD, pcoR, pcoS	silA, silB, silC, silE, silF, silP, silR, silS		IncQ1
PNCS009991	PDT000646843.1	SAMN10953955	GCA_009756605.1	Human	Human	2012	North America	Canada: Quebec	34		blaTEM-1B							tet(B)			ASSUT	arsA, arsB, arsC, arsD, arsR	merC, merP, merR, merT	pcoA, pcoC, pcoD, pcoR, pcoS	silA, silB, silC, silE, silF, silP, silR, silS		IncQ1,IncX1,IncX3
N12-2159	PDT000663504.1	SAMN08936552	GCA_009861925.1	Human	Human	2012	Europe	Switzerland	34		blaTEM-1B											arsA, arsB, arsC, arsD, arsR		pcoA, pcoC, pcoD, pcoR, pcoS	silA, silB, silC, silE, silF, silP, silR, silS		IncQ1
N12-0511	PDT000663513.1	SAMN08936579	GCA_009864145.1	Human	Human	2012	Europe	Switzerland	34													arsA, arsB, arsC, arsD, arsR		pcoA, pcoC, pcoD, pcoR, pcoS	silA, silB, silC, silE, silF, silP, silR, silS		IncX1,IncX3
PNCS014872	PDT000702916.1	SAMN14219676	GCA_011251755.1	Human	Human	2012	North America	Canada	34		blaTEM-1B							tet(B)			ASSUT	arsA, arsB, arsC, arsD, arsR	merC, merP, merR, merT	pcoA, pcoC, pcoD, pcoR, pcoS	silA, silB, silC, silE, silF, silP, silR, silS		IncQ1,IncY
PNCS014866	PDT000702920.1	SAMN14219670	GCA_011313775.1	Human	Human	2012	North America	Canada	34													arsA, arsB, arsC, arsD, arsR	merC, merP, merR, merT	pcoA, pcoC, pcoD, pcoR, pcoS	silA, silB, silC, silE, silF, silP, silR, silS
PNCS015097	PDT000703016.1	SAMN14220077	GCA_011386395.1	Human	Human	2012	North America	Canada	34		blaTEM-1B							tet(B)			ASSUT	arsA, arsB, arsC, arsD, arsR	merC, merP, merR, merT	pcoA, pcoC, pcoD, pcoR, pcoS	silA, silB, silC, silE, silF, silP, silR, silS		IncQ1,IncY
PNCS015129	PDT000703020.1	SAMN14220109	GCA_011314835.1	Human	Human	2012	North America	Canada	34		blaTEM-1B							tet(B)			ASSUT	arsA, arsB, arsC, arsD, arsR	merC, merP, merR, merT	pcoA, pcoC, pcoD, pcoR, pcoS	silA, silB, silC, silE, silF, silP, silR, silS		IncQ1
PNCS015132	PDT000703022.1	SAMN14220112	GCA_011293365.1	Human	Human	2012	North America	Canada	34		blaTEM-1B							tet(B)			ASSUT	arsA, arsB, arsC, arsD, arsR	merC, merP, merR, merT	pcoA, pcoC, pcoD, pcoR, pcoS	silA, silB, silC, silE, silF, silP, silR, silS		IncI2,IncQ1
PNCS015101	PDT000703023.1	SAMN14220081	GCA_011252095.1	Human	Human	2012	North America	Canada	34		blaTEM-1B							tet(B)			ASSUT	arsA, arsB, arsC, arsD, arsR	merC, merP, merR, merT	pcoA, pcoC, pcoD, pcoR, pcoS	silA, silB, silC, silE, silF, silP, silR, silS		IncQ1,IncY
PNCS015122	PDT000703024.1	SAMN14220102	GCA_011251535.1	Human	Human	2012	North America	Canada	34		blaTEM-1B							tet(B)			ASSUT	arsA, arsB, arsC, arsD, arsR	merC, merP, merR, merT	pcoA, pcoC, pcoD, pcoR, pcoS	silA, silB, silC, silE, silF, silP, silR, silS		IncQ1,IncX1,IncX3
PNCS015125	PDT000703025.1	SAMN14220105	GCA_011314935.1	Human	Human	2012	North America	Canada	34		blaTEM-1B							tet(B)			ASSUT	arsA, arsB, arsC, arsD, arsR	merC, merP, merR, merT	pcoA, pcoC, pcoD, pcoR, pcoS	silA, silB, silC, silE, silF, silP, silR, silS		IncQ1,IncY
PNCS015130	PDT000703027.1	SAMN14220110	GCA_011255235.1	Human	Human	2012	North America	Canada	34		blaTEM-1B							tet(B)			ASSUT	arsA, arsB, arsC, arsD, arsR	merC, merP, merR, merT	pcoA, pcoC, pcoD, pcoR, pcoS	silA, silB, silC, silE, silF, silP, silR, silS		IncQ1,IncY
PNCS015131	PDT000703033.1	SAMN14220111	GCA_011386415.1	Human	Human	2012	North America	Canada	34		blaTEM-1B							tet(B)			ASSUT	arsA, arsB, arsC, arsD, arsR	merC, merP, merR, merT	pcoA, pcoC, pcoD, pcoR, pcoS	silA, silB, silC, silE, silF, silP, silR, silS		IncQ1
PNCS015115	PDT000703037.1	SAMN14220095	GCA_011280885.1	Human	Human	2012	North America	Canada	34		blaTEM-1B							tet(B)			ASSUT	arsA, arsB, arsC, arsD, arsR	merC, merP, merR, merT	pcoA, pcoC, pcoD, pcoR, pcoS	silA, silB, silC, silE, silF, silP, silR, silS		IncQ1,IncY
PNCS015128	PDT000703040.1	SAMN14220108	GCA_011255275.1	Human	Human	2012	North America	Canada	34		blaTEM-1B							tet(B)			ASSUT	arsA, arsB, arsC, arsD, arsR	merC, merP, merR, merT	pcoA, pcoC, pcoD, pcoR, pcoS	silA, silB, silC, silE, silF, silP, silR, silS		IncQ1,IncY
PNCS015123	PDT000703042.1	SAMN14220103	GCA_011293435.1	Human	Human	2012	North America	Canada	34		blaTEM-1B							tet(B)			ASSUT	arsA, arsB, arsC, arsD, arsR	merC, merP, merR, merT	pcoA, pcoC, pcoD, pcoR, pcoS	silA, silB, silC, silE, silF, silP, silR, silS		IncQ1
PNCS015108	PDT000703044.1	SAMN14220088	GCA_011386675.1	Human	Human	2012	North America	Canada	34		blaTEM-1B							tet(B)			ASSUT	arsA, arsB, arsC, arsD, arsR	merC, merP, merR, merT	pcoA, pcoC, pcoD, pcoR, pcoS	silA, silB, silC, silE, silF, silP, silR, silS		IncQ1
PNCS015126	PDT000703048.1	SAMN14220106	GCA_011314815.1	Human	Human	2012	North America	Canada	34		blaTEM-1B							tet(B)			ASSUT	arsA, arsB, arsC, arsD, arsR	merC, merP, merR, merT	pcoA, pcoC, pcoD, pcoR, pcoS	silA, silB, silC, silE, silF, silP, silR, silS		IncQ1
PNCS015134	PDT000703060.1	SAMN14220128	GCA_011278405.1	Human	Human	2012	North America	Canada	34		blaTEM-1B							tet(B)			ASSUT	arsA, arsB, arsC, arsD, arsR	merC, merP, merR, merT	pcoA, pcoC, pcoD, pcoR, pcoS	silA, silB, silC, silE, silF, silP, silR, silS		IncQ1
PNCS015136	PDT000703075.1	SAMN14220130	GCA_011386175.1	Human	Human	2012	North America	Canada	34		blaTEM-1B							tet(B)			ASSUT	arsA, arsB, arsC, arsD, arsR	merC, merP, merR, merT	pcoA, pcoC, pcoD, pcoR, pcoS	silA, silB, silC, silE, silF, silP, silR, silS		IncQ1
PNCS015141	PDT000703088.1	SAMN14220135	GCA_011315785.1	Human	Human	2012	North America	Canada	34		blaTEM-1B							tet(B)			ASSUT	arsA, arsB, arsC, arsD, arsR	merC, merP, merR, merT	pcoA, pcoC, pcoD, pcoR, pcoS	silA, silB, silC, silE, silF, silP, silR, silS		IncQ1
PNCS015145	PDT000703090.1	SAMN14220139	GCA_011386775.1	Human	Human	2012	North America	Canada	34		blaTEM-1B							tet(B)			ASSUT	arsA, arsB, arsC, arsD, arsR	merC, merP, merR, merT	pcoA, pcoC, pcoD, pcoR, pcoS	silA, silB, silC, silE, silF, silP, silR, silS		IncQ1
PNCS015137	PDT000703092.1	SAMN14220131	GCA_011386655.1	Human	Human	2012	North America	Canada	34		blaTEM-1B							tet(B)			ASSUT	arsA, arsB, arsC, arsD, arsR	merC, merP, merR, merT	pcoA, pcoC, pcoD, pcoR, pcoS	silA, silB, silC, silE, silF, silP, silR, silS		IncQ1,IncY
PNCS015140	PDT000703103.1	SAMN14220134	GCA_011255555.1	Human	Human	2012	North America	Canada	34		blaTEM-1B							tet(B)			ASSUT	arsA, arsB, arsC, arsD, arsR	merC, merP, merR, merT	pcoA, pcoC, pcoD, pcoR, pcoS	silA, silB, silC, silE, silF, silP, silR, silS		IncQ1
PNCS009991	PDT000707883.1	SAMN14219654	GCA_011464855.1	Human	Human	2012	North America	Canada	34		blaTEM-1B							tet(B)			ASSUT	arsA, arsB, arsC, arsD, arsR	merC, merP, merR, merT	pcoA, pcoC, pcoD, pcoR, pcoS	silA, silB, silC, silE, silF, silP, silR, silS		IncQ1,IncX1,IncX3
PNCS014867	PDT000702909.1	SAMN14219671	GCA_011314275.1	Human	Human	2012	North America	Canada	34		blaTEM-1B							tet(B)				arsA, arsB, arsC, arsD, arsR		pcoA, pcoC, pcoD, pcoR, pcoS	silA, silB, silC, silE, silF, silP, silR, silS		IncX1
PNUSAS004018	PDT000154048.2	SAMN05930762	GCA_010543295.1	Human	Human	2012	North America	United States	34		blaTEM-1B							tet(B)			ASSUT	arsA, arsB, arsC, arsD, arsR	merC, merP, merR, merT	pcoA, pcoC, pcoD, pcoR, pcoS	silA, silB, silC, silE, silF, silP, silR, silS		IncQ1
PNUSAS010064	PDT000198166.2	SAMN06611239	GCA_008527495.1	Human	Human	2012	North America	United States	34		blaTEM-1B							tet(B)			ASSUT	arsA, arsB, arsC, arsD, arsR	merC, merP, merR, merT	pcoA, pcoC, pcoD, pcoR, pcoS	silA, silB, silC, silE, silF, silP, silR, silS		IncQ1
PNUSAS020061	PDT000232493.2	SAMN07450334	GCA_010501915.1	Human	Human	2012	North America	United States	34		blaTEM-1B							tet(B)			ASSUT	arsA, arsB, arsC, arsD, arsR	merC, merP, merR, merT	pcoA, pcoC, pcoD, pcoR, pcoS	silA, silB, silC, silE, silF, silP, silR, silS		IncQ1
PNCS015098	PDT000703009.1	SAMN14220078	GCA_011278825.1	Human	Human	2012	North America	Canada	34		blaTEM-1B							tet(B)			ASSUT	arsA, arsB, arsC, arsD, arsR	merC, merP, merR, merT	pcoA, pcoC, pcoD, pcoR, pcoS	silA, silB, silC, silE, silF, silP, silR, silS		IncQ1
PNCS015099	PDT000703038.1	SAMN14220079	GCA_011386815.1	Human	Human	2012	North America	Canada	34		blaTEM-1B							tet(B)			ASSUT	arsA, arsB, arsC, arsD, arsR	merC, merP, merR, merT	pcoA, pcoC, pcoD, pcoR, pcoS	silA, silB, silC, silE, silF, silP, silR, silS		IncQ1
PNCS015146	PDT000703098.1	SAMN14220140	GCA_011315825.1	Human	Human	2012	North America	Canada	34		blaTEM-1B							tet(B)			ASSUT	arsA, arsB, arsC, arsD, arsR		pcoA, pcoC, pcoD, pcoR, pcoS	silA, silB, silC, silE, silF, silP, silR, silS		IncQ1
PNCS015135	PDT000703101.1	SAMN14220129	GCA_011252195.1	Human	Human	2012	North America	Canada	34		blaTEM-1B							tet(B)			ASSUT	arsA, arsB, arsC, arsD, arsR	merC, merP, merR, merT	pcoA, pcoC, pcoD, pcoR, pcoS	silA, silB, silC, silE, silF, silP, silR, silS		IncQ1
PNCS015531	PDT000704775.1	SAMN14247348	GCA_011293765.1	Livestock	Swine	2012	North America	Canada	34		blaTEM-1B							tet(B)			ASSUT	arsA, arsB, arsC, arsD, arsR	merC, merP, merR, merT	pcoA, pcoC, pcoD, pcoR, pcoS	silA, silB, silC, silE, silF, silP, silR, silS		IncQ1
PNCS015530	PDT000704794.1	SAMN14247347	GCA_011293715.1	Livestock	Swine	2012	North America	Canada	34		blaTEM-1B							tet(B)			ASSUT	arsA, arsB, arsC, arsD, arsR	merC, merP, merR, merT	pcoA, pcoC, pcoD, pcoR, pcoS	silA, silB, silC, silE, silF, silP, silR, silS		IncQ1
PNCS015543	PDT000704798.1	SAMN14247360	GCA_011293215.1	Livestock	Swine	2012	North America	Canada	34									tet(B)				arsA, arsB, arsC, arsD, arsR	merC, merP, merR, merT	pcoA, pcoC, pcoD, pcoR, pcoS	silA, silB, silC, silE, silF, silP, silR, silS
PNCS015529	PDT000704806.1	SAMN14247346	GCA_011282305.1	Livestock	Swine	2012	North America	Canada	34		blaTEM-1B							tet(B)			ASSUT	arsA, arsB, arsC, arsD, arsR	merC, merP, merR, merT	pcoA, pcoC, pcoD, pcoR, pcoS	silA, silB, silC, silE, silF, silP, silR, silS		IncQ1
PNCS015542	PDT000704809.1	SAMN14247359	GCA_011293815.1	Livestock	Swine	2012	North America	Canada	34									tet(B)				arsA, arsB, arsC, arsD, arsR	merC, merP, merR, merT	pcoA, pcoC, pcoD, pcoR, pcoS	silA, silB, silC, silE, silF, silP, silR, silS
PNCS015533	PDT000704813.1	SAMN14247350	GCA_011326115.1	Livestock	Bovine	2012	North America	Canada	34		blaTEM-1B							tet(B)			ASSUT	arsA, arsB, arsC, arsD, arsR	merC, merP, merR, merT	pcoA, pcoC, pcoD, pcoR, pcoS	silA, silB, silC, silE, silF, silP, silR, silS		IncQ1
PNCS015528	PDT000704820.1	SAMN14247345	GCA_011378345.1	Livestock	Swine	2012	North America	Canada	34		blaTEM-1B							tet(B)			ASSUT	arsA, arsB, arsC, arsD, arsR	merC, merP, merR, merT	pcoA, pcoC, pcoD, pcoR, pcoS	silA, silB, silC, silE, silF, silP, silR, silS		IncQ1
AUSMDU00025529		SAMN18614525	GCA_017749425.1	Human	Human	2012	Oceania	Australia	34		blaTEM-1B		floR					tet(A),tet(B)			ASSUT	arsA, arsB, arsC, arsD, arsR	merC, merP, merR, merT	pcoA, pcoC, pcoD, pcoR, pcoS	silA, silB, silC, silE, silF, silP, silR, silS	terD, terW, terZ	IncHI2,IncQ1
AUSMDU00026741		SAMN18614526	GCA_017749465.1	Human	Human	2012	Oceania	Australia	34		blaTEM-1B							tet(B)			ASSUT	arsA, arsB, arsC, arsD, arsR	merC, merP, merR, merT	pcoA, pcoC, pcoD, pcoR, pcoS	silA, silB, silC, silE, silF, silP, silR, silS		IncQ1,IncX1,IncX3
AUSMDU00027944		SAMN18614521	GCA_017787425.1	Human	Human	2012	Oceania	Australia	34	blaCTX-M-55	blaTEM-1B		floR			qnrS1		tet(A)				arsA, arsB, arsC, arsD, arsR		pcoA, pcoC, pcoD, pcoR, pcoS	silA, silB, silC, silE, silF, silP, silR, silS		IncA/C2
AUSMDU00027945		SAMN18614522	GCA_017748165.1	Human	Human	2012	Oceania	Australia	34	blaCTX-M-55	blaTEM-1B		floR	mcr-3		qnrS1		tet(A),tet(B)			ASSUT		merC, merP, merR, merT				IncA/C2,IncQ1
AUSMDU00027947		SAMN18614523	GCA_017749385.1	Human	Human	2012	Oceania	Australia	34	blaCTX-M-55			floR			qnrS1		tet(A)				arsA, arsB, arsC, arsD, arsR		pcoA, pcoC, pcoD, pcoR, pcoS	silA, silB, silC, silE, silF, silP, silR, silS		IncA/C2
AUSMDU00027950		SAMN18614524	GCA_017749405.1	Human	Human	2012	Oceania	Australia	34		blaTEM-1B	blaCMY-2						tet(B)			ASSUT	arsA, arsB, arsC, arsD, arsR	merC, merP, merR, merT	pcoA, pcoC, pcoD, pcoR, pcoS	silA, silB, silC, silE, silF, silP, silR, silS		IncI1,IncQ1,IncX1,IncX3
AUSMDU00027951		SAMN18614527	GCA_017749445.1	Human	Human	2012	Oceania	Australia	34	blaCTX-M-55				mcr-3		qnrS1		tet(A),tet(B)				arsA, arsB, arsC, arsD, arsR	merC, merP, merR, merT	pcoA, pcoB, pcoC, pcoD, pcoE, pcoR, pcoS	silB, silC, silE, silF, silR, silS	terD, terW, terZ	IncHI2,IncN
ERR702379			ERR702379	Human	Human	2012	Asia	Vietnam	34		blaOXA-1		floR			oqxAB,aac(6')-Ib-cr				gyrA_D87N		arsA, arsB, arsC, arsD, arsR		pcoA, pcoC, pcoD, pcoR, pcoS	silA, silB, silC, silE, silF, silP, silR, silS	terD, terW, terZ
2012170			2012170	Human	Human	2012	Asia	China: Henan	34		blaOXA-1		floR			oqxAB,aac(6')-Ib-cr		tet(B)		gyrA_D87N		arsA, arsB, arsC, arsD, arsR	merC, merP, merR, merT	pcoA, pcoC, pcoD, pcoR, pcoS	silA, silB, silC, silE, silF, silP, silR, silS	terD, terW, terZ	IncHI2
2012200			2012200	Human	Human	2012	Asia	China: Henan	34		blaOXA-1		floR			oqxAB,aac(6')-Ib-cr		tet(B)		gyrA_D87N		arsA, arsB, arsC, arsD, arsR		pcoA, pcoC, pcoD, pcoR, pcoS	silA, silB, silC, silE, silF, silP, silR, silS	terD, terW, terZ	IncHI2
2012203			2012203	Human	Human	2012	Asia	China: Henan	34		blaOXA-1		floR			oqxAB,aac(6')-Ib-cr		tet(B)		gyrA_D87N		arsA, arsB, arsC, arsD, arsR		pcoA, pcoC, pcoD, pcoR, pcoS	silA, silB, silC, silE, silF, silP, silR, silS	terD, terW, terZ	IncHI2,IncQ1
H2 - 047	PDT000457860.1	SAMN08386827	GCA_006525675.1	Livestock	Swine	2012	Asia	Thailand	34		blaTEM-1B											arsA, arsB, arsC, arsD, arsR		pcoA, pcoC, pcoD, pcoR, pcoS	silA, silB, silC, silE, silF, silP, silR, silS		IncQ1
H2 - 042	PDT000457861.1	SAMN08386825	GCA_006525595.1	Livestock	Swine	2012	Asia	Thailand	34		blaTEM-1B					qnrS1		tet(B)			ASSUT	arsA, arsB, arsC, arsD, arsR	merA, merC, merD, merE, merP, merR, merT	pcoA, pcoC, pcoD, pcoR, pcoS	silA, silB, silC, silE, silF, silP, silR, silS	terD, terW, terZ	IncHI2,IncQ1
H2 - 038	PDT000457862.1	SAMN08386822	GCA_006525735.1	Livestock	Swine	2012	Asia	Thailand	34		blaTEM-1B							tet(B)			ASSUT	arsA, arsB, arsC, arsD, arsR	merC, merP, merR, merT	pcoA, pcoC, pcoD, pcoR, pcoS	silA, silB, silC, silE, silF, silP, silR, silS		IncQ1
H2 - 009	PDT000457918.1	SAMN08387031	GCA_006524995.1	Livestock	Swine	2012	Asia	Thailand	34		blaTEM-1B		floR					tet(A),tet(B)			ASSUT	arsA, arsB, arsC, arsD, arsR	merC, merP, merR, merT	pcoA, pcoC, pcoD, pcoR, pcoS	silA, silB, silC, silE, silF, silP, silR, silS		IncA/C2,IncQ1
H2 - 070	PDT000457927.1	SAMN08386829	GCA_006526095.1	Livestock	Swine	2012	Asia	Thailand	34	blaCTX-M-55	blaTEM-1B					qnrS1		tet(B),tet(M)	mph(A)		ASSUT	arsA, arsB, arsC, arsD, arsR	merC, merP, merR, merT	pcoA, pcoC, pcoD, pcoR, pcoS	silA, silB, silC, silE, silF, silP, silR, silS	terD, terW, terZ	IncHI2,IncQ1
LB-21	PDT000894967.1	SAMD00097522	GCA_015649225.1	Poultry	Poultry	2012	Europe	Italy	34		blaTEM-1B							tet(B)			ASSUT	arsA, arsB, arsC, arsD, arsR		pcoA, pcoC, pcoD, pcoR, pcoS	silA, silB, silC, silE, silF, silP, silR, silS		IncQ1
ERR702346			ERR702346	Poultry	Poultry	2012	Asia	Vietnam	34	blaCTX-M-55	blaTEM-1B		floR	mcr-3		qnrS1		tet(A),tet(B)			ASSUT	arsA, arsB, arsC, arsD, arsR	merC, merP, merR, merT	pcoA, pcoC, pcoD, pcoR, pcoS	silA, silB, silC, silE, silF, silP, silR, silS		IncA/C2,IncQ1
ERR702348			ERR702348	Poultry	Poultry	2012	Asia	Vietnam	34		blaTEM-1B							tet(B)			ASSUT	arsA, arsB, arsC, arsD, arsR	merC, merP, merR, merT	pcoA, pcoC, pcoD, pcoR, pcoS	silA, silB, silC, silE, silF, silP, silR, silS		IncQ1
ERR702349			ERR702349	Poultry	Poultry	2012	Asia	Vietnam	34		blaTEM-1B							tet(B)			ASSUT	arsA, arsB, arsC, arsD, arsR	merC, merP, merR, merT	pcoA, pcoC, pcoD, pcoR, pcoS	silA, silB, silC, silE, silF, silP, silR, silS		IncQ1
ERR702350			ERR702350	Poultry	Poultry	2012	Asia	Vietnam	34		blaTEM-1B							tet(B)			ASSUT	arsA, arsB, arsC, arsD, arsR	merC, merP, merR, merT	pcoA, pcoC, pcoD, pcoR, pcoS	silA, silB, silC, silE, silF, silP, silR, silS		IncQ1
ERR702351			ERR702351	Poultry	Poultry	2012	Asia	Vietnam	34		blaTEM-1B							tet(B)			ASSUT	arsA, arsB, arsC, arsD, arsR	merC, merP, merR, merT	pcoA, pcoC, pcoD, pcoR, pcoS	silA, silB, silC, silE, silF, silP, silR, silS		IncQ1
ERR715590			ERR715590	Poultry	Poultry	2012	Asia	Vietnam	34		blaTEM-1B		floR			qnrS1		tet(B)			ASSUT	arsA, arsB, arsC, arsD, arsR	merC, merP, merR, merT	pcoA, pcoC, pcoD, pcoR, pcoS	silA, silB, silC, silE, silF, silP, silR, silS		IncFIB(K),IncQ1
H2 - 017	PDT000457863.1	SAMN08386843	GCA_006525755.1	Livestock	Swine	2012	Asia	Thailand	34		blaTEM-1B							tet(B)			ASSUT	arsA, arsB, arsC, arsD, arsR	merC, merP, merR, merT	pcoA, pcoC, pcoD, pcoR, pcoS	silA, silB, silC, silE, silF, silP, silR, silS		IncQ1
H2 - 020	PDT000457864.1	SAMN08386808	GCA_006525795.1	Livestock	Swine	2012	Asia	Thailand	34		blaTEM-1B					qnrS1		tet(B)			ASSUT	arsA, arsB, arsC, arsD, arsR	merA, merC, merD, merE, merP, merR, merT	pcoA, pcoC, pcoD, pcoR, pcoS	silA, silB, silC, silE, silF, silP, silR, silS	terD, terW, terZ	IncHI2,IncQ1
H2 - 012	PDT000457882.1	SAMN08387044	GCA_006525815.1	Livestock	Swine	2012	Asia	Thailand	34		blaTEM-1B											arsA, arsB, arsC, arsD, arsR		pcoA, pcoC, pcoD, pcoR, pcoS	silA, silB, silC, silE, silF, silP, silR, silS		IncQ1
H2 - 011	PDT000457928.1	SAMN08387042	GCA_006527545.1	Livestock	Swine	2012	Asia	Thailand	34		blaTEM-1B											arsA, arsB, arsC, arsD, arsR		pcoA, pcoC, pcoD, pcoR, pcoS	silA, silB, silC, silE, silF, silP, silR, silS		IncQ1
H2 - 001	PDT000457932.1	SAMN08387030	GCA_006527455.1	Livestock	Swine	2012	Asia	Thailand	34		blaTEM-1B		floR					tet(A),tet(B)			ASSUT	arsA, arsB, arsC, arsD, arsR	merC, merP, merR, merT	pcoA, pcoC, pcoD, pcoR, pcoS	silA, silB, silC, silE, silF, silP, silR, silS		IncA/C2,IncQ1
L-4237	PDT001047910.1	SAMD00234573	GCA_018543125.1	Livestock	Swine	2012	Asia	Japan	34		blaTEM-1B							tet(B)			ASSUT	arsA, arsB, arsC, arsD, arsR	merC, merP, merR, merT	pcoA, pcoC, pcoD, pcoR, pcoS	silA, silB, silC, silE, silF, silP, silR, silS		IncQ1
L-4328	PDT001047913.1	SAMD00234576	GCA_018542705.1	Livestock	Swine	2012	Asia	Japan	34		blaTEM-1B							tet(B)			ASSUT	arsA, arsB, arsC, arsD, arsR	merC, merP, merR, merT	pcoA, pcoC, pcoD, pcoR, pcoS	silA, silB, silC, silE, silF, silP, silR, silS		IncQ1
ERR702354			ERR702354	Livestock	Swine	2012	Asia	Vietnam	34		blaTEM-1B							tet(B)			ASSUT	arsA, arsB, arsC, arsD, arsR	merC, merP, merR, merT	pcoA, pcoC, pcoD, pcoR, pcoS	silA, silB, silC, silE, silF, silP, silR, silS		IncQ1
ERR702355			ERR702355	Livestock	Swine	2012	Asia	Vietnam	34		blaTEM-1B							tet(B)			ASSUT	arsA, arsB, arsC, arsD, arsR	merC, merP, merR, merT	pcoA, pcoC, pcoD, pcoR, pcoS	silA, silB, silC, silE, silF, silP, silR, silS		IncQ1
ERR702356			ERR702356	Livestock	Swine	2012	Asia	Vietnam	34		blaTEM-1B							tet(B)			ASSUT	arsA, arsB, arsC, arsD, arsR	merC, merP, merR, merT	pcoA, pcoC, pcoD, pcoR, pcoS	silA, silB, silC, silE, silF, silP, silR, silS		IncQ1
ERR702362			ERR702362	Livestock	Swine	2012	Asia	Vietnam	34		blaTEM-1B		floR			qnrS1		tet(A),tet(B)	mph(A)		ASSUT	arsA, arsB, arsC, arsD, arsR	merC, merP, merR, merT	pcoA, pcoC, pcoD, pcoR, pcoS	silA, silB, silC, silE, silF, silP, silR, silS	terD, terW, terZ	IncHI2,IncN,IncQ1
ERR702368			ERR702368	Livestock	Swine	2012	Asia	Vietnam	34		blaTEM-1B							tet(B)			ASSUT	arsA, arsB, arsC, arsD, arsR	merC, merP, merR, merT	pcoA, pcoC, pcoD, pcoR, pcoS	silA, silB, silC, silE, silF, silP, silR, silS		IncQ1
ERR702370			ERR702370	Livestock	Swine	2012	Asia	Vietnam	34	blaCTX-M-55	blaTEM-1B		floR			qnrS1		tet(A),tet(B)			ASSUT	arsA, arsB, arsC, arsD, arsR	merC, merP, merR, merT	pcoA, pcoC, pcoD, pcoR, pcoS	silA, silB, silC, silE, silF, silP, silR, silS		IncA/C2,IncQ1
ERR702371			ERR702371	Livestock	Swine	2012	Asia	Vietnam	34		blaTEM-1B		floR			qnrS1		tet(B)				arsA, arsB, arsC, arsD, arsR	merC, merP, merR, merT	pcoA, pcoC, pcoD, pcoR, pcoS	silA, silB, silC, silE, silF, silP, silR, silS	terD, terW, terZ	IncHI2,IncN,IncQ1
ERR702373			ERR702373	Livestock	Swine	2012	Asia	Vietnam	34		blaTEM-1B		floR			qnrS1		tet(A)	mph(A)			arsA, arsB, arsC, arsD, arsR		pcoA, pcoC, pcoD, pcoR, pcoS	silA, silB, silC, silE, silF, silP, silR, silS	terD, terW, terZ	IncHI2
ERR702376			ERR702376	Livestock	Swine	2012	Asia	Vietnam	34		blaTEM-1B					qnrS1		tet(B)			ASSUT	arsA, arsB, arsC, arsD, arsR	merC, merP, merR, merT	pcoA, pcoC, pcoD, pcoR, pcoS	silA, silB, silC, silE, silF, silP, silR, silS	terD, terW, terZ	IncHI2,IncN,IncQ1
ERR702377			ERR702377	Livestock	Swine	2012	Asia	Vietnam	34		blaTEM-1B					qnrS1		tet(B)			ASSUT	arsA, arsB, arsC, arsD, arsR	merC, merP, merR, merT	pcoA, pcoC, pcoD, pcoR, pcoS	silA, silB, silC, silE, silF, silP, silR, silS	terD, terW, terZ	IncHI2,IncN,IncQ1
FSIS11705287	PDT000412168.1	SAMN10496090	GCA_006519985.1	Food	Bovine	2013	North America	USA: CA	34		blaTEM-1B							tet(B)			ASSUT	arsA, arsB, arsC, arsD, arsR	merC, merP, merR, merT	pcoA, pcoC, pcoD, pcoR, pcoS	silA, silB, silC, silE, silF, silP, silR, silS		IncQ1
L-4071	PDT000894952.1	SAMD00097507	GCA_015649525.1	Livestock	Bovine	2013	Asia	Japan	34	blaCTX-M-55	blaTEM-1B					qnrS1		tet(B)			ASSUT	arsA, arsB, arsC, arsD, arsR	merC, merP, merR, merT	pcoA, pcoC, pcoD, pcoR, pcoS	silA, silB, silC, silE, silF, silP, silR, silS		IncFII,IncQ1
L-4566	PDT001047978.1	SAMD00234644	GCA_018541265.1	Livestock	Bovine	2013	Asia	Japan	34		blaTEM-1B		floR					tet(A),tet(B)			ASSUT	arsA, arsB, arsC, arsD, arsR	merC, merR, merT	pcoA, pcoC, pcoD, pcoR, pcoS	silA, silB, silC, silE, silF, silP, silR, silS	terD, terW, terZ	IncHI2,IncQ1,IncX1,IncX3
L-4611	PDT001048011.1	SAMD00234681	GCA_018540825.1	Livestock	Bovine	2013	Asia	Japan	34		blaTEM-1B							tet(B)			ASSUT	arsA, arsB, arsC, arsD, arsR	merC, merP, merR, merT	pcoA, pcoC, pcoD, pcoR, pcoS	silA, silB, silC, silE, silF, silP, silR, silS		IncQ1,IncX1,IncX3
L-4613	PDT001048012.1	SAMD00234683	GCA_018540785.1	Livestock	Bovine	2013	Asia	Japan	34		blaTEM-1B							tet(B)			ASSUT	arsA, arsB, arsC, arsD, arsR	merC, merP, merR, merT	pcoA, pcoC, pcoD, pcoR, pcoS	silA, silB, silC, silE, silF, silP, silR, silS		IncQ1,IncX1,IncX3
L-4612	PDT001048579.1	SAMD00234682	GCA_018579185.1	Livestock	Bovine	2013	Asia	Japan	34		blaTEM-1B							tet(B)			ASSUT	arsA, arsB, arsC, arsD, arsR	merC, merP, merR, merT	pcoA, pcoC, pcoD, pcoR, pcoS	silA, silB, silC, silE, silF, silP, silR, silS		IncQ1,IncX1,IncX3
L-4259	PDT000894947.1	SAMD00097502	GCA_015649945.1	Livestock	Bovine	2013	Asia	Japan	34		blaTEM-1B							tet(B)			ASSUT	arsA, arsB, arsC, arsD, arsR	merC, merP, merR, merT	pcoA, pcoC, pcoD, pcoR, pcoS	silA, silB, silC, silE, silF, silP, silR, silS		IncQ1
L-4257	PDT000894948.1	SAMD00097503	GCA_015649885.1	Livestock	Bovine	2013	Asia	Japan	34		blaTEM-1B							tet(B)			ASSUT	arsA, arsB, arsC, arsD, arsR	merC, merP, merR, merT	pcoA, pcoC, pcoD, pcoR, pcoS	silA, silB, silC, silE, silF, silP, silR, silS		IncQ1
L-4330	PDT001047914.1	SAMD00234577	GCA_018542725.1	Livestock	Bovine	2013	Asia	Japan	34		blaTEM-1B							tet(B)			ASSUT	arsA, arsB, arsC, arsD, arsR	merC, merP, merR, merT	pcoA, pcoC, pcoD, pcoR, pcoS	silA, silB, silC, silE, silF, silP, silR, silS		IncQ1
L-4442	PDT001047937.1	SAMD00234600	GCA_018542245.1	Livestock	Bovine	2013	Asia	Japan	34		blaTEM-1B							tet(B)			ASSUT	arsA, arsB, arsC, arsD, arsR	merC, merP, merR, merT	pcoA, pcoC, pcoD, pcoR, pcoS	silA, silB, silC, silE, silF, silP, silR, silS		IncQ1
L-4465	PDT001047945.1	SAMD00234610	GCA_018542105.1	Livestock	Bovine	2013	Asia	Japan	34		blaTEM-1B							tet(B)			ASSUT	arsA, arsB, arsC, arsD, arsR	merC, merP, merR, merT	pcoA, pcoC, pcoD, pcoR, pcoS	silA, silB, silC, silE, silF, silP, silR, silS		IncQ1
L-4550	PDT001047964.1	SAMD00234629	GCA_018541725.1	Livestock	Bovine	2013	Asia	Japan	34		blaTEM-1B							tet(B)			ASSUT	arsA, arsB, arsC, arsD, arsR	merC, merP, merR, merT	pcoA, pcoC, pcoD, pcoR, pcoS	silA, silB, silC, silE, silF, silP, silR, silS		IncQ1
L-4552	PDT001047966.1	SAMD00234631	GCA_018541665.1	Livestock	Bovine	2013	Asia	Japan	34		blaTEM-1B							tet(B)			ASSUT	arsA, arsB, arsC, arsD, arsR	merC, merD, merP, merR, merT	pcoA, pcoC, pcoD, pcoR, pcoS	silA, silB, silC, silE, silF, silP, silR, silS		IncQ1
L-4553	PDT001047967.1	SAMD00234632	GCA_018541645.1	Livestock	Bovine	2013	Asia	Japan	34		blaTEM-1B							tet(B)			ASSUT	arsA, arsB, arsC, arsD, arsR	merC, merD, merP, merR, merT	pcoA, pcoC, pcoD, pcoR, pcoS	silA, silB, silC, silE, silF, silP, silR, silS		IncQ1
L-4557	PDT001047970.1	SAMD00234635	GCA_018541605.1	Livestock	Bovine	2013	Asia	Japan	34		blaTEM-1B							tet(B)			ASSUT	arsA, arsB, arsC, arsD, arsR	merC, merP, merR, merT	pcoA, pcoC, pcoD, pcoR, pcoS	silA, silB, silC, silE, silF, silP, silR, silS		IncQ1
L-4610	PDT001048010.1	SAMD00234680	GCA_018540805.1	Livestock	Bovine	2013	Asia	Japan	34		blaTEM-1B							tet(B)			ASSUT	arsA, arsB, arsC, arsD, arsR	merC, merP, merR, merT	pcoA, pcoC, pcoD, pcoR, pcoS	silA, silB, silC, silE, silF, silP, silR, silS		IncQ1
L-4615	PDT001048014.1	SAMD00234685	GCA_018540745.1	Livestock	Bovine	2013	Asia	Japan	34		blaTEM-1B							tet(B)			ASSUT	arsA, arsB, arsC, arsD, arsR	merC, merP, merR, merT	pcoA, pcoC, pcoD, pcoR, pcoS	silA, silB, silC, silE, silF, silP, silR, silS		IncQ1
L-4614	PDT001113100.1	SAMD00234684	GCA_019670425.1	Livestock	Bovine	2013	Asia	Japan	34		blaTEM-1B		floR					tet(A),tet(B)			ASSUT	arsA, arsB, arsC, arsD, arsR	merC, merR, merT	pcoA, pcoC, pcoD, pcoR, pcoS	silA, silB, silC, silE, silF, silP, silR, silS	terD, terW, terZ	IncHI2,IncQ1
FNE0135	PDT000032847.3	SAMN02698304	GCA_010535675.1	Food	ND/Others	2013	Asia	China	34		blaOXA-1,blaTEM-1B		floR			aac(6')-Ib-cr		tet(B)		gyrA_D87N	ASSUT	arsA, arsB, arsC, arsD, arsR		pcoA, pcoC, pcoD, pcoR, pcoS	silA, silB, silC, silE, silF, silP, silR, silS	terD, terW, terZ	IncHI2,IncQ1
FSW0163	PDT000029630.2	SAMN02678890	GCA_011073715.1	Aquatic Animal	Fish	2013	Asia	China: Taiwan	34		blaTEM-1B		floR					tet(B)			ASSUT	arsA, arsB, arsC, arsD, arsR	merC, merP, merR, merT	pcoA, pcoC, pcoD, pcoR, pcoS	silA, silB, silC, silE, silF, silP, silR, silS		IncQ1,IncX4
E2013017119	PDT000098529.2	SAMN04350625	GCA_011419115.1	Food	Plant	2013	North America	USA: MN	34		blaTEM-1B							tet(B)			ASSUT	arsA, arsB, arsC, arsD, arsR	merC, merP, merR, merT	pcoA, pcoC, pcoD, pcoR, pcoS	silA, silB, silC, silE, silF, silP, silR, silS		IncQ1
E2013017487	PDT000098534.2	SAMN04350626	GCA_010669485.1	Food	Plant	2013	North America	USA: MN	34		blaTEM-1B							tet(B)			ASSUT	arsA, arsB, arsC, arsD, arsR	merC, merP, merR, merT	pcoA, pcoC, pcoD, pcoR, pcoS	silA, silB, silC, silE, silF, silP, silR, silS		IncQ1
N13-2265	PDT000663595.1	SAMN08936525	GCA_009871705.1	Food	Unspecified Meat	2013	Europe	Switzerland	34		blaTEM-1B							tet(B)				arsA, arsB, arsC, arsD, arsR	merC, merP, merR, merT	pcoA, pcoC, pcoD, pcoR, pcoS	silA, silB, silC, silE, silF, silP, silR, silS		IncQ1
2013K-0676	PDT000040749.4	SAMN02867576	GCA_008957225.2	Human	Human	2013	North America	United States	34		blaTEM-1B							tet(B)			ASSUT	arsA, arsB, arsC, arsD, arsR	merC, merP, merR, merT	pcoA, pcoC, pcoD, pcoR, pcoS	silA, silB, silC, silE, silF, silP, silR, silS		IncQ1
2014K-0095	PDT000040751.2	SAMN02867578	GCA_010424845.1	Human	Human	2013	North America	United States	34		blaTEM-1B							tet(B)			ASSUT	arsA, arsB, arsC, arsD, arsR	merC, merP, merR, merT	pcoA, pcoC, pcoD, pcoR, pcoS	silA, silB, silC, silE, silF, silP, silR, silS		IncQ1
2013K-0600	PDT000041005.2	SAMN03098827	GCA_010667245.1	Human	Human	2013	North America	United States	34		blaTEM-1B							tet(B)			ASSUT	arsA, arsB, arsC, arsD, arsR	merC, merP, merR, merT	pcoA, pcoC, pcoD, pcoR, pcoS	silA, silB, silC, silE, silF, silP, silR, silS		IncQ1
PNUSAS000227	PDT000052018.2	SAMN03447168	GCA_010703965.1	Human	Human	2013	North America	United States	34		blaTEM-1B							tet(B)			ASSUT	arsA, arsB, arsC, arsD, arsR	merC, merP, merR, merT	pcoA, pcoC, pcoD, pcoR, pcoS	silA, silB, silC, silE, silF, silP, silR, silS		IncQ1
PNUSAS000225	PDT000063665.2	SAMN03567168	GCA_010395055.1	Human	Human	2013	North America	United States	34		blaTEM-1B							tet(B)			ASSUT	arsA, arsB, arsC, arsD, arsR	merC, merP, merR, merT	pcoA, pcoC, pcoD, pcoR, pcoS	silA, silB, silC, silE, silF, silP, silR, silS		IncQ1
PNUSAS000226	PDT000063666.2	SAMN03567169	GCA_010642625.1	Human	Human	2013	North America	United States	34		blaTEM-1B							tet(B)			ASSUT	arsA, arsB, arsC, arsD, arsR	merC, merP, merR, merT	pcoA, pcoC, pcoD, pcoR, pcoS	silA, silB, silC, silE, silF, silP, silR, silS		IncI2,IncQ1
PNUSAS000228	PDT000063667.2	SAMN03567170	GCA_010439295.1	Human	Human	2013	North America	United States	34		blaTEM-1B							tet(B)			ASSUT	arsA, arsB, arsC, arsD, arsR	merC, merP, merR, merT	pcoA, pcoC, pcoD, pcoR, pcoS	silA, silB, silC, silE, silF, silP, silR, silS		IncQ1
PNUSAS003983	PDT000154049.2	SAMN05930748	GCA_011107355.1	Human	Human	2013	North America	United States	34		blaTEM-1B							tet(B)			ASSUT	arsA, arsB, arsC, arsD, arsR	merC, merP, merR, merT	pcoA, pcoC, pcoD, pcoR, pcoS	silA, silB, silC, silE, silF, silP, silR, silS		IncQ1
PNUSAS003984	PDT000154050.2	SAMN05930749	GCA_010740565.1	Human	Human	2013	North America	United States	34		blaTEM-1B							tet(B)			ASSUT	arsA, arsB, arsC, arsD, arsR	merC, merP, merR, merT	pcoA, pcoC, pcoD, pcoR, pcoS	silA, silB, silC, silE, silF, silP, silR, silS		IncQ1
PNUSAS003985	PDT000154051.2	SAMN05930750	GCA_010426825.1	Human	Human	2013	North America	United States	34		blaTEM-1B							tet(B)			ASSUT	arsA, arsB, arsC, arsD, arsR	merC, merP, merR, merT	pcoA, pcoC, pcoD, pcoR, pcoS	silA, silB, silC, silE, silF, silP, silR, silS		IncQ1
PNUSAS003982	PDT000154088.2	SAMN05914650	GCA_010760315.1	Human	Human	2013	North America	United States	34		blaTEM-1B							tet(B)			ASSUT	arsA, arsB, arsC, arsD, arsR	merC, merP, merR, merT	pcoA, pcoC, pcoD, pcoR, pcoS	silA, silB, silC, silE, silF, silP, silR, silS		IncQ1
PNUSAS003989	PDT000156396.2	SAMN05950839	GCA_010759775.1	Human	Human	2013	North America	United States	34		blaTEM-1B							tet(B)			ASSUT	arsA, arsB, arsC, arsD, arsR	merC, merP, merR, merT	pcoA, pcoC, pcoD, pcoR, pcoS	silA, silB, silC, silE, silF, silP, silR, silS		IncQ1
PNUSAS010067	PDT000197864.2	SAMN06611242	GCA_010617865.1	Human	Human	2013	North America	United States	34		blaTEM-1B							tet(B)			ASSUT	arsA, arsB, arsC, arsD, arsR	merC, merP, merR, merT	pcoA, pcoC, pcoD, pcoR, pcoS	silA, silB, silC, silE, silF, silP, silR, silS		IncI2,IncQ1
PNUSAS010065	PDT000197885.2	SAMN06611240	GCA_010568735.1	Human	Human	2013	North America	United States	34		blaTEM-1B							tet(B)			ASSUT	arsA, arsB, arsC, arsD, arsR	merC, merP, merR, merT	pcoA, pcoC, pcoD, pcoR, pcoS	silA, silB, silC, silE, silF, silP, silR, silS		IncQ1
PNUSAS003990	PDT000209819.2	SAMN05936241	GCA_010550715.1	Human	Human	2013	North America	United States	34		blaTEM-1B							tet(B)			ASSUT	arsA, arsB, arsC, arsD, arsR	merC, merP, merR, merT	pcoA, pcoC, pcoD, pcoR, pcoS	silA, silB, silC, silE, silF, silP, silR, silS		IncQ1
PNUSAS003988	PDT000210817.2	SAMN05936240	GCA_010526495.1	Human	Human	2013	North America	United States	34		blaTEM-1B							tet(B)			ASSUT	arsA, arsB, arsC, arsD, arsR	merC, merP, merR, merT	pcoA, pcoC, pcoD, pcoR, pcoS	silA, silB, silC, silE, silF, silP, silR, silS		IncQ1
PNUSAS003991	PDT000211660.2	SAMN05936242	GCA_010446795.1	Human	Human	2013	North America	United States	34		blaTEM-1B							tet(B)			ASSUT	arsA, arsB, arsC, arsD, arsR	merC, merP, merR, merT	pcoA, pcoC, pcoD, pcoR, pcoS	silA, silB, silC, silE, silF, silP, silR, silS		IncQ1
PNUSAS007943	PDT000212838.2	SAMN07159560	GCA_010552785.1	Human	Human	2013	North America	United States	34		blaTEM-1B							tet(B)			ASSUT	arsA, arsB, arsC, arsD, arsR	merC, merP, merR, merT	pcoA, pcoC, pcoD, pcoR, pcoS	silA, silB, silC, silE, silF, silP, silR, silS		IncQ1
N13-0144	PDT000663598.1	SAMN08936548	GCA_009871785.1	Human	Human	2013	Europe	Switzerland	34		blaTEM-1B							tet(B)			ASSUT	arsA, arsB, arsC, arsD, arsR	merC, merP, merR, merT	pcoA, pcoC, pcoD, pcoR, pcoS	silA, silB, silC, silE, silF, silP, silR, silS		IncQ1
PNCS015165	PDT000703063.1	SAMN14220159	GCA_011280795.1	Human	Human	2013	North America	Canada	34		blaTEM-1B							tet(B)			ASSUT	arsA, arsB, arsC, arsD, arsR	merC, merP, merR, merT	pcoA, pcoC, pcoD, pcoR, pcoS	silA, silB, silC, silE, silF, silP, silR, silS		IncQ1
PNCS015176	PDT000703064.1	SAMN14220170	GCA_011293595.1	Human	Human	2013	North America	Canada	34		blaTEM-1B							tet(B)			ASSUT	arsA, arsB, arsC, arsD, arsR	merC, merP, merR, merT	pcoA, pcoC, pcoD, pcoR, pcoS	silA, silB, silC, silE, silF, silP, silR, silS		IncQ1
PNCS015163	PDT000703066.1	SAMN14220157	GCA_011386615.1	Human	Human	2013	North America	Canada	34		blaTEM-1B													pcoA, pcoC, pcoD, pcoR, pcoS	silA, silB, silC, silE, silF, silP, silR, silS		IncQ1,IncX1
PNCS015167	PDT000703067.1	SAMN14220161	GCA_011315445.1	Human	Human	2013	North America	Canada	34		blaTEM-1B							tet(B)			ASSUT	arsA, arsB, arsC, arsD, arsR	merC, merP, merR, merT	pcoA, pcoC, pcoD, pcoR, pcoS	silA, silB, silC, silE, silF, silP, silR, silS		IncQ1
PNCS015149	PDT000703068.1	SAMN14220143	GCA_011386595.1	Human	Human	2013	North America	Canada	34		blaTEM-1B							tet(B)			ASSUT	arsA, arsB, arsC, arsD, arsR	merC, merP, merR, merT	pcoA, pcoC, pcoD, pcoR, pcoS	silA, silB, silC, silE, silF, silP, silR, silS		IncQ1,IncY
PNCS015169	PDT000703071.1	SAMN14220163	GCA_011386535.1	Human	Human	2013	North America	Canada	34		blaTEM-1B							tet(B)			ASSUT	arsA, arsB, arsC, arsD, arsR	merC, merP, merR, merT	pcoA, pcoC, pcoD, pcoR, pcoS	silA, silB, silC, silE, silF, silP, silR, silS		IncQ1
PNCS015160	PDT000703077.1	SAMN14220154	GCA_011293075.1	Human	Human	2013	North America	Canada	34		blaTEM-1B							tet(B)			ASSUT	arsA, arsB, arsC, arsD, arsR	merC, merP, merR, merT	pcoA, pcoC, pcoD, pcoR, pcoS	silA, silB, silC, silE, silF, silP, silR, silS		IncQ1
PNCS015138	PDT000703080.1	SAMN14220132	GCA_011315765.1	Human	Human	2013	North America	Canada	34		blaTEM-1B							tet(B)			ASSUT	arsA, arsB, arsC, arsD, arsR	merC, merP, merR, merT	pcoA, pcoC, pcoD, pcoR, pcoS	silA, silB, silC, silE, silF, silP, silR, silS		IncQ1
PNCS015171	PDT000703081.1	SAMN14220165	GCA_011386315.1	Human	Human	2013	North America	Canada	34		blaTEM-1B							tet(B)			ASSUT	arsA, arsB, arsC, arsD, arsR	merC, merP, merR, merT	pcoA, pcoC, pcoD, pcoR, pcoS	silA, silB, silC, silE, silF, silP, silR, silS		IncI1,IncQ1
PNCS015168	PDT000703083.1	SAMN14220162	GCA_011279705.1	Human	Human	2013	North America	Canada	34		blaTEM-1B							tet(B)			ASSUT	arsA, arsB, arsC, arsD, arsR	merC, merP, merR, merT	pcoA, pcoC, pcoD, pcoR, pcoS	silA, silB, silC, silE, silF, silP, silR, silS		IncQ1
PNCS015143	PDT000703086.1	SAMN14220137	GCA_011255495.1	Human	Human	2013	North America	Canada	34		blaTEM-1B							tet(B)			ASSUT	arsA, arsB, arsC, arsD, arsR	merC, merP, merR, merT	pcoA, pcoC, pcoD, pcoR, pcoS	silA, silB, silC, silE, silF, silP, silR, silS		IncQ1
PNCS015183	PDT000703087.1	SAMN14220177	GCA_011255415.1	Human	Human	2013	North America	Canada	34		blaTEM-1B							tet(B)			ASSUT	arsA, arsB, arsC, arsD, arsR	merC, merP, merR, merT	pcoA, pcoC, pcoD, pcoR, pcoS	silA, silB, silC, silE, silF, silP, silR, silS		IncQ1
PNCS015153	PDT000703093.1	SAMN14220147	GCA_011315585.1	Human	Human	2013	North America	Canada	34		blaTEM-1B							tet(B)			ASSUT	arsA, arsB, arsC, arsD, arsR	merC, merP, merR, merT	pcoA, pcoC, pcoD, pcoR, pcoS	silA, silB, silC, silE, silF, silP, silR, silS		IncQ1,IncY
PNCS015155	PDT000703095.1	SAMN14220149	GCA_011252265.1	Human	Human	2013	North America	Canada	34		blaTEM-1B							tet(B)			ASSUT	arsA, arsB, arsC, arsD, arsR	merC, merP, merR, merT	pcoA, pcoC, pcoD, pcoR, pcoS	silA, silB, silC, silE, silF, silP, silR, silS		IncI2,IncQ1,IncY
PNCS015152	PDT000703096.1	SAMN14220146	GCA_011252315.1	Human	Human	2013	North America	Canada	34		blaTEM-1B							tet(B)			ASSUT	arsA, arsB, arsC, arsD, arsR	merC, merP, merR, merT	pcoA, pcoC, pcoD, pcoR, pcoS	silA, silB, silC, silE, silF, silP, silR, silS		IncQ1
PNCS015144	PDT000703102.1	SAMN14220138	GCA_011315705.1	Human	Human	2013	North America	Canada	34		blaTEM-1B							tet(B)			ASSUT	arsA, arsB, arsC, arsD, arsR	merC, merP, merR, merT	pcoA, pcoC, pcoD, pcoR, pcoS	silA, silB, silC, silE, silF, silP, silR, silS		IncQ1
PNCS015175	PDT000703104.1	SAMN14220169	GCA_011315665.1	Human	Human	2013	North America	Canada	34		blaTEM-1B							tet(B)			ASSUT	arsA, arsB, arsC, arsD, arsR	merC, merP, merR, merT	pcoA, pcoC, pcoD, pcoR, pcoS	silA, silB, silC, silE, silF, silP, silR, silS		IncQ1,IncY
PNCS015560	PDT000704810.1	SAMN14247377	GCA_011382415.1	Livestock	Swine	2013	North America	Canada	34		blaTEM-1B							tet(B)			ASSUT	arsA, arsB, arsC, arsD, arsR	merC, merP, merR, merT	pcoA, pcoC, pcoD, pcoR, pcoS	silA, silB, silC, silE, silF, silP, silR, silS		IncQ1,IncY
PNCS015559	PDT000704818.1	SAMN14247376	GCA_011378365.1	Livestock	Swine	2013	North America	Canada	34		blaTEM-1B							tet(B)			ASSUT	arsA, arsB, arsC, arsD, arsR	merC, merP, merR, merT	pcoA, pcoC, pcoD, pcoR, pcoS	silA, silB, silC, silE, silF, silP, silR, silS		IncQ1,IncY
PNCS015203	PDT000748957.1	SAMN14220252	GCA_013797805.1	Human	Human	2013	North America	Canada	34		blaTEM-1B							tet(B)			ASSUT	arsA, arsB, arsC, arsD, arsR	merC, merP, merR, merT	pcoA, pcoC, pcoD, pcoR, pcoS	silA, silB, silC, silE, silF, silP, silR, silS		IncQ1,IncY
PNCS015232	PDT000748960.1	SAMN14220281	GCA_013797725.1	Human	Human	2013	North America	Canada	34		blaTEM-1B							tet(B)			ASSUT	arsA, arsB, arsC, arsD, arsR	merC, merP, merR, merT	pcoA, pcoC, pcoD, pcoR, pcoS	silA, silB, silC, silE, silF, silP, silR, silS		IncQ1
PNCS015184	PDT000748961.1	SAMN14220233	GCA_013797705.1	Human	Human	2013	North America	Canada	34		blaTEM-1B							tet(B)			ASSUT	arsA, arsB, arsC, arsD, arsR	merC, merP, merR, merT	pcoA, pcoC, pcoD, pcoR, pcoS	silA, silB, silC, silE, silF, silP, silR, silS		IncQ1
PNCS015185	PDT000748965.1	SAMN14220234	GCA_013797685.1	Human	Human	2013	North America	Canada	34		blaTEM-1B							tet(B)			ASSUT	arsA, arsB, arsC, arsD, arsR	merC, merP, merR, merT	pcoA, pcoC, pcoD, pcoR, pcoS	silA, silB, silC, silE, silF, silP, silR, silS		IncI1,IncQ1
PNCS015212	PDT000748973.1	SAMN14220261	GCA_013798705.1	Human	Human	2013	North America	Canada	34		blaTEM-1B							tet(B)			ASSUT	arsA, arsB, arsC, arsD, arsR	merC, merP, merR, merT	pcoA, pcoC, pcoD, pcoR, pcoS	silA, silB, silC, silE, silF, silP, silR, silS		IncI2,IncQ1
PNCS015211	PDT000748976.1	SAMN14220260	GCA_013798825.1	Human	Human	2013	North America	Canada	34		blaTEM-1B							tet(B)			ASSUT	arsA, arsB, arsC, arsD, arsR	merC, merP, merR, merT	pcoA, pcoC, pcoD, pcoR, pcoS	silA, silB, silC, silE, silF, silP, silR, silS		IncQ1
PNCS015209	PDT000748977.1	SAMN14220258	GCA_013798745.1	Human	Human	2013	North America	Canada	34		blaTEM-1B							tet(B)			ASSUT	arsA, arsB, arsC, arsD, arsR	merC, merP, merR, merT	pcoA, pcoC, pcoD, pcoR, pcoS	silA, silB, silC, silE, silF, silP, silR, silS		IncQ1,IncY
PNCS015217	PDT000748980.1	SAMN14220266	GCA_013797355.1	Human	Human	2013	North America	Canada	34		blaTEM-1B							tet(B)			ASSUT	arsA, arsB, arsC, arsD, arsR	merC, merP, merR, merT	pcoA, pcoC, pcoD, pcoR, pcoS	silA, silB, silC, silE, silF, silP, silR, silS		IncQ1,IncY
PNCS015233	PDT000748981.1	SAMN14220282	GCA_013798505.1	Human	Human	2013	North America	Canada	34													arsA, arsB, arsC, arsD, arsR		pcoA, pcoC, pcoD, pcoR, pcoS	silA, silB, silC, silE, silF, silP, silR, silS		IncY
PNCS015206	PDT000748985.1	SAMN14220255	GCA_013797485.1	Human	Human	2013	North America	Canada	34		blaTEM-1B							tet(B)			ASSUT	arsA, arsB, arsC, arsD, arsR	merC, merP, merR, merT	pcoA, pcoC, pcoD, pcoR, pcoS	silA, silB, silC, silE, silF, silP, silR, silS		IncQ1
PNCS015215	PDT000748987.1	SAMN14220264	GCA_013797285.1	Human	Human	2013	North America	Canada	34		blaTEM-1B							tet(B)			ASSUT	arsA, arsB, arsC, arsD, arsR	merC, merP, merR, merT	pcoA, pcoC, pcoD, pcoR, pcoS	silA, silB, silC, silE, silF, silP, silR, silS		IncQ1
PNCS015196	PDT000748990.1	SAMN14220245	GCA_013798565.1	Human	Human	2013	North America	Canada	34		blaTEM-1B							tet(B)			ASSUT	arsA, arsB, arsC, arsD, arsR	merC, merP, merR, merT	pcoA, pcoC, pcoD, pcoR, pcoS	silA, silB, silC, silE, silF, silP, silR, silS		IncQ1
PNCS015190	PDT000748994.1	SAMN14220239	GCA_013799765.1	Human	Human	2013	North America	Canada	34		blaTEM-1B							tet(B)			ASSUT	arsA, arsB, arsC, arsD, arsR	merC, merP, merR, merT	pcoA, pcoC, pcoD, pcoR, pcoS	silA, silB, silC, silE, silF, silP, silR, silS		IncQ1,IncY
PNCS015194	PDT000748996.1	SAMN14220243	GCA_013796815.1	Human	Human	2013	North America	Canada	34		blaTEM-1B											arsA, arsB, arsC, arsD, arsR	merC, merP, merR, merT	pcoA, pcoC, pcoD, pcoR, pcoS	silA, silB, silC, silE, silF, silP, silR, silS		IncQ1,IncY
PNCS015225	PDT000748997.1	SAMN14220274	GCA_013796995.1	Human	Human	2013	North America	Canada	34		blaTEM-1B							tet(B)			ASSUT	arsA, arsB, arsC, arsD, arsR	merC, merP, merR, merT	pcoA, pcoC, pcoD, pcoR, pcoS	silA, silB, silC, silE, silF, silP, silR, silS		IncQ1
PNCS015199	PDT000748998.1	SAMN14220248	GCA_013795925.1	Human	Human	2013	North America	Canada	34		blaTEM-1B							tet(B)			ASSUT	arsA, arsB, arsC, arsD, arsR	merC, merP, merR, merT	pcoA, pcoC, pcoD, pcoR, pcoS	silA, silB, silC, silE, silF, silP, silR, silS		IncQ1
PNCS015159	PDT000703062.1	SAMN14220153	GCA_011386555.1	Human	Human	2013	North America	Canada	34		blaTEM-1B							tet(B)			ASSUT	arsA, arsB, arsC, arsD, arsR	merC, merP, merR, merT	pcoA, pcoC, pcoD, pcoR, pcoS	silA, silB, silC, silE, silF, silP, silR, silS		IncQ1
PNCS015158	PDT000703089.1	SAMN14220152	GCA_011292935.1	Human	Human	2013	North America	Canada	34									tet(B)				arsA, arsB, arsC, arsD, arsR	merC, merP, merR, merT	pcoA, pcoC, pcoD, pcoR, pcoS	silA, silB, silC, silE, silF, silP, silR, silS
N13-0004	PDT000663601.1	SAMN08936554	GCA_009871835.1	Human	Human	2013	Europe	Switzerland	34		blaTEM-1B							tet(B)			ASSUT	arsA, arsB, arsC, arsD, arsR		pcoA, pcoC, pcoD, pcoR, pcoS	silA, silB, silC, silE, silF, silP, silR, silS		IncQ1
PNCS015186	PDT000748991.1	SAMN14220235	GCA_013799785.1	Human	Human	2013	North America	Canada	34		blaTEM-1B							tet(B)			ASSUT	arsA, arsB, arsC, arsD, arsR		pcoA, pcoC, pcoD, pcoR, pcoS	silA, silB, silC, silE, silF, silP, silR, silS		IncQ1
PNCS015162	PDT000703082.1	SAMN14220156	GCA_011281465.1	Human	Human	2013	North America	Canada	34		blaTEM-1B							tet(B)			ASSUT	arsA, arsB, arsC, arsD, arsR		pcoA, pcoC, pcoD, pcoR, pcoS	silA, silB, silC, silE, silF, silP, silR, silS		IncQ1
PNUSAS003987	PDT000154054.2	SAMN05930763	GCA_011398255.1	Human	Human	2013	North America	United States	34		blaTEM-1B							tet(B)			ASSUT	arsA, arsB, arsC, arsD, arsR	merC, merP, merR, merT	pcoA, pcoC, pcoD, pcoR, pcoS	silA, silB, silC, silE, silF, silP, silR, silS		IncQ1
PNCS015142	PDT000703065.1	SAMN14220136	GCA_011386575.1	Human	Human	2013	North America	Canada	34		blaTEM-1B							tet(B)			ASSUT	arsA, arsB, arsC, arsD, arsR	merC, merP, merR, merT	pcoA, pcoC, pcoD, pcoR, pcoS	silA, silB, silC, silE, silF, silP, silR, silS		IncQ1
PNCS015207	PDT000748969.1	SAMN14220256	GCA_013796745.1	Human	Human	2013	North America	Canada	34		blaTEM-1B							tet(B)			ASSUT		merC, merP, merR, merT				IncQ1
PNCS015179	PDT000703073.1	SAMN14220173	GCA_011280185.1	Human	Human	2013	North America	Canada	34		blaTEM-1B							tet(B)			ASSUT	arsA, arsB, arsC, arsD, arsR	merC, merP, merR, merT	pcoA, pcoC, pcoD, pcoR, pcoS	silA, silB, silC, silE, silF, silP, silR, silS		IncQ1
PNCS015177	PDT000703078.1	SAMN14220171	GCA_011279025.1	Human	Human	2013	North America	Canada	34		blaTEM-1B							tet(B)			ASSUT	arsA, arsB, arsC, arsD, arsR	merC, merP, merR, merT	pcoA, pcoC, pcoD, pcoR, pcoS	silA, silB, silC, silE, silF, silP, silR, silS		IncQ1
PNCS015154	PDT000703097.1	SAMN14220148	GCA_011315725.1	Human	Human	2013	North America	Canada	34		blaTEM-1B							tet(B)			ASSUT	arsA, arsB, arsC, arsD, arsR	merC, merP, merR, merT	pcoA, pcoC, pcoD, pcoR, pcoS	silA, silB, silC, silE, silF, silP, silR, silS		IncQ1
PNCS015566	PDT000704774.1	SAMN14247383	GCA_011293455.1	Livestock	Swine	2013	North America	Canada	34		blaTEM-1B							tet(B)			ASSUT	arsA, arsB, arsC, arsD, arsR	merC, merP, merR, merT	pcoA, pcoC, pcoD, pcoR, pcoS	silA, silB, silC, silE, silF, silP, silR, silS		IncQ1
PNCS015545	PDT000704819.1	SAMN14247362	GCA_011382785.1	Livestock	Swine	2013	North America	Canada	34		blaTEM-1B							tet(B)			ASSUT	arsA, arsB, arsC, arsD, arsR	merC, merP, merR, merT	pcoA, pcoC, pcoD, pcoR, pcoS	silA, silB, silC, silE, silF, silP, silR, silS		IncQ1
PNCS015546	PDT000704821.1	SAMN14247363	GCA_011293275.1	Livestock	Swine	2013	North America	Canada	34									tet(B)				arsA, arsB, arsC, arsD, arsR	merC, merP, merR, merT	pcoA, pcoC, pcoD, pcoR, pcoS	silA, silB, silC, silE, silF, silP, silR, silS
PNCS015191	PDT000748978.1	SAMN14220240	GCA_013798795.1	Human	Human	2013	North America	Canada	34		blaTEM-1B							tet(B)			ASSUT	arsA, arsB, arsC, arsD, arsR	merC, merP, merR, merT	pcoA, pcoC, pcoD, pcoR, pcoS	silA, silB, silC, silE, silF, silP, silR, silS		IncQ1
PNCS015202	PDT000748979.1	SAMN14220251	GCA_013798485.1	Human	Human	2013	North America	Canada	34	blaCTX-M-55	blaTEM-1B		floR			qnrS1		tet(A)				arsA, arsB, arsC, arsD, arsR		pcoA, pcoC, pcoD, pcoR, pcoS	silA, silB, silC, silE, silF, silP, silR, silS		IncA/C2
PNCS015210	PDT000748984.1	SAMN14220259	GCA_013797305.1	Human	Human	2013	North America	Canada	34		blaTEM-1B							tet(B)			ASSUT	arsA, arsB, arsC, arsD, arsR	merC, merP, merR, merT	pcoA, pcoC, pcoD, pcoR, pcoS	silA, silB, silC, silE, silF, silP, silR, silS		IncFII,IncQ1
PNCS015220	PDT000748989.1	SAMN14220269	GCA_013798545.1	Human	Human	2013	North America	Canada	34		blaTEM-1B							tet(B)			ASSUT	arsA, arsB, arsC, arsD, arsR	merC, merP, merR, merT	pcoA, pcoC, pcoD, pcoR, pcoS	silA, silB, silC, silE, silF, silP, silR, silS		IncQ1
AUSMDU00026742		SAMN18614532	GCA_017749525.1	Human	Human	2013	Oceania	Australia	34		blaTEM-1B							tet(B)			ASSUT		merC, merP, merR, merT				IncQ1
AUSMDU00027953		SAMN18614529	GCA_017749485.1	Human	Human	2013	Oceania	Australia	34	blaCTX-M-14								tet(B)				arsA, arsB, arsC, arsD, arsR	merC, merP, merR, merT	pcoA, pcoC, pcoD, pcoR, pcoS	silA, silB, silC, silE, silF, silP, silR, silS
AUSMDU00027954		SAMN18614531	GCA_017748125.1	Human	Human	2013	Oceania	Australia	34	blaCTX-M-55	blaTEM-1B		floR			qnrS1		tet(A)				arsA, arsB, arsC, arsD, arsR		pcoA, pcoC, pcoD, pcoR, pcoS	silA, silB, silC, silE, silF, silP, silR, silS		IncA/C2
AUSMDU00027955		SAMN18614533	GCA_017749545.1	Human	Human	2013	Oceania	Australia	34	blaCTX-M-55	blaTEM-1B		floR	mcr-3		qnrS1		tet(A),tet(B)			ASSUT	arsA, arsB, arsC, arsD, arsR	merC, merP, merR, merT	pcoA, pcoC, pcoD, pcoR, pcoS	silA, silB, silC, silE, silF, silP, silR, silS		IncA/C2,IncQ1
AUSMDU00027958		SAMN18614535	GCA_017749585.1	Human	Human	2013	Oceania	Australia	34	blaCTX-M-55	blaTEM-1B			mcr-3		qnrS1		tet(A),tet(B)			ASSUT	arsA, arsB, arsC, arsD, arsR	merC, merP, merR, merT	pcoA, pcoB, pcoC, pcoD, pcoE, pcoR, pcoS	silB, silC, silE, silF, silR, silS	terD, terW, terZ	IncHI2,IncN,IncQ1
AUSMDU00028036		SAMN18614528	GCA_017749505.1	Human	Human	2013	Oceania	Australia	34		blaTEM-1B							tet(B)			ASSUT	arsA, arsB, arsC, arsD, arsR	merC, merP, merR, merT	pcoA, pcoC, pcoD, pcoR, pcoS	silA, silB, silC, silE, silF, silP, silR, silS		IncQ1
AUSMDU00028037		SAMN18614534	GCA_017787465.1	Human	Human	2013	Oceania	Australia	34		blaTEM-1B							tet(B)			ASSUT		merC, merP, merR, merT				IncQ1
AUSMDU00028040		SAMN18614538	GCA_017749625.1	Human	Human	2013	Oceania	Australia	34		blaTEM-1B							tet(B)			ASSUT	arsA, arsB, arsC, arsD, arsR	merC, merP, merR, merT	pcoA, pcoC, pcoD, pcoR, pcoS	silA, silB, silC, silE, silF, silP, silR, silS		IncQ1
ERR702385			ERR702385	Human	Human	2013	Asia	Vietnam	34		blaTEM-1B							tet(B)			ASSUT	arsA, arsB, arsC, arsD, arsR	merC, merP, merR, merT	pcoA, pcoC, pcoD, pcoR, pcoS	silA, silB, silC, silE, silF, silP, silR, silS	terD, terW, terZ	IncHI2,IncQ1
ERR702387			ERR702387	Human	Human	2013	Asia	Vietnam	34		blaTEM-1B		floR			qnrS1		tet(B)	mph(A)		ASSUT	arsA, arsB, arsC, arsD, arsR	merC, merP, merR, merT	pcoA, pcoC, pcoD, pcoR, pcoS	silA, silB, silC, silE, silF, silP, silR, silS	terD, terW, terZ	IncHI2,IncN,IncQ1
2013015			2013015	Human	Human	2013	Asia	China: Henan	34		blaOXA-1,blaTEM-1B		floR			oqxAB,aac(6')-Ib-cr		tet(B)		gyrA_D87N		arsA, arsB, arsC, arsD, arsR	merC, merP, merR, merT	pcoA, pcoC, pcoD, pcoR, pcoS	silA, silB, silC, silE, silF, silP, silR, silS	terD, terW, terZ	IncHI2,IncQ1,p0111
2013053			2013053	Human	Human	2013	Asia	China: Henan	34		blaOXA-1		floR			oqxAB,aac(6')-Ib-cr		tet(B)		gyrA_D87N		arsA, arsB, arsC, arsD, arsR		pcoA, pcoC, pcoD, pcoR, pcoS	silA, silB, silC, silE, silF, silP, silR, silS	terD, terW, terZ	IncHI2
2013090			2013090	Human	Human	2013	Asia	China: Henan	34		blaTEM-1B							tet(B)			ASSUT	arsA, arsB, arsC, arsD, arsR	merC, merP, merR, merT	pcoA, pcoC, pcoD, pcoR, pcoS	silA, silB, silC, silE, silF, silP, silR, silS		IncQ1
2013109			2013109	Human	Human	2013	Asia	China: Henan	34		blaOXA-1		floR			oqxAB,aac(6')-Ib-cr		tet(B)		gyrA_D87N		arsA, arsB, arsC, arsD, arsR		pcoA, pcoC, pcoD, pcoR, pcoS	silA, silB, silC, silE, silF, silP, silR, silS	terD, terW, terZ	IncHI2
CVM N48691	PDT000078084.1	SAMN03894278	GCA_001244815.1	Livestock	Swine	2013	North America	USA: MN	34		blaTEM-1B							tet(B)			ASSUT	arsA, arsB, arsC, arsD, arsR	merC, merP, merR, merT	pcoA, pcoC, pcoD, pcoR, pcoS	silA, silB, silC, silE, silF, silP, silR, silS		IncQ1,IncX1
CVM N51306	PDT000078188.1	SAMN03894397	GCA_001247365.1	Livestock	Swine	2013	North America	USA: NY	34		blaTEM-1B							tet(B)			ASSUT	arsA, arsB, arsC, arsD, arsR	merC, merP, merR, merT	pcoA, pcoC, pcoD, pcoR, pcoS	silA, silB, silC, silE, silF, silP, silR, silS		IncQ1,IncY
N13-2240	PDT000663596.1	SAMN08936534	GCA_009871745.1	Poultry	Poultry	2013	Europe	Switzerland	34		blaTEM-1B							tet(B)			ASSUT	arsA, arsB, arsC, arsD, arsR	merC, merP, merR, merT	pcoA, pcoC, pcoD, pcoR, pcoS	silA, silB, silC, silE, silF, silP, silR, silS		IncQ1
ERR715594			ERR715594	Poultry	Poultry	2013	Asia	Vietnam	34		blaTEM-1B							tet(B)			ASSUT	arsA, arsB, arsC, arsD, arsR	merC, merP, merR, merT	pcoA, pcoC, pcoD, pcoR, pcoS	silA, silB, silC, silE, silF, silP, silR, silS		IncQ1
L-4236	PDT001047909.1	SAMD00234572	GCA_018542745.1	Livestock	Swine	2013	Asia	Japan	34		blaTEM-1B							tet(B)			ASSUT	arsA, arsB, arsC, arsD, arsR	merC, merP, merR, merT	pcoA, pcoC, pcoD, pcoR, pcoS	silA, silB, silC, silE, silF, silP, silR, silS		IncQ1
L-4555	PDT001047968.1	SAMD00234633	GCA_018541565.1	Livestock	Swine	2013	Asia	Japan	34		blaTEM-1B							tet(B)			ASSUT	arsA, arsB, arsC, arsD, arsR	merC, merP, merR, merT	pcoA, pcoC, pcoD, pcoR, pcoS	silA, silB, silC, silE, silF, silP, silR, silS		IncQ1
L-4558	PDT001047971.1	SAMD00234636	GCA_018541625.1	Livestock	Swine	2013	Asia	Japan	34		blaTEM-1B							tet(B)			ASSUT	arsA, arsB, arsC, arsD, arsR	merC, merP, merR, merT	pcoA, pcoC, pcoD, pcoR, pcoS	silA, silB, silC, silE, silF, silP, silR, silS		IncQ1
L-4683	PDT001048062.1	SAMD00234739	GCA_018539705.1	Livestock	Swine	2013	Asia	Japan	34		blaTEM-1B							tet(B)			ASSUT	arsA, arsB, arsC, arsD, arsR	merC, merP, merR, merT	pcoA, pcoC, pcoD, pcoR, pcoS	silA, silB, silC, silE, silF, silP, silR, silS		IncQ1
Monophasic variant of S.Typhimurium	PDT000435780.1	SAMEA104113027	GCA_010186845.1	Livestock	Bovine	2014	Europe	United Kingdom	34		blaTEM-1B							tet(B)			ASSUT	arsA, arsB, arsC, arsD, arsR	merC, merP, merR, merT	pcoA, pcoC, pcoD, pcoR, pcoS	silA, silB, silC, silE, silF, silP, silR, silS		IncQ1
Monophasic variant of S.Typhimurium	PDT000435783.1	SAMEA104113030	GCA_010186555.1	Livestock	Bovine	2014	Europe	United Kingdom	34		blaTEM-1B							tet(B)			ASSUT	arsA, arsB, arsC, arsD, arsR	merC, merP, merR, merT	pcoA, pcoC, pcoD, pcoR, pcoS	silA, silB, silC, silE, silF, silP, silR, silS		IncQ1
Monophasic variant of S.Typhimurium	PDT000435786.1	SAMEA104113033	GCA_010187005.1	Livestock	Bovine	2014	Europe	United Kingdom	34		blaTEM-1B							tet(B)			ASSUT	arsA, arsB, arsC, arsD, arsR	merC, merP, merR, merT	pcoA, pcoC, pcoD, pcoR, pcoS	silA, silB, silC, silE, silF, silP, silR, silS		IncQ1
Monophasic variant of S.Typhimurium	PDT000435788.1	SAMEA104113035	GCA_010186955.1	Livestock	Bovine	2014	Europe	United Kingdom	34		blaTEM-1B											arsA, arsB, arsC, arsD, arsR	merC, merP, merR, merT	pcoA, pcoC, pcoD, pcoR, pcoS	silA, silB, silC, silE, silF, silP, silR, silS		IncQ1
Monophasic variant of S.Typhimurium	PDT000435795.1	SAMEA104113042	GCA_010186045.1	Livestock	Bovine	2014	Europe	United Kingdom	34		blaTEM-1B							tet(B)			ASSUT	arsA, arsB, arsC, arsD, arsR	merC, merP, merR, merT	pcoA, pcoC, pcoD, pcoR, pcoS	silA, silB, silC, silE, silF, silP, silR, silS		IncQ1
L-4444	PDT001047939.1	SAMD00234602	GCA_018542165.1	Livestock	Bovine	2014	Asia	Japan	34		blaTEM-1B							tet(B)			ASSUT	arsA, arsB, arsC, arsD, arsR	merC, merP, merR, merT	pcoA, pcoC, pcoD, pcoR, pcoS	silA, silB, silC, silE, silF, silP, silR, silS		IncQ1,IncX1,IncX3
L-4556	PDT001047969.1	SAMD00234634	GCA_018541585.1	Livestock	Bovine	2014	Asia	Japan	34		blaTEM-1B							tet(B)			ASSUT	arsA, arsB, arsC, arsD, arsR	merC, merD, merP, merR, merT	pcoA, pcoC, pcoD, pcoR, pcoS	silA, silB, silC, silE, silF, silP, silR, silS		IncQ1,IncX1,IncX3
L-4563	PDT001047975.1	SAMD00234641	GCA_018541465.1	Livestock	Bovine	2014	Asia	Japan	34		blaTEM-1B							tet(B)			ASSUT	arsA, arsB, arsC, arsD, arsR	merC, merP, merR, merT	pcoA, pcoC, pcoD, pcoR, pcoS	silA, silB, silC, silE, silF, silP, silR, silS		IncQ1,IncX1,IncX3
L-4619	PDT001048017.1	SAMD00234688	GCA_018540665.1	Livestock	Bovine	2014	Asia	Japan	34		blaTEM-1B							tet(B)			ASSUT	arsA, arsB, arsC, arsD, arsR	merC, merP, merR, merT	pcoA, pcoC, pcoD, pcoR, pcoS	silA, silB, silC, silE, silF, silP, silR, silS		IncQ1,IncX1,IncX3
L-4562	PDT001048094.1	SAMD00234640	GCA_018539045.1	Livestock	Bovine	2014	Asia	Japan	34		blaTEM-1B							tet(B)			ASSUT	arsA, arsB, arsC, arsD, arsR	merC, merP, merR, merT	pcoA, pcoC, pcoD, pcoR, pcoS	silA, silB, silC, silE, silF, silP, silR, silS		IncQ1,IncX1,IncX3
Monophasic variant of S.Typhimurium	PDT000435790.1	SAMEA104113037	GCA_010187625.1	Livestock	Bovine	2014	Europe	United Kingdom	34		blaTEM-1B							tet(B)			ASSUT	arsA, arsB, arsC, arsD, arsR	merC, merP, merR, merT	pcoA, pcoC, pcoD, pcoR, pcoS	silA, silB, silC, silE, silF, silP, silR, silS		IncQ1
Monophasic variant of S.Typhimurium	PDT000435797.1	SAMEA104113044	GCA_010186685.1	Livestock	Bovine	2014	Europe	United Kingdom	34		blaTEM-1B							tet(B)			ASSUT	arsA, arsB, arsC, arsD, arsR	merC, merP, merR, merT	pcoA, pcoC, pcoD, pcoR, pcoS	silA, silB, silC, silE, silF, silP, silR, silS		IncQ1
L-4332	PDT001047915.1	SAMD00234578	GCA_018542545.1	Livestock	Bovine	2014	Asia	Japan	34		blaTEM-1B							tet(B)			ASSUT	arsA, arsB, arsC, arsD, arsR	merC, merD, merP, merR, merT	pcoA, pcoC, pcoD, pcoR, pcoS	silA, silB, silC, silE, silF, silP, silR, silS		IncQ1
L-4333	PDT001047916.1	SAMD00234579	GCA_018542585.1	Livestock	Bovine	2014	Asia	Japan	34		blaTEM-1B			mcr-1				tet(B)			ASSUT	arsA, arsB, arsC, arsD, arsR	merC, merD, merP, merR, merT	pcoA, pcoC, pcoD, pcoR, pcoS	silA, silB, silC, silE, silF, silP, silR, silS		IncI2,IncQ1
L-4467	PDT001047946.1	SAMD00234611	GCA_018542085.1	Livestock	Bovine	2014	Asia	Japan	34		blaTEM-1B							tet(B)			ASSUT	arsA, arsB, arsC, arsD, arsR	merC, merP, merR, merT	pcoA, pcoC, pcoD, pcoR, pcoS	silA, silB, silC, silE, silF, silP, silR, silS		IncQ1
L-4559	PDT001047972.1	SAMD00234637	GCA_018541545.1	Livestock	Bovine	2014	Asia	Japan	34		blaTEM-1B							tet(B)			ASSUT	arsA, arsB, arsC, arsD, arsR	merC, merP, merR, merT	pcoA, pcoC, pcoD, pcoR, pcoS	silA, silB, silC, silE, silF, silP, silR, silS		IncQ1
L-4560	PDT001047973.1	SAMD00234638	GCA_018541505.1	Livestock	Bovine	2014	Asia	Japan	34		blaTEM-1B							tet(B)			ASSUT	arsA, arsB, arsC, arsD, arsR	merC, merP, merR, merT	pcoA, pcoC, pcoD, pcoR, pcoS	silA, silB, silC, silE, silF, silP, silR, silS		IncQ1
L-4564	PDT001047976.1	SAMD00234642	GCA_018541485.1	Livestock	Bovine	2014	Asia	Japan	34		blaTEM-1B							tet(B)			ASSUT	arsA, arsB, arsC, arsD, arsR	merC, merP, merR, merT	pcoA, pcoC, pcoD, pcoR, pcoS	silA, silB, silC, silE, silF, silP, silR, silS		IncQ1
L-4565	PDT001047977.1	SAMD00234643	GCA_018541305.1	Livestock	Bovine	2014	Asia	Japan	34		blaTEM-1B							tet(B)			ASSUT	arsA, arsB, arsC, arsD, arsR	merC, merP, merR, merT	pcoA, pcoC, pcoD, pcoR, pcoS	silA, silB, silC, silE, silF, silP, silR, silS		IncQ1
L-4617	PDT001048015.1	SAMD00234686	GCA_018540725.1	Livestock	Bovine	2014	Asia	Japan	34									tet(B)				arsA, arsB, arsC, arsD, arsR		pcoA, pcoC, pcoD, pcoR, pcoS	silA, silB, silC, silE, silF, silP, silR, silS
L-4618	PDT001048016.1	SAMD00234687	GCA_018540705.1	Livestock	Bovine	2014	Asia	Japan	34		blaTEM-1B							tet(B)			ASSUT	arsA, arsB, arsC, arsD, arsR	merC, merP, merR, merT	pcoA, pcoC, pcoD, pcoR, pcoS	silA, silB, silC, silE, silF, silP, silR, silS		IncQ1
L-4621	PDT001048018.1	SAMD00234690	GCA_018540585.1	Livestock	Bovine	2014	Asia	Japan	34		blaTEM-1B							tet(B)			ASSUT	arsA, arsB, arsC, arsD, arsR	merC, merP, merR, merT	pcoA, pcoC, pcoD, pcoR, pcoS	silA, silB, silC, silE, silF, silP, silR, silS		IncQ1
L-4622	PDT001048019.1	SAMD00234691	GCA_018540565.1	Livestock	Bovine	2014	Asia	Japan	34		blaTEM-1B							tet(B)			ASSUT	arsA, arsB, arsC, arsD, arsR	merC, merP, merR, merT	pcoA, pcoC, pcoD, pcoR, pcoS	silA, silB, silC, silE, silF, silP, silR, silS		IncQ1
L-4624	PDT001048020.1	SAMD00234692	GCA_018540605.1	Livestock	Bovine	2014	Asia	Japan	34		blaTEM-1B							tet(B)			ASSUT	arsA, arsB, arsC, arsD, arsR	merC, merP, merR, merT	pcoA, pcoC, pcoD, pcoR, pcoS	silA, silB, silC, silE, silF, silP, silR, silS		IncQ1
L-4625	PDT001048021.1	SAMD00234693	GCA_018540625.1	Livestock	Bovine	2014	Asia	Japan	34		blaTEM-1B							tet(B)			ASSUT	arsA, arsB, arsC, arsD, arsR	merC, merP, merR, merT	pcoA, pcoC, pcoD, pcoR, pcoS	silA, silB, silC, silE, silF, silP, silR, silS		IncQ1
L-4626	PDT001048022.1	SAMD00234694	GCA_018540525.1	Livestock	Bovine	2014	Asia	Japan	34		blaTEM-1B		floR	mcr-3				tet(A),tet(B),tet(M)			ASSUT	arsA, arsB, arsC, arsD, arsR	merC, merP, merR, merT	pcoA, pcoC, pcoD, pcoR, pcoS	silA, silB, silC, silE, silF, silP, silR, silS		IncFIB,IncFIC(FII),IncQ1
L-4676	PDT001048058.1	SAMD00234735	GCA_018539805.1	Livestock	Bovine	2014	Asia	Japan	34		blaTEM-1B											arsA, arsB, arsC, arsD, arsR		pcoA, pcoC, pcoD, pcoR, pcoS	silA, silB, silC, silE, silF, silP, silR, silS
L-4620	PDT001048580.1	SAMD00234689	GCA_018579165.1	Livestock	Bovine	2014	Asia	Japan	34		blaTEM-1B							tet(B)			ASSUT	arsA, arsB, arsC, arsD, arsR	merC, merP, merR, merT	pcoA, pcoC, pcoD, pcoR, pcoS	silA, silB, silC, silE, silF, silP, silR, silS		IncQ1
L-4233	PDT001113090.1	SAMD00097500	GCA_019670225.1	Livestock	Bovine	2014	Asia	Japan	34		blaTEM-1B							tet(B)			ASSUT	arsA, arsB, arsC, arsD, arsR	merC, merP, merR, merT	pcoA, pcoC, pcoD, pcoR, pcoS	silA, silB, silC, silE, silF, silP, silR, silS		IncQ1
L-4261	PDT001113091.1	SAMD00097501	GCA_019670245.1	Livestock	Bovine	2014	Asia	Japan	34		blaTEM-1B							tet(B)			ASSUT	arsA, arsB, arsC, arsD, arsR	merC, merP, merR, merT	pcoA, pcoC, pcoD, pcoR, pcoS	silA, silB, silC, silE, silF, silP, silR, silS		IncQ1
L-4445	PDT001113093.1	SAMD00234603	GCA_019670285.1	Livestock	Bovine	2014	Asia	Japan	34		blaTEM-1B		floR	mcr-3				tet(A),tet(B),tet(M)			ASSUT	arsA, arsB, arsC, arsD, arsR	merC, merP, merR, merT	pcoA, pcoC, pcoD, pcoR, pcoS	silA, silB, silC, silE, silF, silP, silR, silS		IncFIB,IncFIC(FII),IncQ1
L-4567	PDT001113096.1	SAMD00234645	GCA_019670345.1	Livestock	Bovine	2014	Asia	Japan	34		blaTEM-1B		floR	mcr-3				tet(A),tet(B),tet(M)			ASSUT	arsA, arsB, arsC, arsD, arsR	merC, merP, merR, merT	pcoA, pcoC, pcoD, pcoR, pcoS	silA, silB, silC, silE, silF, silP, silR, silS		IncFIB,IncFIC(FII),IncQ1
Monophasic variant of S.Typhimurium	PDT000435779.1	SAMEA104113026	GCA_010186265.1	Companion Animal	Feline	2014	Europe	United Kingdom	34		blaTEM-1B							tet(B)			ASSUT	arsA, arsB, arsC, arsD, arsR	merC, merP, merR, merT	pcoA, pcoC, pcoD, pcoR, pcoS	silA, silB, silC, silE, silF, silP, silR, silS		IncQ1
Monophasic variant of S.Typhimurium	PDT000435785.1	SAMEA104113032	GCA_010186615.1	Companion Animal	Feline	2014	Europe	United Kingdom	34		blaTEM-1B							tet(B)			ASSUT	arsA, arsB, arsC, arsD, arsR	merC, merP, merR, merT	pcoA, pcoC, pcoD, pcoR, pcoS	silA, silB, silC, silE, silF, silP, silR, silS		IncQ1
22937835	PDT000102380.3	SAMN04388306	GCA_011102755.1	Livestock	Swine	2014	North America	USA: IA	34		blaTEM-1B	blaCMY-2						tet(B)			ASSUT	arsA, arsB, arsC, arsD, arsR	merC, merP, merR, merT	pcoA, pcoC, pcoD, pcoR, pcoS	silA, silB, silC, silE, silF, silP, silR, silS		IncI1,IncQ1
22952869	PDT000102391.3	SAMN04388308	GCA_010428085.1	Livestock	Swine	2014	North America	USA: MN	34		blaTEM-1B					qnrB19		tet(B)			ASSUT	arsA, arsB, arsC, arsD, arsR	merC, merP, merR, merT	pcoA, pcoC, pcoD, pcoR, pcoS	silA, silB, silC, silE, silF, silP, silR, silS		IncQ1
N14-2154	PDT000663508.1	SAMN08936660	GCA_009864035.1	Food	Unspecified Meat	2014	Europe	Switzerland	34													arsA, arsB, arsC, arsD, arsR	merC, merP, merR, merT	pcoA, pcoC, pcoD, pcoR, pcoS	silA, silB, silC, silE, silF, silP, silR, silS		IncQ1
Monophasic variant of S.Typhimurium	PDT000435835.1	SAMEA104113082	GCA_010188025.1	Livestock	Equine	2014	Europe	United Kingdom	34		blaTEM-1B							tet(B)			ASSUT	arsA, arsB, arsC, arsD, arsR	merC, merP, merR, merT	pcoA, pcoC, pcoD, pcoR, pcoS	silA, silB, silC, silE, silF, silP, silR, silS		IncQ1
Monophasic variant of S.Typhimurium	PDT000435777.1	SAMEA104113024	GCA_010186585.1	Livestock	Equine	2014	Europe	United Kingdom	34		blaTEM-1B							tet(B)			ASSUT		merC, merP, merR, merT				IncQ1
Monophasic variant of S.Typhimurium	PDT000435812.1	SAMEA104113059	GCA_010187025.1	Livestock	Equine	2014	Europe	United Kingdom	34		blaTEM-1B							tet(B)			ASSUT		merC, merP, merR, merT				IncQ1
Monophasic variant of S.Typhimurium	PDT000435818.1	SAMEA104113065	GCA_010187225.1	Livestock	Equine	2014	Europe	United Kingdom	34		blaTEM-1B							tet(B)			ASSUT	arsA, arsB, arsC, arsD, arsR	merC, merP, merR, merT	pcoA, pcoC, pcoD, pcoR, pcoS	silA, silB, silC, silE, silF, silP, silR, silS		IncQ1
Monophasic variant of S.Typhimurium	PDT000435857.1	SAMEA104113104	GCA_010187285.1	Livestock	Equine	2014	Europe	United Kingdom	34		blaTEM-1B							tet(B)			ASSUT	arsA, arsB, arsC, arsD, arsR	merC, merP, merR, merT	pcoA, pcoC, pcoD, pcoR, pcoS	silA, silB, silC, silE, silF, silP, silR, silS		IncQ1
PNUSAS000175	PDT000051414.2	SAMN03394870	GCA_010369805.1	Human	Human	2014	North America	United States	34		blaTEM-1B							tet(B)			ASSUT	arsA, arsB, arsC, arsD, arsR	merC, merP, merR, merT	pcoA, pcoC, pcoD, pcoR, pcoS	silA, silB, silC, silE, silF, silP, silR, silS		IncQ1
PNUSAS000176	PDT000051415.2	SAMN03394871	GCA_010634765.1	Human	Human	2014	North America	United States	34		blaTEM-1B							tet(B)			ASSUT	arsA, arsB, arsC, arsD, arsR	merC, merP, merR, merT	pcoA, pcoC, pcoD, pcoR, pcoS	silA, silB, silC, silE, silF, silP, silR, silS		IncQ1
PNUSAS000177	PDT000051416.2	SAMN03394872	GCA_011407695.1	Human	Human	2014	North America	United States	34		blaTEM-1B							tet(B)			ASSUT	arsA, arsB, arsC, arsD, arsR	merC, merP, merR, merT	pcoA, pcoC, pcoD, pcoR, pcoS	silA, silB, silC, silE, silF, silP, silR, silS		IncQ1
PNUSAS000229	PDT000063668.2	SAMN03579616	GCA_010661445.1	Human	Human	2014	North America	United States	34		blaTEM-1B							tet(B)			ASSUT	arsA, arsB, arsC, arsD, arsR	merC, merP, merR, merT	pcoA, pcoC, pcoD, pcoR, pcoS	silA, silB, silC, silE, silF, silP, silR, silS		IncQ1
PNUSAS000230	PDT000063669.2	SAMN03567171	GCA_008468145.1	Human	Human	2014	North America	United States	34		blaTEM-1B							tet(B)			ASSUT	arsA, arsB, arsC, arsD, arsR	merC, merP, merR, merT	pcoA, pcoC, pcoD, pcoR, pcoS	silA, silB, silC, silE, silF, silP, silR, silS		IncQ1
PNUSAS000405	PDT000066986.2	SAMN03758657	GCA_010667385.1	Human	Human	2014	North America	United States	34		blaTEM-1B							tet(B)			ASSUT	arsA, arsB, arsC, arsD, arsR	merC, merP, merR, merT	pcoA, pcoC, pcoD, pcoR, pcoS	silA, silB, silC, silE, silF, silP, silR, silS		IncQ1
PNUSAS000406	PDT000066987.2	SAMN03758658	GCA_010498055.1	Human	Human	2014	North America	United States	34		blaTEM-1B							tet(B)			ASSUT	arsA, arsB, arsC, arsD, arsR	merC, merP, merR, merT	pcoA, pcoC, pcoD, pcoR, pcoS	silA, silB, silC, silE, silF, silP, silR, silS		IncQ1
PNUSAS000408	PDT000066988.2	SAMN03758660	GCA_010503495.1	Human	Human	2014	North America	United States	34		blaTEM-1B							tet(B)			ASSUT	arsA, arsB, arsC, arsD, arsR	merC, merP, merR, merT	pcoA, pcoC, pcoD, pcoR, pcoS	silA, silB, silC, silE, silF, silP, silR, silS		IncQ1
PNUSAS000409	PDT000066989.2	SAMN03758661	GCA_010793375.1	Human	Human	2014	North America	United States	34		blaTEM-1B							tet(B)			ASSUT	arsA, arsB, arsC, arsD, arsR	merC, merP, merR, merT	pcoA, pcoC, pcoD, pcoR, pcoS	silA, silB, silC, silE, silF, silP, silR, silS		IncQ1
PNUSAS000407	PDT000067011.2	SAMN03758659	GCA_010645685.1	Human	Human	2014	North America	United States	34		blaTEM-1B							tet(B)			ASSUT	arsA, arsB, arsC, arsD, arsR	merC, merP, merR, merT	pcoA, pcoC, pcoD, pcoR, pcoS	silA, silB, silC, silE, silF, silP, silR, silS		IncQ1
2015K-0621	PDT000095643.3	SAMN04308850	GCA_006389855.1	Human	Human	2014	North America	United States	34		blaTEM-1B		floR	mcr-9		qnrB19,qnrB2		tet(B),tet(D)			ASSUT	arsA, arsB, arsC, arsD, arsR	merA, merC, merD, merE, merP, merR, merT	pcoA, pcoC, pcoD, pcoR, pcoS	silA, silB, silC, silE, silF, silP, silR, silS	terD, terW, terZ	IncHI2,IncQ1
2014AM-3145	PDT000161214.2	SAMN05596822	GCA_008429225.1	Human	Human	2014	North America	United States	34									tet(B)				arsA, arsB, arsC, arsD, arsR	merC, merP, merR, merT	pcoA, pcoC, pcoD, pcoR, pcoS	silA, silB, silC, silE, silF, silP, silR, silS		IncY
2014AM-3143	PDT000161221.2	SAMN05596810	GCA_008526075.1	Human	Human	2014	North America	United States	34		blaTEM-1B							tet(B)			ASSUT	arsA, arsB, arsC, arsD, arsR	merC, merP, merR, merT	pcoA, pcoC, pcoD, pcoR, pcoS	silA, silB, silC, silE, silF, silP, silR, silS		IncQ1
2014AM-3142	PDT000161223.2	SAMN05596797	GCA_008482705.1	Human	Human	2014	North America	United States	34		blaTEM-1B							tet(B)			ASSUT	arsA, arsB, arsC, arsD, arsR	merC, merP, merR, merT	pcoA, pcoC, pcoD, pcoR, pcoS	silA, silB, silC, silE, silF, silP, silR, silS		IncQ1,IncY
2014AM-0074	PDT000161248.2	SAMN05596487	GCA_008429375.1	Human	Human	2014	North America	United States	34		blaTEM-1B							tet(B)			ASSUT	arsA, arsB, arsC, arsD, arsR	merC, merP, merR, merT	pcoA, pcoC, pcoD, pcoR, pcoS	silA, silB, silC, silE, silF, silP, silR, silS		IncQ1
2014AM-0564	PDT000161253.2	SAMN05596627	GCA_008482845.1	Human	Human	2014	North America	United States	34		blaTEM-1B							tet(B)			ASSUT	arsA, arsB, arsC, arsD, arsR	merC, merP, merR, merT	pcoA, pcoC, pcoD, pcoR, pcoS	silA, silB, silC, silE, silF, silP, silR, silS		IncQ1
2014AM-2923	PDT000161330.2	SAMN05907758	GCA_008430545.1	Human	Human	2014	North America	United States	34		blaTEM-1B		floR					tet(A),tet(B)			ASSUT	arsA, arsB, arsC, arsD, arsR	merA, merB, merC, merD, merE, merP, merR, merT	pcoA, pcoC, pcoD, pcoR, pcoS	silA, silB, silC, silE, silF, silP, silR, silS		IncA/C2,IncQ1,IncX1,IncX3
2014AM-1448	PDT000161337.2	SAMN05907762	GCA_008430725.1	Human	Human	2014	North America	United States	34		blaTEM-1B							tet(B)			ASSUT		merC, merP, merR, merT				IncQ1
2014AM-1449	PDT000161339.2	SAMN05907766	GCA_008482065.1	Human	Human	2014	North America	United States	34		blaTEM-1B							tet(B)			ASSUT	arsA, arsB, arsC, arsD, arsR	merC, merP, merR, merT	pcoA, pcoC, pcoD, pcoR, pcoS	silA, silB, silC, silE, silF, silP, silR, silS		IncQ1
2014AM-1579	PDT000161353.2	SAMN05907701	GCA_008526055.1	Human	Human	2014	North America	United States	34		blaTEM-1B					qnrB19		tet(B)			ASSUT	arsA, arsB, arsC, arsD, arsR	merC, merP, merR, merT	pcoA, pcoC, pcoD, pcoR, pcoS	silA, silB, silC, silE, silF, silP, silR, silS		IncQ1
2014AM-2150	PDT000161365.2	SAMN05907712	GCA_008430385.1	Human	Human	2014	North America	United States	34		blaTEM-1B							tet(B)			ASSUT	arsA, arsB, arsC, arsD, arsR	merC, merP, merR, merT	pcoA, pcoC, pcoD, pcoR, pcoS	silA, silB, silC, silE, silF, silP, silR, silS		IncQ1
PNUSAS007564	PDT000181135.2	SAMN06248162	GCA_010539535.1	Human	Human	2014	North America	United States	34		blaTEM-1B							tet(B)			ASSUT	arsA, arsB, arsC, arsD, arsR	merC, merP, merR, merT	pcoA, pcoC, pcoD, pcoR, pcoS	silA, silB, silC, silE, silF, silP, silR, silS		IncQ1
2014AM-0833	PDT000181599.2	SAMN06277013	GCA_010540155.1	Human	Human	2014	North America	United States	34		blaTEM-1B							tet(B)			ASSUT	arsA, arsB, arsC, arsD, arsR	merC, merP, merR, merT	pcoA, pcoC, pcoD, pcoR, pcoS	silA, silB, silC, silE, silF, silP, silR, silS		IncQ1
PNUSAS010069	PDT000197112.2	SAMN06611244	GCA_010544565.1	Human	Human	2014	North America	United States	34		blaTEM-1B							tet(B)			ASSUT	arsA, arsB, arsC, arsD, arsR	merC, merP, merR, merT	pcoA, pcoC, pcoD, pcoR, pcoS	silA, silB, silC, silE, silF, silP, silR, silS		IncQ1
PNUSAS010068	PDT000197859.2	SAMN06611243	GCA_010517355.1	Human	Human	2014	North America	United States	34		blaTEM-1B							tet(B)			ASSUT	arsA, arsB, arsC, arsD, arsR	merC, merP, merR, merT	pcoA, pcoC, pcoD, pcoR, pcoS	silA, silB, silC, silE, silF, silP, silR, silS		IncQ1
PNUSAS014519	PDT000213670.2	SAMN07163294	GCA_010769415.1	Human	Human	2014	North America	United States	34		blaTEM-1B							tet(B)			ASSUT	arsA, arsB, arsC, arsD, arsR	merC, merP, merR, merT	pcoA, pcoC, pcoD, pcoR, pcoS	silA, silB, silC, silE, silF, silP, silR, silS		IncQ1
PNUSAS018000	PDT000232081.2	SAMN07349274	GCA_010600785.1	Human	Human	2014	North America	United States	34		blaTEM-1B							tet(B)			ASSUT	arsA, arsB, arsC, arsD, arsR	merC, merP, merR, merT	pcoA, pcoC, pcoD, pcoR, pcoS	silA, silB, silC, silE, silF, silP, silR, silS		IncQ1
PNUSAS018005	PDT000232088.2	SAMN07349279	GCA_010527155.1	Human	Human	2014	North America	United States	34		blaTEM-1B							tet(B)			ASSUT	arsA, arsB, arsC, arsD, arsR	merC, merP, merR, merT	pcoA, pcoC, pcoD, pcoR, pcoS	silA, silB, silC, silE, silF, silP, silR, silS		IncQ1
N14-1016	PDT000663589.1	SAMN08936556	GCA_009871595.1	Human	Human	2014	Europe	Switzerland	34		blaTEM-1B							tet(B)			ASSUT	arsA, arsB, arsC, arsD, arsR	merC, merP, merR, merT	pcoA, pcoC, pcoD, pcoR, pcoS	silA, silB, silC, silE, silF, silP, silR, silS		IncQ1
PNCS014874	PDT000702911.1	SAMN14219678	GCA_011385975.1	Human	Human	2014	North America	Canada	34		blaTEM-1B							tet(B)			ASSUT	arsA, arsB, arsC, arsD, arsR	merC, merP, merR, merT	pcoA, pcoC, pcoD, pcoR, pcoS	silA, silB, silC, silE, silF, silP, silR, silS		p0111
PNCS014873	PDT000702930.1	SAMN14219677	GCA_011314795.1	Human	Human	2014	North America	Canada	34		blaTEM-1B					qnrB19		tet(B)			ASSUT	arsA, arsB, arsC, arsD, arsR	merC, merP, merR, merT	pcoA, pcoC, pcoD, pcoR, pcoS	silA, silB, silC, silE, silF, silP, silR, silS		IncQ1
PNCS015245	PDT000703226.1	SAMN14220305	GCA_011315945.1	Human	Human	2014	North America	Canada	34		blaTEM-1B											arsA, arsB, arsC, arsD, arsR	merC, merP, merR, merT	pcoA, pcoC, pcoD, pcoR, pcoS	silA, silB, silC, silE, silF, silP, silR, silS		IncQ1
PNCS015272	PDT000703230.1	SAMN14220332	GCA_011387415.1	Human	Human	2014	North America	Canada	34		blaTEM-1B							tet(B)			ASSUT	arsA, arsB, arsC, arsD, arsR	merC, merP, merR, merT	pcoA, pcoC, pcoD, pcoR, pcoS	silA, silB, silC, silE, silF, silP, silR, silS		IncQ1,IncY
PNCS015266	PDT000703238.1	SAMN14220326	GCA_011280195.1	Human	Human	2014	North America	Canada	34		blaTEM-1B							tet(B)			ASSUT	arsA, arsB, arsC, arsD, arsR	merC, merP, merR, merT	pcoA, pcoC, pcoD, pcoR, pcoS	silA, silB, silC, silE, silF, silP, silR, silS		IncQ1
PNCS015248	PDT000703242.1	SAMN14220308	GCA_011325895.1	Human	Human	2014	North America	Canada	34		blaTEM-1B		floR			qnrS1		tet(A)				arsA, arsB, arsC, arsD, arsR		pcoA, pcoC, pcoD, pcoR, pcoS	silA, silB, silC, silE, silF, silP, silR, silS		IncQ1,p0111
PNCS015269	PDT000703245.1	SAMN14220329	GCA_011254795.1	Human	Human	2014	North America	Canada	34		blaTEM-1B							tet(B)			ASSUT	arsA, arsB, arsC, arsD, arsR	merC, merP, merR, merT	pcoA, pcoC, pcoD, pcoR, pcoS	silA, silB, silC, silE, silF, silP, silR, silS		IncQ1,IncY
PNCS015255	PDT000703247.1	SAMN14220315	GCA_011279085.1	Human	Human	2014	North America	Canada	34		blaTEM-1B							tet(B)			ASSUT	arsA, arsB, arsC, arsD, arsR	merC, merP, merR, merT	pcoA, pcoC, pcoD, pcoR, pcoS	silA, silB, silC, silE, silF, silP, silR, silS		IncQ1
PNCS015254	PDT000703249.1	SAMN14220314	GCA_011255085.1	Human	Human	2014	North America	Canada	34		blaTEM-1B							tet(B)			ASSUT	arsA, arsB, arsC, arsD, arsR	merC, merP, merR, merT	pcoA, pcoC, pcoD, pcoR, pcoS	silA, silB, silC, silE, silF, silP, silR, silS		IncQ1
PNCS015257	PDT000703251.1	SAMN14220317	GCA_011280225.1	Human	Human	2014	North America	Canada	34		blaTEM-1B							tet(B)			ASSUT		merC, merP, merR, merT				IncQ1,IncY
PNCS015283	PDT000703252.1	SAMN14220343	GCA_011255335.1	Human	Human	2014	North America	Canada	34		blaTEM-1B			mcr-3				tet(B)				arsA, arsB, arsC, arsD, arsR		pcoA, pcoC, pcoD, pcoR, pcoS	silA, silB, silC, silE, silF, silP, silR, silS	terD, terW, terZ
PNCS015265	PDT000703253.1	SAMN14220325	GCA_011252615.1	Human	Human	2014	North America	Canada	34		blaTEM-1B							tet(B)			ASSUT	arsA, arsB, arsC, arsD, arsR	merC, merP, merR, merT	pcoA, pcoC, pcoD, pcoR, pcoS	silA, silB, silC, silE, silF, silP, silR, silS		IncQ1
PNCS015249	PDT000703254.1	SAMN14220309	GCA_011376625.1	Human	Human	2014	North America	Canada	34		blaTEM-1B					qnrB19						arsA, arsB, arsC, arsD, arsR		pcoA, pcoC, pcoD, pcoR, pcoS	silA, silB, silC, silE, silF, silP, silR, silS		IncQ1
PNCS015260	PDT000703261.1	SAMN14220320	GCA_011254935.1	Human	Human	2014	North America	Canada	34		blaTEM-1B							tet(B)			ASSUT	arsA, arsB, arsC, arsD, arsR	merC, merP, merR, merT	pcoA, pcoC, pcoD, pcoR, pcoS	silA, silB, silC, silE, silF, silP, silR, silS		IncQ1
PNCS015280	PDT000703263.1	SAMN14220340	GCA_011387435.1	Human	Human	2014	North America	Canada	34		blaTEM-1B											arsA, arsB, arsC, arsD, arsR	merC, merP, merR, merT	pcoA, pcoC, pcoD, pcoR, pcoS	silA, silB, silC, silE, silF, silP, silR, silS		IncQ1
PNCS015277	PDT000703264.1	SAMN14220337	GCA_011387455.1	Human	Human	2014	North America	Canada	34													arsA, arsB, arsC, arsD, arsR	merC, merP, merR, merT	pcoA, pcoC, pcoD, pcoR, pcoS	silA, silB, silC, silE, silF, silP, silR, silS
PNCS015287	PDT000703590.1	SAMN14220412	GCA_011376865.1	Human	Human	2014	North America	Canada	34		blaTEM-1B							tet(B)			ASSUT	arsA, arsB, arsC, arsD, arsR	merC, merP, merR, merT	pcoA, pcoC, pcoD, pcoR, pcoS	silA, silB, silC, silE, silF, silP, silR, silS		IncQ1,IncY
PNCS015562	PDT000704796.1	SAMN14247379	GCA_011293955.1	Livestock	Swine	2014	North America	Canada	34													arsA, arsB, arsC, arsD, arsR		pcoA, pcoC, pcoD, pcoR, pcoS	silA, silB, silC, silE, silF, silP, silR, silS		IncY
CDPH_CSalm133	PDT001134666.1	SAMN08412490	GCA_020135305.1	Human	Human	2014	North America	USA: CA	34		blaTEM-1B							tet(B)			ASSUT	arsA, arsB, arsC, arsD, arsR	merC, merP, merR, merT	pcoA, pcoC, pcoD, pcoR, pcoS	silA, silB, silC, silE, silF, silP, silR, silS		IncQ1
PNUSAS000166	PDT000050450.2	SAMN03378118	GCA_011412855.1	Human	Human	2014	North America	United States	34									tet(B)				arsA, arsB, arsC, arsD, arsR	merC, merP, merR, merT	pcoA, pcoC, pcoD, pcoR, pcoS	silA, silB, silC, silE, silF, silP, silR, silS
PNCS015286	PDT000703580.1	SAMN14220411	GCA_011387615.1	Human	Human	2014	North America	Canada	34		blaTEM-1B							tet(B)			ASSUT	arsA, arsB, arsC, arsD, arsR	merC, merP, merR, merT	pcoA, pcoC, pcoD, pcoR, pcoS	silA, silB, silC, silE, silF, silP, silR, silS		IncQ1
2015K-0419	PDT000069422.3	SAMN03840730	GCA_011103905.1	Human	Human	2014	North America	United States	34		blaTEM-1B							tet(B)			ASSUT	arsA, arsB, arsC, arsD, arsR	merC, merP, merR, merT	pcoA, pcoC, pcoD, pcoR, pcoS	silA, silB, silC, silE, silF, silP, silR, silS		IncQ1
2015K-0420	PDT000069423.3	SAMN03840729	GCA_010646865.1	Human	Human	2014	North America	United States	34		blaTEM-1B							tet(B)			ASSUT	arsA, arsB, arsC, arsD, arsR	merC, merP, merR, merT	pcoA, pcoC, pcoD, pcoR, pcoS	silA, silB, silC, silE, silF, silP, silR, silS		IncQ1
2015K-0418	PDT000070024.3	SAMN03857181	GCA_011104655.1	Human	Human	2014	North America	United States	34		blaTEM-1B							tet(B)			ASSUT	arsA, arsB, arsC, arsD, arsR	merC, merP, merR, merT	pcoA, pcoC, pcoD, pcoR, pcoS	silA, silB, silC, silE, silF, silP, silR, silS		IncI2,IncQ1
N14-2172	PDT000663502.1	SAMN08936654	GCA_009861865.1	Human	Human	2014	Europe	Switzerland	34		blaTEM-1B							tet(B)			ASSUT	arsA, arsB, arsC, arsD, arsR	merC, merP, merR, merT	pcoA, pcoC, pcoD, pcoR, pcoS	silA, silB, silC, silE, silF, silP, silR, silS		IncQ1
N14-0029	PDT000663593.1	SAMN08936528	GCA_009871695.1	Human	Human	2014	Europe	Switzerland	34		blaTEM-1B							tet(B)			ASSUT	arsA, arsB, arsC, arsD, arsR	merC, merP, merR, merT	pcoA, pcoC, pcoD, pcoR, pcoS	silA, silB, silC, silE, silF, silP, silR, silS		IncQ1
PNCS015261	PDT000703223.1	SAMN14220321	GCA_011387095.1	Human	Human	2014	North America	Canada	34		blaTEM-1B							tet(B)			ASSUT	arsA, arsB, arsC, arsD, arsR	merC, merP, merR, merT	pcoA, pcoC, pcoD, pcoR, pcoS	silA, silB, silC, silE, silF, silP, silR, silS		IncQ1
PNCS015278	PDT000703224.1	SAMN14220338	GCA_011254735.1	Human	Human	2014	North America	Canada	34		blaTEM-1B							tet(B)			ASSUT	arsA, arsB, arsC, arsD, arsR	merC, merP, merR, merT	pcoA, pcoC, pcoD, pcoR, pcoS	silA, silB, silC, silE, silF, silP, silR, silS		IncQ1
PNCS015270	PDT000703235.1	SAMN14220330	GCA_011316415.1	Human	Human	2014	North America	Canada	34		blaTEM-1B							tet(B)			ASSUT	arsA, arsB, arsC, arsD, arsR	merC, merP, merR, merT	pcoA, pcoC, pcoD, pcoR, pcoS	silA, silB, silC, silE, silF, silP, silR, silS		IncQ1
PNCS015267	PDT000703244.1	SAMN14220327	GCA_011293545.1	Human	Human	2014	North America	Canada	34		blaTEM-1B							tet(B)			ASSUT	arsA, arsB, arsC, arsD, arsR	merC, merP, merR, merT	pcoA, pcoC, pcoD, pcoR, pcoS	silA, silB, silC, silE, silF, silP, silR, silS		IncQ1
PNCS015262	PDT000703256.1	SAMN14220322	GCA_011254755.1	Human	Human	2014	North America	Canada	34		blaTEM-1B							tet(B)			ASSUT	arsA, arsB, arsC, arsD, arsR	merC, merP, merR, merT	pcoA, pcoC, pcoD, pcoR, pcoS	silA, silB, silC, silE, silF, silP, silR, silS		IncQ1
PNCS015238	PDT000703259.1	SAMN14220298	GCA_011280865.1	Human	Human	2014	North America	Canada	34		blaTEM-1B							tet(B)			ASSUT	arsA, arsB, arsC, arsD, arsR	merC, merP, merR, merT	pcoA, pcoC, pcoD, pcoR, pcoS	silA, silB, silC, silE, silF, silP, silR, silS		IncQ1
PNCS015587	PDT000704868.1	SAMN14247649	GCA_011282135.1	Livestock	Swine	2014	North America	Canada	34		blaTEM-1B							tet(B)			ASSUT	arsA, arsB, arsC, arsD, arsR	merC, merP, merR, merT	pcoA, pcoC, pcoD, pcoR, pcoS	silA, silB, silC, silE, silF, silP, silR, silS		IncQ1
CDPH_CSalm134	PDT001134672.1	SAMN08412491	GCA_020133505.1	Human	Human	2014	North America	USA: CA	34									tet(B)				arsA, arsB, arsC, arsD, arsR	merC, merP, merR, merT	pcoA, pcoC, pcoD, pcoR, pcoS	silA, silB, silC, silE, silF, silP, silR, silS		IncQ1
AUSMDU00018340		SAMN18614551	GCA_017749885.1	Human	Human	2014	Oceania	Australia	34	blaCTX-M-55	blaTEM-1B		floR	mcr-3		qnrS1		tet(A),tet(B)			ASSUT	arsA, arsB, arsC, arsD, arsR	merC, merP, merR, merT	pcoA, pcoB, pcoC, pcoD, pcoR, pcoS	silB, silC, silE, silF, silR, silS	terD, terW, terZ	IncHI2,IncN,IncQ1
AUSMDU00025533		SAMN18614545	GCA_017771625.1	Human	Human	2014	Oceania	Australia	34		blaTEM-1B							tet(B)			ASSUT	arsA, arsB, arsC, arsD, arsR	merC, merP, merR, merT	pcoA, pcoC, pcoD, pcoR, pcoS	silA, silB, silC, silE, silF, silP, silR, silS		IncQ1
AUSMDU00025535		SAMN18614546	GCA_017749805.1	Human	Human	2014	Oceania	Australia	34		blaTEM-1B							tet(B)			ASSUT	arsA, arsB, arsC, arsD, arsR	merC, merP, merR, merT	pcoA, pcoC, pcoD, pcoR, pcoS	silA, silB, silC, silE, silF, silP, silR, silS		IncQ1
AUSMDU00025538		SAMN18614552	GCA_017749905.1	Human	Human	2014	Oceania	Australia	34		blaTEM-1B							tet(B)			ASSUT	arsA, arsB, arsC, arsD, arsR	merC, merP, merR, merT	pcoA, pcoC, pcoD, pcoR, pcoS	silA, silB, silC, silE, silF, silP, silR, silS		IncQ1
AUSMDU00025539		SAMN18614557	GCA_017750045.1	Human	Human	2014	Oceania	Australia	34		blaTEM-1B							tet(B)			ASSUT	arsA, arsB, arsC, arsD, arsR	merC, merP, merR, merT	pcoA, pcoC, pcoD, pcoR, pcoS	silA, silB, silC, silE, silF, silP, silR, silS		IncQ1,IncX1,IncX3
AUSMDU00026744		SAMN18614553	GCA_017749925.1	Human	Human	2014	Oceania	Australia	34		blaTEM-1B							tet(B)			ASSUT	arsA, arsB, arsC, arsD, arsR	merC, merP, merR, merT	pcoA, pcoC, pcoD, pcoR, pcoS	silA, silB, silC, silE, silF, silP, silR, silS		IncQ1,IncX1,IncX3
AUSMDU00027961		SAMN18614542	GCA_017748145.1	Human	Human	2014	Oceania	Australia	34	blaCTX-M-55	blaTEM-1B		floR			qnrS1		tet(A),tet(B)			ASSUT	arsA, arsB, arsC, arsD, arsR	merC, merP, merR, merT	pcoA, pcoC, pcoD, pcoR, pcoS	silA, silB, silC, silE, silF, silP, silR, silS		IncA/C2,IncQ1
AUSMDU00027965		SAMN18614543	GCA_017749785.1	Human	Human	2014	Oceania	Australia	34	blaCTX-M-55	blaTEM-1B			mcr-3		qnrS1		tet(B)			ASSUT	arsA, arsB, arsC, arsD, arsR	merC, merP, merR, merT	pcoA, pcoC, pcoD, pcoR, pcoS	silA, silB, silC, silE, silF, silP, silR, silS		IncFIB,IncFII,IncQ1
AUSMDU00027966		SAMN18614544	GCA_017749745.1	Human	Human	2014	Oceania	Australia	34	blaCTX-M-55	blaTEM-1B			mcr-3		qnrS1		tet(B)			ASSUT	arsA, arsB, arsC, arsD, arsR	merC, merP, merR, merT	pcoA, pcoC, pcoD, pcoR, pcoS	silA, silB, silC, silE, silF, silP, silR, silS		IncFIB,IncFII,IncQ1
AUSMDU00027967		SAMN18614548	GCA_017749825.1	Human	Human	2014	Oceania	Australia	34	blaCTX-M-55	blaTEM-1B		floR	mcr-3		qnrS1		tet(A)				arsA, arsB, arsC, arsD, arsR		pcoA, pcoC, pcoD, pcoR, pcoS	silA, silB, silC, silE, silF, silP, silR, silS		IncA/C2
AUSMDU00027968		SAMN18614549	GCA_017749855.1	Human	Human	2014	Oceania	Australia	34	blaCTX-M-55			floR			qnrS1		tet(A)				arsA, arsB, arsC, arsD, arsR		pcoA, pcoC, pcoD, pcoR, pcoS	silA, silB, silC, silE, silF, silP, silR, silS		IncA/C2
AUSMDU00027969		SAMN18614550	GCA_017749845.1	Human	Human	2014	Oceania	Australia	34	blaCTX-M-55	blaTEM-1B		floR			qnrS1		tet(A)				arsA, arsB, arsC, arsD, arsR		pcoA, pcoC, pcoD, pcoR, pcoS	silA, silB, silC, silE, silF, silP, silR, silS		IncA/C2
AUSMDU00027981		SAMN18614554	GCA_017749965.1	Human	Human	2014	Oceania	Australia	34	blaCTX-M-14	blaTEM-1B		floR			qnrS1		tet(B),tet(M)			ASSUT	arsA, arsB, arsC, arsD, arsR	merC, merP, merR, merT	pcoA, pcoC, pcoD, pcoR, pcoS	silA, silB, silC, silE, silF, silP, silR, silS		IncFIB,IncFIC(FII),IncQ1,IncX1,IncX3
AUSMDU00027982		SAMN18614555	GCA_017750005.1	Human	Human	2014	Oceania	Australia	34		blaTEM-1B	blaCMY-2						tet(A),tet(B)			ASSUT	arsA, arsB, arsC, arsD, arsR	merC, merR, merT	pcoA, pcoC, pcoD, pcoR, pcoS	silA, silB, silC, silE, silF, silP, silR, silS	terD, terW, terZ	IncHI2,IncI1,IncQ1
AUSMDU00027985		SAMN18614556	GCA_017749985.1	Human	Human	2014	Oceania	Australia	34		blaTEM-1B	blaCMY-2						tet(A),tet(B)			ASSUT	arsA, arsB, arsC, arsD, arsR	merC, merR, merT	pcoA, pcoC, pcoD, pcoR, pcoS	silA, silB, silC, silE, silF, silP, silR, silS	terD, terW, terZ	IncHI2,IncI1,IncQ1
2014011			2014011	Human	Human	2014	Asia	China: Henan	34		blaTEM-1B							tet(B)			ASSUT	arsA, arsB, arsC, arsD, arsR		pcoA, pcoC, pcoD, pcoR, pcoS	silA, silB, silC, silE, silF, silP, silR, silS		IncQ1
2014014			2014014	Human	Human	2014	Asia	China: Henan	34		blaTEM-1B							tet(B)			ASSUT	arsA, arsB, arsC, arsD, arsR		pcoA, pcoC, pcoD, pcoR, pcoS	silA, silB, silC, silE, silF, silP, silR, silS		IncQ1
2014017			2014017	Human	Human	2014	Asia	China: Henan	34		blaTEM-1B							tet(B)		gyrA_S83F	ASSUT	arsA, arsB, arsC, arsD, arsR	merC, merP, merR, merT	pcoA, pcoC, pcoD, pcoR, pcoS	silA, silB, silC, silE, silF, silP, silR, silS		IncQ1
2014019			2014019	Human	Human	2014	Asia	China: Henan	34		blaTEM-1B							tet(B)			ASSUT	arsA, arsB, arsC, arsD, arsR	merC, merP, merR, merT	pcoA, pcoC, pcoD, pcoR, pcoS	silA, silB, silC, silE, silF, silP, silR, silS		IncQ1
2014058			2014058	Human	Human	2014	Asia	China: Henan	34		blaTEM-1B							tet(B)			ASSUT	arsA, arsB, arsC, arsD, arsR	merC, merP, merR, merT	pcoA, pcoC, pcoD, pcoR, pcoS	silA, silB, silC, silE, silF, silP, silR, silS		IncQ1
2014059			2014059	Human	Human	2014	Asia	China: Henan	34		blaTEM-1B							tet(B)			ASSUT	arsA, arsB, arsC, arsD, arsR	merC, merP, merR, merT	pcoA, pcoC, pcoD, pcoR, pcoS	silA, silB, silC, silE, silF, silP, silR, silS		IncQ1
2014060			2014060	Human	Human	2014	Asia	China: Henan	34							oqxAB		tet(B)		gyrA_D87N		arsA, arsB, arsC, arsD, arsR		pcoA, pcoC, pcoD, pcoR, pcoS	silA, silB, silC, silE, silF, silP, silR, silS	terD, terW, terZ	IncHI2
2014063			2014063	Human	Human	2014	Asia	China: Henan	34		blaOXA-1		floR			oqxAB,aac(6')-Ib-cr		tet(B)		gyrA_D87N		arsA, arsB, arsC, arsD, arsR		pcoA, pcoC, pcoD, pcoR, pcoS	silA, silB, silC, silE, silF, silP, silR, silS	terD, terW, terZ	IncHI2
2014066			2014066	Human	Human	2014	Asia	China: Henan	34		blaOXA-1		floR			oqxAB,aac(6')-Ib-cr		tet(B)		gyrA_D87N		arsA, arsB, arsC, arsD, arsR	merC, merP, merR, merT	pcoA, pcoC, pcoD, pcoR, pcoS	silA, silB, silC, silE, silF, silP, silR, silS	terD, terW, terZ	IncHI2
2014067			2014067	Human	Human	2014	Asia	China: Henan	34		blaOXA-1		floR			oqxAB,aac(6')-Ib-cr		tet(B)		gyrA_D87N		arsA, arsB, arsC, arsD, arsR		pcoA, pcoC, pcoD, pcoR, pcoS	silA, silB, silC, silE, silF, silP, silR, silS	terD, terW, terZ	IncHI2
2014068			2014068	Human	Human	2014	Asia	China: Henan	34		blaOXA-1		floR			oqxAB,aac(6')-Ib-cr		tet(B)		gyrA_D87N		arsA, arsB, arsC, arsD, arsR	merC, merP, merR, merT	pcoA, pcoC, pcoD, pcoR, pcoS	silA, silB, silC, silE, silF, silP, silR, silS	terD, terW, terZ	IncHI2
2014085			2014085	Human	Human	2014	Asia	China: Henan	34		blaOXA-1		floR			oqxAB,aac(6')-Ib-cr		tet(B)		gyrA_D87N		arsA, arsB, arsC, arsD, arsR		pcoA, pcoC, pcoD, pcoR, pcoS	silA, silB, silC, silE, silF, silP, silR, silS	terD, terW, terZ	IncHI2
2014087			2014087	Human	Human	2014	Asia	China: Henan	34		blaOXA-1		floR			oqxAB,aac(6')-Ib-cr		tet(B)		gyrA_D87N		arsA, arsB, arsC, arsD, arsR		pcoA, pcoC, pcoD, pcoR, pcoS	silA, silB, silC, silE, silF, silP, silR, silS	terD, terW, terZ	IncHI2
2014114			2014114	Human	Human	2014	Asia	China: Henan	34		blaTEM-1B							tet(B)			ASSUT	arsA, arsB, arsC, arsD, arsR	merC, merP, merR, merT	pcoA, pcoC, pcoD, pcoR, pcoS	silA, silB, silC, silE, silF, silP, silR, silS		IncQ1
CVM N53050	PDT000085924.2	SAMN03988306	GCA_008469545.1	Livestock	Swine	2014	North America	USA: MN	34		blaTEM-1B							tet(B)			ASSUT	arsA, arsB, arsC, arsD, arsR	merC, merP, merR, merT	pcoA, pcoC, pcoD, pcoR, pcoS	silA, silB, silC, silE, silF, silP, silR, silS		IncQ1
CVM N54711	PDT000086025.3	SAMN03988407	GCA_008405865.1	Livestock	Swine	2014	North America	USA: MD	34		blaTEM-1B			mcr-9				tet(B)			ASSUT	arsA, arsB, arsC, arsD, arsR	merA, merC, merD, merE, merP, merR, merT	pcoA, pcoC, pcoD, pcoR, pcoS	silA, silB, silC, silE, silF, silP, silR, silS	terD, terW, terZ	IncHI2,IncQ1,IncY
Monophasic variant of S.Typhimurium	PDT000435789.1	SAMEA104113036	GCA_010185795.1	Poultry	Poultry	2014	Europe	United Kingdom	34		blaTEM-1B							tet(B)			ASSUT	arsA, arsB, arsC, arsD, arsR	merC, merP, merR, merT	pcoA, pcoC, pcoD, pcoR, pcoS	silA, silB, silC, silE, silF, silP, silR, silS		IncQ1
Monophasic variant of S.Typhimurium	PDT000435819.1	SAMEA104113066	GCA_010187345.1	Poultry	Poultry	2014	Europe	United Kingdom	34		blaTEM-1B							tet(B)			ASSUT	arsA, arsB, arsC, arsD, arsR	merC, merP, merR, merT	pcoA, pcoC, pcoD, pcoR, pcoS	silA, silB, silC, silE, silF, silP, silR, silS		IncQ1
Monophasic variant of S.Typhimurium	PDT000435825.1	SAMEA104113072	GCA_010187205.1	Poultry	Poultry	2014	Europe	United Kingdom	34		blaTEM-1B							tet(B)			ASSUT	arsA, arsB, arsC, arsD, arsR	merC, merP, merR, merT	pcoA, pcoC, pcoD, pcoR, pcoS	silA, silB, silC, silE, silF, silP, silR, silS		IncQ1
Monophasic variant of S.Typhimurium	PDT000435826.1	SAMEA104113073	GCA_010188385.1	Poultry	Poultry	2014	Europe	United Kingdom	34		blaTEM-1B							tet(B)			ASSUT	arsA, arsB, arsC, arsD, arsR	merC, merP, merR, merT	pcoA, pcoC, pcoD, pcoR, pcoS	silA, silB, silC, silE, silF, silP, silR, silS		IncQ1
Monophasic variant of S.Typhimurium	PDT000435842.1	SAMEA104113089	GCA_010188085.1	Poultry	Poultry	2014	Europe	United Kingdom	34		blaTEM-1B							tet(B)			ASSUT	arsA, arsB, arsC, arsD, arsR	merC, merP, merR, merT	pcoA, pcoC, pcoD, pcoR, pcoS	silA, silB, silC, silE, silF, silP, silR, silS		IncQ1
Monophasic variant of S.Typhimurium	PDT000435830.1	SAMEA104113077	GCA_010187325.1	Poultry	Poultry	2014	Europe	United Kingdom	34		blaTEM-1B							tet(B)			ASSUT	arsA, arsB, arsC, arsD, arsR	merC, merP, merR, merT	pcoA, pcoC, pcoD, pcoR, pcoS	silA, silB, silC, silE, silF, silP, silR, silS		IncQ1
Monophasic variant of S.Typhimurium	PDT000435838.1	SAMEA104113085	GCA_010187925.1	Poultry	Poultry	2014	Europe	United Kingdom	34		blaTEM-1B							tet(B)			ASSUT	arsA, arsB, arsC, arsD, arsR	merC, merP, merR, merT	pcoA, pcoC, pcoD, pcoR, pcoS	silA, silB, silC, silE, silF, silP, silR, silS
Monophasic variant of S.Typhimurium	PDT000435849.1	SAMEA104113096	GCA_010187985.1	Poultry	Poultry	2014	Europe	United Kingdom	34		blaTEM-1B							tet(B)			ASSUT	arsA, arsB, arsC, arsD, arsR	merC, merP, merR, merT	pcoA, pcoC, pcoD, pcoR, pcoS	silA, silB, silC, silE, silF, silP, silR, silS		IncQ1
22866011	PDT000102377.2	SAMN04388303	GCA_010574945.1	Livestock	Swine	2014	North America	USA: IL	34		blaTEM-1B							tet(B)			ASSUT	arsA, arsB, arsC, arsD, arsR	merC, merP, merR, merT	pcoA, pcoC, pcoD, pcoR, pcoS	silA, silB, silC, silE, silF, silP, silR, silS		IncQ1
22924347	PDT000102379.2	SAMN04388305	GCA_010795575.1	Livestock	Swine	2014	North America	USA: IL	34		blaTEM-1B							tet(B)			ASSUT	arsA, arsB, arsC, arsD, arsR	merC, merP, merR, merT	pcoA, pcoC, pcoD, pcoR, pcoS	silA, silB, silC, silE, silF, silP, silR, silS		IncQ1
22937868	PDT000102381.2	SAMN04388307	GCA_010739975.1	Livestock	Swine	2014	North America	USA: IL	34		blaTEM-1B							tet(B)			ASSUT	arsA, arsB, arsC, arsD, arsR	merC, merP, merR, merT	pcoA, pcoC, pcoD, pcoR, pcoS	silA, silB, silC, silE, silF, silP, silR, silS		IncQ1
22828710	PDT000102397.2	SAMN04388301	GCA_010669405.1	Livestock	Swine	2014	North America	USA: OK	34		blaTEM-1B							tet(B)			ASSUT	arsA, arsB, arsC, arsD, arsR	merC, merP, merR, merT	pcoA, pcoC, pcoD, pcoR, pcoS	silA, silB, silC, silE, silF, silP, silR, silS		IncQ1
22713182	PDT000102398.2	SAMN04388300	GCA_010734935.1	Livestock	Swine	2014	North America	USA: KS	34		blaTEM-1B					qnrB19		tet(B)			ASSUT	arsA, arsB, arsC, arsD, arsR	merC, merP, merR, merT	pcoA, pcoC, pcoD, pcoR, pcoS	silA, silB, silC, silE, silF, silP, silR, silS		IncL/M,IncQ1,IncY
22705207	PDT000102399.4	SAMN04388299	GCA_007757135.1	Livestock	Swine	2014	North America	USA: MN	34		blaTEM-1B			mcr-9		qnrB2		tet(B)			ASSUT	arsA, arsB, arsC, arsD, arsR	merA, merC, merD, merE, merP, merR, merT	pcoA, pcoC, pcoD, pcoR, pcoS	silA, silB, silC, silE, silF, silP, silR, silS	terD, terW, terZ	IncHI2,IncQ1
22705205	PDT000102400.2	SAMN04388298	GCA_011102635.1	Livestock	Swine	2014	North America	USA: MN	34		blaTEM-1B							tet(B)			ASSUT	arsA, arsB, arsC, arsD, arsR	merC, merP, merR, merT	pcoA, pcoC, pcoD, pcoR, pcoS	silA, silB, silC, silE, silF, silP, silR, silS		IncQ1
22748021	PDT000104637.2	SAMN04388347	GCA_010567685.1	Poultry	Avian	2014	North America	USA: MN	34		blaTEM-1B							tet(B)			ASSUT	arsA, arsB, arsC, arsD, arsR	merC, merP, merR, merT	pcoA, pcoC, pcoD, pcoR, pcoS	silA, silB, silC, silE, silF, silP, silR, silS		IncQ1
CVM N56914F	PDT000121242.2	SAMN04577179	GCA_008516705.1	Livestock	Swine	2014	North America	USA: IL	34		blaTEM-1B	blaCMY-2						tet(B)			ASSUT	arsA, arsB, arsC, arsD, arsR	merC, merP, merR, merT	pcoA, pcoC, pcoD, pcoR, pcoS	silA, silB, silC, silE, silF, silP, silR, silS		IncI1,IncQ1
CVM N56915F	PDT000121243.2	SAMN04577180	GCA_008518165.1	Livestock	Swine	2014	North America	USA: NH	34		blaTEM-1B							tet(B)			ASSUT	arsA, arsB, arsC, arsD, arsR	merC, merP, merR, merT	pcoA, pcoC, pcoD, pcoR, pcoS	silA, silB, silC, silE, silF, silP, silR, silS		IncQ1
CVM N57090F	PDT000121294.2	SAMN04577231	GCA_008472865.1	Livestock	Swine	2014	North America	USA: VA	34		blaTEM-1B							tet(B)			ASSUT	arsA, arsB, arsC, arsD, arsR	merC, merP, merR, merT	pcoA, pcoC, pcoD, pcoR, pcoS	silA, silB, silC, silE, silF, silP, silR, silS		IncQ1,IncY
CVM N57098F	PDT000121295.2	SAMN04577232	GCA_008472565.1	Livestock	Swine	2014	North America	USA: OR	34		blaTEM-1B							tet(B)			ASSUT	arsA, arsB, arsC, arsD, arsR	merC, merP, merR, merT	pcoA, pcoC, pcoD, pcoR, pcoS	silA, silB, silC, silE, silF, silP, silR, silS		IncQ1
CVM N57161F	PDT000121313.2	SAMN04577250	GCA_008410225.1	Livestock	Swine	2014	North America	USA: OK	34		blaTEM-1B							tet(B)			ASSUT	arsA, arsB, arsC, arsD, arsR	merC, merP, merR, merT	pcoA, pcoC, pcoD, pcoR, pcoS	silA, silB, silC, silE, silF, silP, silR, silS
CVM N57166F	PDT000121315.2	SAMN04577252	GCA_008472945.1	Livestock	Swine	2014	North America	USA: MN	34		blaTEM-1B							tet(B)			ASSUT	arsA, arsB, arsC, arsD, arsR	merC, merP, merR, merT	pcoA, pcoC, pcoD, pcoR, pcoS	silA, silB, silC, silE, silF, silP, silR, silS		IncQ1
CVM N57601F	PDT000121442.2	SAMN04577379	GCA_008465265.1	Livestock	Swine	2014	North America	USA: CA	34		blaTEM-1B							tet(B)			ASSUT	arsA, arsB, arsC, arsD, arsR	merC, merP, merR, merT	pcoA, pcoC, pcoD, pcoR, pcoS	silA, silB, silC, silE, silF, silP, silR, silS		IncQ1
CVM N57625F	PDT000121452.2	SAMN04577389	GCA_008473585.1	Livestock	Swine	2014	North America	USA: CO	34		blaTEM-1B							tet(B)			ASSUT	arsA, arsB, arsC, arsD, arsR	merC, merP, merR, merT	pcoA, pcoC, pcoD, pcoR, pcoS	silA, silB, silC, silE, silF, silP, silR, silS		IncQ1
CVM N57658F	PDT000121465.2	SAMN04577402	GCA_008518585.1	Livestock	Swine	2014	North America	USA: TX	34									tet(B)				arsA, arsB, arsC, arsD, arsR	merC, merP, merR, merT	pcoA, pcoC, pcoD, pcoR, pcoS	silA, silB, silC, silE, silF, silP, silR, silS		IncQ1
CVM N57732F	PDT000121494.2	SAMN04577431	GCA_008411345.1	Livestock	Swine	2014	North America	USA: IL	34									tet(B)				arsA, arsB, arsC, arsD, arsR	merC, merP, merR, merT	pcoA, pcoC, pcoD, pcoR, pcoS	silA, silB, silC, silE, silF, silP, silR, silS		IncY
CVM N58621F	PDT000121574.2	SAMN04577511	GCA_008411785.1	Livestock	Swine	2014	North America	USA: SC	34		blaTEM-1B					qnrB19		tet(B)			ASSUT	arsA, arsB, arsC, arsD, arsR	merC, merP, merR, merT	pcoA, pcoC, pcoD, pcoR, pcoS	silA, silB, silC, silE, silF, silP, silR, silS		IncQ1
Monophasic variant of S.Typhimurium	PDT000435776.1	SAMEA104113023	GCA_010186785.1	Livestock	Swine	2014	Europe	United Kingdom	34		blaTEM-1B							tet(B)			ASSUT	arsA, arsB, arsC, arsD, arsR	merC, merP, merR, merT	pcoA, pcoC, pcoD, pcoR, pcoS	silA, silB, silC, silE, silF, silP, silR, silS		IncQ1
Monophasic variant of S.Typhimurium	PDT000435784.1	SAMEA104113031	GCA_010186865.1	Livestock	Swine	2014	Europe	United Kingdom	34		blaTEM-1B							tet(A),tet(B)				arsA, arsB, arsC, arsD, arsR		pcoA, pcoB, pcoC, pcoD, pcoE, pcoR, pcoS	silA, silB, silC, silE, silF, silP, silR, silS	terD, terW, terZ	IncHI2
Monophasic variant of S.Typhimurium	PDT000435791.1	SAMEA104113038	GCA_010186245.1	Livestock	Swine	2014	Europe	United Kingdom	34		blaTEM-1B							tet(B)			ASSUT	arsA, arsB, arsC, arsD, arsR	merC, merP, merR, merT	pcoA, pcoC, pcoD, pcoR, pcoS	silA, silB, silC, silE, silF, silR, silS		IncQ1
Monophasic variant of S.Typhimurium	PDT000435793.1	SAMEA104113040	GCA_010185715.1	Livestock	Swine	2014	Europe	United Kingdom	34		blaTEM-1B							tet(B)			ASSUT	arsA, arsB, arsC, arsD, arsR	merC, merP, merR, merT	pcoA, pcoC, pcoR, pcoS	silA, silB, silC, silE, silF, silP, silR, silS		IncQ1
Monophasic variant of S.Typhimurium	PDT000435821.1	SAMEA104113068	GCA_010187365.1	Livestock	Swine	2014	Europe	United Kingdom	34		blaTEM-1B							tet(A),tet(B)				arsA, arsB, arsC, arsD, arsR	merC, merP, merR, merT	pcoA, pcoB, pcoC, pcoD, pcoE, pcoR, pcoS	silA, silB, silC, silE, silF, silR, silS	terD, terW, terZ	IncHI2
Monophasic variant of S.Typhimurium	PDT000435828.1	SAMEA104113075	GCA_010187785.1	Livestock	Swine	2014	Europe	United Kingdom	34													arsA, arsB, arsC, arsD, arsR		pcoA, pcoC, pcoD, pcoR, pcoS	silA, silB, silC, silE, silF, silP, silR, silS
Monophasic variant of S.Typhimurium	PDT000435845.1	SAMEA104113092	GCA_010187485.1	Livestock	Swine	2014	Europe	United Kingdom	34													arsA, arsB, arsC, arsD, arsR		pcoA, pcoC, pcoD, pcoR, pcoS	silA, silB, silC, silE, silF, silP, silR, silS
Monophasic variant of S.Typhimurium	PDT000435846.1	SAMEA104113093	GCA_010188225.1	Livestock	Swine	2014	Europe	United Kingdom	34													arsA, arsB, arsC, arsD, arsR		pcoA, pcoC, pcoD, pcoR, pcoS	silA, silB, silC, silE, silF, silP, silR, silS
Monophasic variant of S.Typhimurium	PDT000435847.1	SAMEA104113094	GCA_010188205.1	Livestock	Swine	2014	Europe	United Kingdom	34													arsA, arsB, arsC, arsD, arsR		pcoA, pcoC, pcoD, pcoR, pcoS	silA, silB, silC, silE, silF, silP, silR, silS
Monophasic variant of S.Typhimurium	PDT000435848.1	SAMEA104113095	GCA_010188325.1	Livestock	Swine	2014	Europe	United Kingdom	34													arsA, arsB, arsC, arsD, arsR		pcoA, pcoC, pcoD, pcoR, pcoS	silA, silB, silC, silE, silF, silP, silR, silS
Monophasic variant of S.Typhimurium	PDT000435858.1	SAMEA104113105	GCA_010187445.1	Livestock	Swine	2014	Europe	United Kingdom	34		blaTEM-1B							tet(B)			ASSUT	arsA, arsB, arsC, arsD, arsR	merC, merP, merR, merT	pcoA, pcoC, pcoD, pcoR, pcoS	silA, silB, silC, silE, silF, silP, silR, silS		IncQ1
Monophasic variant of S.Typhimurium	PDT000435774.1	SAMEA104113021	GCA_010187385.1	Livestock	Swine	2014	Europe	United Kingdom	34		blaTEM-1B							tet(B)			ASSUT	arsA, arsB, arsC, arsD, arsR	merC, merP, merR, merT	pcoA, pcoC, pcoD, pcoR, pcoS	silA, silB, silC, silE, silF, silP, silR, silS		IncQ1
CVM N57193F	PDT000121323.2	SAMN04577260	GCA_008472325.1	Livestock	Swine	2014	North America	USA: MI	34									tet(B)				arsA, arsB, arsC, arsD, arsR	merC, merP, merR, merT	pcoA, pcoC, pcoD, pcoR, pcoS	silA, silB, silC, silE, silF, silP, silR, silS
CVM N57359F	PDT000121377.2	SAMN04577314	GCA_008410125.1	Livestock	Swine	2014	North America	USA: IL	34									tet(B)				arsA, arsB, arsC, arsD, arsR	merC, merP, merR, merT	pcoA, pcoC, pcoD, pcoR, pcoS	silA, silB, silC, silE, silF, silP, silR, silS
22924321	PDT000102378.2	SAMN04388304	GCA_010395625.1	Livestock	Swine	2014	North America	USA: MN	34		blaTEM-1B							tet(B)			ASSUT	arsA, arsB, arsC, arsD, arsR	merA, merC, merD, merE, merP, merR, merT	pcoA, pcoC, pcoD, pcoR, pcoS	silA, silB, silC, silE, silF, silP, silR, silS		IncA/C,IncQ1
CVM N56913F	PDT000121241.2	SAMN04577178	GCA_008409485.1	Livestock	Swine	2014	North America	USA: MN	34		blaTEM-1B							tet(B)			ASSUT	arsA, arsB, arsC, arsD, arsR	merC, merP, merR, merT	pcoA, pcoC, pcoD, pcoR, pcoS	silA, silB, silC, silE, silF, silP, silR, silS		IncQ1
CVM N57914F	PDT000121548.2	SAMN04577485	GCA_008518965.1	Livestock	Swine	2014	North America	USA: MI	34		blaTEM-1B							tet(B)			ASSUT	arsA, arsB, arsC, arsD, arsR	merC, merP, merR, merT	pcoA, pcoC, pcoD, pcoR, pcoS	silA, silB, silC, silE, silF, silP, silR, silS		IncQ1
Monophasic variant of S.Typhimurium	PDT000435787.1	SAMEA104113034	GCA_010185665.1	Livestock	Swine	2014	Europe	United Kingdom	34		blaTEM-1B							tet(B)			ASSUT	arsA, arsB, arsC, arsD, arsR	merC, merP, merR, merT	pcoA, pcoC, pcoD, pcoR, pcoS	silA, silB, silC, silE, silF, silP, silR, silS		IncFIA,IncHI1,IncQ1
Monophasic variant of S.Typhimurium	PDT000435794.1	SAMEA104113041	GCA_010186985.1	Livestock	Swine	2014	Europe	United Kingdom	34		blaTEM-1B							tet(B)			ASSUT	arsA, arsB, arsC, arsD, arsR	merC, merP, merR, merT	pcoA, pcoC, pcoD, pcoR, pcoS	silA, silB, silC, silE, silF, silP, silR, silS		IncQ1
Monophasic variant of S.Typhimurium	PDT000435796.1	SAMEA104113043	GCA_010187645.1	Livestock	Swine	2014	Europe	United Kingdom	34		blaTEM-1B							tet(A),tet(B)			ASSUT	arsA, arsB, arsC, arsD, arsR	merC, merP, merR, merT	pcoA, pcoB, pcoC, pcoD, pcoE, pcoR, pcoS	silA, silB, silC, silE, silF, silP, silR, silS	terD, terW, terZ	IncHI2,IncQ1
Monophasic variant of S.Typhimurium	PDT000435798.1	SAMEA104113045	GCA_010188345.1	Livestock	Swine	2014	Europe	United Kingdom	34		blaTEM-1B							tet(B)			ASSUT	arsA, arsB, arsC, arsD, arsR	merC, merP, merR, merT	pcoA, pcoC, pcoD, pcoR, pcoS	silA, silB, silC, silE, silF, silP, silR, silS		IncQ1
Monophasic variant of S.Typhimurium	PDT000435813.1	SAMEA104113060	GCA_010187125.1	Livestock	Swine	2014	Europe	United Kingdom	34		blaTEM-1B							tet(B)			ASSUT	arsA, arsB, arsC, arsD, arsR	merC, merP, merR, merT	pcoA, pcoC, pcoD, pcoR, pcoS	silA, silB, silC, silE, silF, silP, silR, silS		IncQ1
Monophasic variant of S.Typhimurium	PDT000435814.1	SAMEA104113061	GCA_010187245.1	Livestock	Swine	2014	Europe	United Kingdom	34									tet(B)				arsA, arsB, arsC, arsD, arsR	merC, merP, merR, merT	pcoA, pcoC, pcoD, pcoR, pcoS	silA, silB, silC, silE, silF, silP, silR, silS
Monophasic variant of S.Typhimurium	PDT000435815.1	SAMEA104113062	GCA_010186425.1	Livestock	Swine	2014	Europe	United Kingdom	34									tet(B)				arsA, arsB, arsC, arsD, arsR	merC, merP, merR, merT	pcoA, pcoC, pcoD, pcoR, pcoS	silA, silB, silC, silE, silF, silP, silR, silS
Monophasic variant of S.Typhimurium	PDT000435817.1	SAMEA104113064	GCA_010187305.1	Livestock	Swine	2014	Europe	United Kingdom	34									tet(B)				arsA, arsB, arsC, arsD, arsR	merC, merP, merR, merT	pcoA, pcoC, pcoD, pcoR, pcoS	silA, silB, silC, silE, silF, silP, silR, silS
Monophasic variant of S.Typhimurium	PDT000435823.1	SAMEA104113070	GCA_010005965.1	Livestock	Swine	2014	Europe	United Kingdom	34		blaTEM-1B							tet(B)			ASSUT	arsA, arsB, arsC, arsD, arsR	merC, merP, merR, merT	pcoA, pcoC, pcoD, pcoR, pcoS	silA, silB, silC, silE, silF, silP, silR, silS		IncQ1
Monophasic variant of S.Typhimurium	PDT000435829.1	SAMEA104113076	GCA_010005985.1	Livestock	Swine	2014	Europe	United Kingdom	34		blaTEM-1B							tet(B)				arsA, arsB, arsC, arsD, arsR	merC, merD, merP, merR, merT	pcoA, pcoC, pcoD, pcoR, pcoS	silA, silB, silC, silE, silF, silP, silR, silS		IncQ1
Monophasic variant of S.Typhimurium	PDT000435831.1	SAMEA104113078	GCA_010187145.1	Livestock	Swine	2014	Europe	United Kingdom	34		blaTEM-1B							tet(B)			ASSUT	arsA, arsB, arsC, arsD, arsR	merC, merP, merR, merT	pcoA, pcoC, pcoD, pcoR, pcoS	silA, silB, silC, silE, silF, silP, silR, silS		IncQ1
Monophasic variant of S.Typhimurium	PDT000435832.1	SAMEA104113079	GCA_010188445.1	Livestock	Swine	2014	Europe	United Kingdom	34		blaTEM-1B							tet(B)			ASSUT	arsA, arsB, arsC, arsD, arsR	merC, merP, merR, merT	pcoA, pcoC, pcoD, pcoR, pcoS	silA, silB, silC, silE, silF, silP, silR, silS		IncQ1
Monophasic variant of S.Typhimurium	PDT000435833.1	SAMEA104113080	GCA_010187905.1	Livestock	Swine	2014	Europe	United Kingdom	34		blaTEM-1B							tet(B)			ASSUT	arsA, arsB, arsC, arsD, arsR	merC, merP, merR, merT	pcoA, pcoC, pcoD, pcoR, pcoS	silA, silB, silC, silE, silF, silP, silR, silS		IncQ1
Monophasic variant of S.Typhimurium	PDT000435840.1	SAMEA104113087	GCA_010187965.1	Livestock	Swine	2014	Europe	United Kingdom	34		blaTEM-1B							tet(B)			ASSUT	arsA, arsB, arsC, arsD, arsR	merC, merP, merR, merT	pcoA, pcoC, pcoD, pcoR, pcoS	silA, silB, silC, silE, silF, silP, silR, silS		IncQ1,IncY
Monophasic variant of S.Typhimurium	PDT000435843.1	SAMEA104113090	GCA_010188265.1	Livestock	Swine	2014	Europe	United Kingdom	34		blaTEM-1B							tet(B)			ASSUT	arsA, arsB, arsC, arsD, arsR	merC, merP, merR, merT	pcoA, pcoC, pcoD, pcoR, pcoS	silA, silB, silC, silE, silF, silP, silR, silS		IncQ1
Monophasic variant of S.Typhimurium	PDT000435850.1	SAMEA104113097	GCA_010188245.1	Livestock	Swine	2014	Europe	United Kingdom	34		blaTEM-1B							tet(B)			ASSUT	arsA, arsB, arsC, arsD, arsR	merC, merP, merR, merT	pcoA, pcoC, pcoD, pcoR, pcoS	silA, silB, silC, silE, silF, silP, silR, silS		IncFII,IncQ1
Monophasic variant of S.Typhimurium	PDT000435851.1	SAMEA104113098	GCA_010187805.1	Livestock	Swine	2014	Europe	United Kingdom	34		blaTEM-1B							tet(A),tet(B)			ASSUT	arsA, arsB, arsC, arsD, arsR	merC, merP, merR, merT	pcoA, pcoB, pcoC, pcoD, pcoE, pcoR, pcoS	silA, silC, silE, silF, silS	terD, terW, terZ	IncHI2,IncQ1
Monophasic variant of S.Typhimurium	PDT000435852.1	SAMEA104113099	GCA_010187665.1	Livestock	Swine	2014	Europe	United Kingdom	34		blaTEM-1B							tet(B)			ASSUT	arsA, arsB, arsC, arsD, arsR	merC, merP, merR, merT	pcoA, pcoC, pcoD, pcoR, pcoS	silA, silB, silC, silE, silF, silP, silR, silS		IncQ1
Monophasic variant of S.Typhimurium	PDT000435854.1	SAMEA104113101	GCA_010187465.1	Livestock	Swine	2014	Europe	United Kingdom	34		blaTEM-1B							tet(B)			ASSUT	arsA, arsB, arsC, arsD, arsR	merC, merP, merR, merT	pcoA, pcoC, pcoD, pcoR, pcoS	silA, silB, silC, silE, silF, silP, silR, silS		IncQ1
Monophasic variant of S.Typhimurium	PDT000435855.1	SAMEA104113102	GCA_010187945.1	Livestock	Swine	2014	Europe	United Kingdom	34		blaTEM-1B							tet(B)			ASSUT	arsA, arsB, arsC, arsD, arsR	merC, merP, merR, merT	pcoA, pcoC, pcoD, pcoR, pcoS	silA, silB, silC, silE, silF, silP, silR, silS		IncQ1
Monophasic variant of S.Typhimurium	PDT000435856.1	SAMEA104113103	GCA_010187265.1	Livestock	Swine	2014	Europe	United Kingdom	34		blaTEM-1B							tet(B)			ASSUT	arsA, arsB, arsC, arsD, arsR	merC, merP, merR, merT	pcoA, pcoC, pcoD, pcoR, pcoS	silA, silB, silC, silE, silF, silP, silR, silS		IncQ1
Monophasic variant of S.Typhimurium	PDT000435859.1	SAMEA104113106	GCA_010188045.1	Livestock	Swine	2014	Europe	United Kingdom	34		blaTEM-1B							tet(B)			ASSUT	arsA, arsB, arsC, arsD, arsR	merC, merP, merR, merT	pcoA, pcoC, pcoD, pcoR, pcoS	silA, silB, silC, silE, silF, silP, silR, silS		IncFIA,IncHI1,IncQ1
L-4684	PDT001048063.1	SAMD00234740	GCA_018539745.1	Livestock	Swine	2014	Asia	Japan	34		blaTEM-1B							tet(B)			ASSUT	arsA, arsB, arsC, arsD, arsR	merC, merP, merR, merT	pcoA, pcoC, pcoD, pcoR, pcoS	silA, silB, silC, silE, silF, silP, silR, silS		IncQ1,IncY
Monophasic variant of S.Typhimurium	PDT000435782.1	SAMEA104113029	GCA_010186905.1	Livestock	Swine	2014	Europe	United Kingdom	34		blaTEM-1B							tet(B)			ASSUT	arsA, arsB, arsC, arsD, arsR	merA, merC, merD, merE, merP, merR, merT	pcoA, pcoC, pcoD, pcoR	silA, silC, silE, silF, silR, silS	terD, terW, terZ	IncHI2,IncQ1
Monophasic variant of S.Typhimurium	PDT000435792.1	SAMEA104113039	GCA_010187845.1	Livestock	Swine	2014	Europe	United Kingdom	34									tet(B)				arsA, arsB, arsC, arsD, arsR	merC, merP, merR, merT	pcoA, pcoC, pcoD, pcoR, pcoS	silA, silB, silC, silE, silF, silP, silR, silS		IncQ1
Monophasic variant of S.Typhimurium	PDT000435824.1	SAMEA104113071	GCA_010187185.1	Livestock	Swine	2014	Europe	United Kingdom	34		blaTEM-1B							tet(B)			ASSUT	arsA, arsB, arsC, arsD, arsR	merC, merP, merR, merT	pcoA, pcoC, pcoD, pcoR, pcoS	silA, silB, silC, silE, silF, silP, silR, silS	terD, terW, terZ	IncHI1,IncQ1
Monophasic variant of S.Typhimurium	PDT000435827.1	SAMEA104113074	GCA_010187865.1	Livestock	Swine	2014	Europe	United Kingdom	34		blaTEM-1B							tet(B)			ASSUT	arsA, arsB, arsC, arsD, arsR	merC, merP, merR, merT	pcoA, pcoC, pcoD, pcoR, pcoS	silA, silB, silC, silE, silF, silP, silR, silS	terD, terW, terZ	IncHI1,IncQ1
L-4234	PDT000894944.1	SAMD00097499	GCA_015649925.1	Livestock	Swine	2014	Asia	Japan	34		blaTEM-1B							tet(B)			ASSUT	arsA, arsB, arsC, arsD, arsR	merC, merP, merR, merT	pcoA, pcoC, pcoD, pcoR, pcoS	silA, silB, silC, silE, silF, silP, silR, silS		IncQ1
L-4443	PDT001047938.1	SAMD00234601	GCA_018542225.1	Livestock	Swine	2014	Asia	Japan	34		blaTEM-1B							tet(B)			ASSUT	arsA, arsB, arsC, arsD, arsR	merC, merP, merR, merT	pcoA, pcoC, pcoD, pcoR, pcoS	silA, silB, silC, silE, silF, silP, silR, silS		IncQ1
L-4561	PDT001047974.1	SAMD00234639	GCA_018541525.1	Livestock	Swine	2014	Asia	Japan	34		blaTEM-1B							tet(B)			ASSUT	arsA, arsB, arsC, arsD, arsR	merC, merD, merP, merR, merT	pcoA, pcoC, pcoD, pcoR, pcoS	silA, silB, silC, silE, silF, silP, silR, silS		IncQ1
Monophasic variant of S.Typhimurium	PDT000435802.1	SAMEA104113049	GCA_010187685.1	Livestock	Swine	2014	Europe	United Kingdom	34									tet(B)				arsA, arsB, arsC, arsD, arsR	merC, merP, merR, merT	pcoA, pcoC, pcoD, pcoR, pcoS	silA, silB, silC, silE, silF, silP, silR, silS
Monophasic variant of S.Typhimurium	PDT000435803.1	SAMEA104113050	GCA_010185825.1	Livestock	Swine	2014	Europe	United Kingdom	34									tet(B)				arsA, arsB, arsC, arsD, arsR	merC, merP, merR, merT	pcoA, pcoC, pcoD, pcoR, pcoS	silA, silB, silC, silE, silF, silP, silR, silS
Monophasic variant of S.Typhimurium	PDT000435820.1	SAMEA104113067	GCA_010187105.1	Poultry	Poultry	2014	Europe	United Kingdom	34		blaTEM-1B							tet(B)			ASSUT	arsA, arsB, arsC, arsD, arsR	merC, merP, merR, merT	pcoA, pcoC, pcoD, pcoR, pcoS	silA, silB, silC, silE, silF, silP, silR, silS		IncQ1
Monophasic variant of S.Typhimurium	PDT000435822.1	SAMEA104113069	GCA_010187395.1	Poultry	Poultry	2014	Europe	United Kingdom	34		blaTEM-1B							tet(B)			ASSUT	arsA, arsB, arsC, arsD, arsR	merC, merP, merR, merT	pcoA, pcoC, pcoD, pcoR, pcoS	silA, silB, silC, silE, silF, silP, silR, silS		IncQ1
Monophasic variant of S.Typhimurium	PDT000435834.1	SAMEA104113081	GCA_010187045.1	Poultry	Poultry	2014	Europe	United Kingdom	34		blaTEM-1B							tet(B)			ASSUT	arsA, arsB, arsC, arsD, arsR	merC, merP, merR, merT	pcoA, pcoC, pcoD, pcoR, pcoS	silA, silB, silC, silE, silF, silP, silR, silS		IncQ1
Monophasic variant of S.Typhimurium	PDT000435836.1	SAMEA104113083	GCA_010187885.1	Poultry	Poultry	2014	Europe	United Kingdom	34		blaTEM-1B							tet(B)				arsA, arsB, arsC, arsD, arsR	merC, merP, merR, merT	pcoA, pcoC, pcoD, pcoR, pcoS	silA, silB, silC, silE, silF, silP, silR, silS		IncQ1
Monophasic variant of S.Typhimurium	PDT000435839.1	SAMEA104113086	GCA_010188285.1	Poultry	Poultry	2014	Europe	United Kingdom	34		blaTEM-1B							tet(B)			ASSUT	arsA, arsB, arsC, arsD, arsR	merC, merP, merR, merT	pcoA, pcoC, pcoD, pcoR, pcoS	silA, silB, silC, silE, silF, silP, silR, silS		IncQ1
Monophasic variant of S.Typhimurium	PDT000435841.1	SAMEA104113088	GCA_010188105.1	Poultry	Poultry	2014	Europe	United Kingdom	34		blaTEM-1B							tet(B)			ASSUT	arsA, arsB, arsC, arsD, arsR	merC, merP, merR, merT	pcoA, pcoC, pcoD, pcoR, pcoS	silA, silB, silC, silE, silF, silP, silR, silS		IncQ1
Monophasic variant of S.Typhimurium	PDT000435844.1	SAMEA104113091	GCA_010188065.1	Poultry	Poultry	2014	Europe	United Kingdom	34		blaTEM-1B							tet(B)			ASSUT	arsA, arsB, arsC, arsD, arsR	merC, merP, merR, merT	pcoA, pcoC, pcoD, pcoR, pcoS	silA, silB, silC, silE, silF, silP, silR, silS		IncFII,IncQ1
Monophasic variant of S.Typhimurium	PDT000435853.1	SAMEA104113100	GCA_010187715.1	Poultry	Poultry	2014	Europe	United Kingdom	34		blaTEM-1B							tet(B)			ASSUT	arsA, arsB, arsC, arsD, arsR	merC, merP, merR, merT	pcoA, pcoC, pcoD, pcoR, pcoS	silA, silB, silC, silE, silF, silP, silR, silS		IncQ1
FSIS11704150	PDT000239230.2	SAMN07608134	GCA_010625565.1	Livestock	Bovine	2015	North America	USA: WI	34		blaTEM-1B							tet(B)			ASSUT	arsA, arsB, arsC, arsD, arsR	merC, merP, merR, merT	pcoA, pcoC, pcoD, pcoR, pcoS	silA, silB, silC, silE, silF, silP, silR, silS		IncQ1
FSIS11705311	PDT000282421.2	SAMN08387041	GCA_011129835.1	Livestock	Bovine	2015	North America	USA: FL	34									tet(B),tet(M)				arsA, arsB, arsC, arsD, arsR	merC, merP, merR, merT	pcoA, pcoC, pcoD, pcoR, pcoS	silA, silB, silC, silE, silF, silP, silR, silS		IncFIB,IncFIC(FII)
FSIS11705272	PDT000282754.2	SAMN08386814	GCA_010583485.1	Food	Bovine	2015	North America	USA: NJ	34		blaTEM-1B	blaCMY-132	floR					tet(A)				arsA, arsB, arsC, arsD, arsR		pcoA, pcoC, pcoD, pcoR, pcoS	silA, silB, silC, silE, silF, silP, silR, silS		IncA/C2,IncQ1
FSIS1605474	PDT000102257.2	SAMN04417760	GCA_010546265.1	Livestock	Bovine	2015	North America	USA: CA	34		blaTEM-1B							tet(B)			ASSUT	arsA, arsB, arsC, arsD, arsR	merC, merP, merR, merT	pcoA, pcoC, pcoD, pcoR, pcoS	silA, silB, silC, silE, silF, silP, silR, silS		IncQ1
FSIS1503842	PDT000131740.2	SAMN05163678	GCA_011104435.1	Livestock	Bovine	2015	North America	USA: PR	34									tet(B)				arsA, arsB, arsC, arsD, arsR	merC, merP, merR, merT	pcoA, pcoC, pcoD, pcoR, pcoS	silA, silB, silC, silE, silF, silP, silR, silS		IncFIB,IncFIC(FII),IncQ1
FSIS1503729	PDT000098306.2	SAMN04349959	GCA_009999305.1	Livestock	Bovine	2015	North America	USA: CA	34		blaTEM-1B							tet(B)			ASSUT	arsA, arsB, arsC, arsD, arsR	merC, merP, merR, merT	pcoA, pcoC, pcoD, pcoR, pcoS	silA, silB, silC, silE, silF, silP, silR, silS		IncQ1
FSIS1503596	PDT000100905.2	SAMN04376238	GCA_010457825.1	Livestock	Bovine	2015	North America	USA: TX	34		blaTEM-1B											arsA, arsB, arsC, arsD, arsR		pcoA, pcoC, pcoD, pcoR, pcoS	silA, silB, silC, silE, silF, silP, silR, silS		IncQ1
OH-15-20707	PDT000416740.1	SAMN10581925	GCA_006523275.1	Livestock	Bovine	2015	North America	USA: OH	34		blaTEM-1B	blaCMY-2	floR					tet(A),tet(B),tet(M)			ASSUT	arsA, arsB, arsC, arsD, arsR	merC, merP, merR, merT	pcoA, pcoC, pcoD, pcoR, pcoS	silA, silB, silC, silE, silF, silP, silR, silS		IncA/C2,IncQ1
OH-15-20636	PDT000416741.1	SAMN10581929	GCA_006523215.1	Livestock	Bovine	2015	North America	USA: OH	34		blaTEM-1B	blaCMY-2	floR					tet(A),tet(M)				arsA, arsB, arsC, arsD, arsR		pcoA, pcoC, pcoD, pcoR, pcoS	silA, silB, silC, silE, silF, silP, silR, silS		IncA/C2,IncQ1
Monophasic variant of S.Typhimurium	PDT000435775.1	SAMEA104113022	GCA_010186365.1	Livestock	Bovine	2015	Europe	United Kingdom	34		blaTEM-1B							tet(B)			ASSUT	arsA, arsB, arsC, arsD, arsR	merC, merP, merR, merT	pcoA, pcoC, pcoD, pcoR, pcoS	silA, silB, silC, silE, silF, silP, silR, silS		IncQ1
L-4351	PDT001047920.1	SAMD00234583	GCA_018542605.1	Livestock	Bovine	2015	Asia	Japan	34		blaTEM-1B											arsA, arsB, arsC, arsD, arsR		pcoA, pcoC, pcoD, pcoR, pcoS	silA, silB, silC, silE, silF, silP, silR, silS		IncQ1,IncX1,IncX3
L-4353	PDT001047922.1	SAMD00234585	GCA_018542525.1	Livestock	Bovine	2015	Asia	Japan	34		blaTEM-1B							tet(B)			ASSUT	arsA, arsB, arsC, arsD, arsR	merC, merP, merR, merT	pcoA, pcoC, pcoD, pcoR, pcoS	silA, silB, silC, silE, silF, silP, silR, silS		IncQ1,IncX1,IncX3
L-4357	PDT001047925.1	SAMD00234588	GCA_018542445.1	Livestock	Bovine	2015	Asia	Japan	34		blaTEM-1B							tet(B)			ASSUT	arsA, arsB, arsC, arsD, arsR	merC, merP, merR, merT	pcoA, pcoC, pcoD, pcoR, pcoS	silA, silB, silC, silE, silF, silP, silR, silS		IncQ1
L-4359	PDT001047926.1	SAMD00234589	GCA_018542485.1	Livestock	Bovine	2015	Asia	Japan	34		blaTEM-1B							tet(B)			ASSUT	arsA, arsB, arsC, arsD, arsR	merC, merP, merR, merT	pcoA, pcoC, pcoD, pcoR, pcoS	silA, silB, silC, silE, silF, silP, silR, silS		IncQ1
L-4361	PDT001047928.1	SAMD00234591	GCA_018542425.1	Livestock	Bovine	2015	Asia	Japan	34		blaTEM-1B							tet(B)			ASSUT	arsA, arsB, arsC, arsD, arsR	merC, merP, merR, merT	pcoA, pcoC, pcoD, pcoR, pcoS	silA, silB, silC, silE, silF, silP, silR, silS		IncQ1,IncX1,IncX3
L-4362	PDT001047929.1	SAMD00234592	GCA_018542405.1	Livestock	Bovine	2015	Asia	Japan	34		blaTEM-1B							tet(B)			ASSUT	arsA, arsB, arsC, arsD, arsR	merC, merP, merR, merT	pcoA, pcoC, pcoD, pcoR, pcoS	silA, silB, silC, silE, silF, silP, silR, silS		IncQ1,IncX1,IncX3
L-4629	PDT001048025.1	SAMD00234697	GCA_018540485.1	Livestock	Bovine	2015	Asia	Japan	34		blaTEM-1B		floR					tet(B),tet(M)			ASSUT	arsA, arsB, arsC, arsD, arsR	merC, merP, merR, merT	pcoA, pcoC, pcoD, pcoR, pcoS	silA, silB, silC, silE, silF, silP, silR, silS		IncFIB,IncFIC(FII),IncQ1,IncX1,IncX3
L-4630	PDT001048026.1	SAMD00234698	GCA_018540465.1	Livestock	Bovine	2015	Asia	Japan	34		blaTEM-1B		floR					tet(B),tet(M)			ASSUT	arsA, arsB, arsC, arsD, arsR	merC, merP, merR, merT	pcoA, pcoC, pcoD, pcoR, pcoS	silA, silB, silC, silE, silF, silP, silR, silS		IncFIB,IncFIC(FII),IncQ1,IncX1,IncX3
L-4633	PDT001048027.1	SAMD00234699	GCA_018540445.1	Livestock	Bovine	2015	Asia	Japan	34		blaTEM-1B							tet(B)			ASSUT	arsA, arsB, arsC, arsD, arsR	merC, merP, merR, merT	pcoA, pcoC, pcoD, pcoR, pcoS	silA, silB, silC, silE, silF, silP, silR, silS		IncQ1,IncX1,IncX3
L-4634	PDT001048028.1	SAMD00234700	GCA_018540385.1	Livestock	Bovine	2015	Asia	Japan	34		blaTEM-1B		floR					tet(B),tet(M)			ASSUT	arsA, arsB, arsC, arsD, arsR	merC, merP, merR, merT	pcoA, pcoC, pcoD, pcoR, pcoS	silA, silB, silC, silE, silF, silP, silR, silS		IncFIB,IncFIC(FII),IncQ1,IncX1,IncX3
L-4635	PDT001048029.1	SAMD00234701	GCA_018540405.1	Livestock	Bovine	2015	Asia	Japan	34		blaTEM-1B		floR					tet(B),tet(M)			ASSUT	arsA, arsB, arsC, arsD, arsR	merC, merP, merR, merT	pcoA, pcoC, pcoD, pcoR, pcoS	silA, silB, silC, silE, silF, silP, silR, silS		IncFIB,IncFIC(FII),IncQ1,IncX1,IncX3
L-4650	PDT001048037.1	SAMD00234713	GCA_018540225.1	Livestock	Bovine	2015	Asia	Japan	34		blaTEM-1B							tet(B)			ASSUT	arsA, arsB, arsC, arsD, arsR	merC, merD, merP, merR, merT	pcoA, pcoC, pcoD, pcoR, pcoS	silA, silB, silC, silE, silF, silP, silR, silS		IncQ1,IncX1,IncX3
L-4647	PDT001048582.1	SAMD00234710	GCA_018579105.1	Livestock	Bovine	2015	Asia	Japan	34									tet(B)				arsA, arsB, arsC, arsD, arsR	merC, merP, merR, merT	pcoA, pcoC, pcoD, pcoR, pcoS	silA, silB, silC, silE, silF, silP, silR, silS		IncX1,IncX3
L-4649	PDT001048584.1	SAMD00234712	GCA_018579065.1	Livestock	Bovine	2015	Asia	Japan	34		blaTEM-1B							tet(B),tet(M)			ASSUT	arsA, arsB, arsC, arsD, arsR	merC, merP, merR, merT	pcoA, pcoC, pcoD, pcoR, pcoS	silA, silB, silC, silE, silF, silP, silR, silS		IncFIB,IncFIC(FII),IncQ1,IncX1,IncX3
L-4526	PDT001113094.1	SAMD00234616	GCA_019670305.1	Livestock	Bovine	2015	Asia	Japan	34	blaCTX-M-55	blaTEM-1B					qnrS1		tet(B)			ASSUT	arsA, arsB, arsC, arsD, arsR	merC, merP, merR, merT	pcoA, pcoC, pcoD, pcoR, pcoS	silA, silB, silC, silE, silF, silP, silR, silS		IncFII,IncQ1
FSIS1501529	PDT000095929.2	SAMN04316388	GCA_011409855.1	Livestock	Bovine	2015	North America	USA: WI	34		blaTEM-1B							tet(B)			ASSUT	arsA, arsB, arsC, arsD, arsR	merC, merP, merR, merT	pcoA, pcoC, pcoD, pcoR, pcoS	silA, silB, silC, silE, silF, silP, silR, silS		IncQ1
FSIS1503595	PDT000100909.2	SAMN04376237	GCA_010737995.1	Livestock	Bovine	2015	North America	USA: WA	34		blaTEM-1B							tet(B)			ASSUT	arsA, arsB, arsC, arsD, arsR	merC, merP, merR, merT	pcoA, pcoC, pcoD, pcoR, pcoS	silA, silB, silC, silE, silF, silP, silR, silS		IncQ1
L-4678	PDT001048059.1	SAMD00234736	GCA_018539765.1	Livestock	Bovine	2015	Asia	Japan	34		blaTEM-1B							tet(B)			ASSUT	arsA, arsB, arsC, arsD, arsR	merC, merP, merR, merT	pcoA, pcoC, pcoD, pcoR, pcoS	silA, silB, silC, silE, silF, silP, silR, silS		IncQ1
L-4266	PDT001047912.1	SAMD00234575	GCA_018542785.1	Livestock	Bovine	2015	Asia	Japan	34		blaTEM-1B							tet(B)			ASSUT	arsA, arsB, arsC, arsD, arsR	merC, merP, merR, merT	pcoA, pcoC, pcoD, pcoR, pcoS	silA, silB, silC, silE, silF, silP, silR, silS		IncQ1
L-4336	PDT001047918.1	SAMD00234581	GCA_018542665.1	Livestock	Bovine	2015	Asia	Japan	34		blaTEM-1B							tet(B)			ASSUT	arsA, arsB, arsC, arsD, arsR	merC, merP, merR, merT	pcoA, pcoC, pcoD, pcoR, pcoS	silA, silB, silC, silE, silF, silP, silR, silS		IncQ1
L-4345	PDT001047919.1	SAMD00234582	GCA_018542685.1	Livestock	Bovine	2015	Asia	Japan	34		blaTEM-1B							tet(B)			ASSUT	arsA, arsB, arsC, arsD, arsR	merC, merP, merR, merT	pcoA, pcoC, pcoD, pcoR, pcoS	silA, silB, silC, silE, silF, silP, silR, silS		IncQ1
L-4352	PDT001047921.1	SAMD00234584	GCA_018542625.1	Livestock	Bovine	2015	Asia	Japan	34		blaTEM-1B							tet(B)			ASSUT	arsA, arsB, arsC, arsD, arsR	merC, merP, merR, merT	pcoA, pcoC, pcoD, pcoR, pcoS	silA, silB, silC, silE, silF, silP, silR, silS		IncQ1
L-4354	PDT001047923.1	SAMD00234586	GCA_018542505.1	Livestock	Bovine	2015	Asia	Japan	34		blaTEM-1B							tet(B)			ASSUT	arsA, arsB, arsC, arsD, arsR	merC, merP, merR, merT	pcoA, pcoC, pcoD, pcoR, pcoS	silA, silB, silC, silE, silF, silP, silR, silS		IncQ1
L-4355	PDT001047924.1	SAMD00234587	GCA_018542565.1	Livestock	Bovine	2015	Asia	Japan	34		blaTEM-1B		floR					tet(B),tet(M)			ASSUT	arsA, arsB, arsC, arsD, arsR	merC, merP, merR, merT	pcoA, pcoC, pcoD, pcoR, pcoS	silA, silB, silC, silE, silF, silP, silR, silS		IncFIB,IncFIC(FII),IncQ1
L-4360	PDT001047927.1	SAMD00234590	GCA_018542465.1	Livestock	Bovine	2015	Asia	Japan	34		blaTEM-1B		floR					tet(B),tet(M)			ASSUT	arsA, arsB, arsC, arsD, arsR	merC, merP, merR, merT	pcoA, pcoC, pcoD, pcoR, pcoS	silA, silB, silC, silE, silF, silP, silR, silS		IncFIB,IncFIC(FII),IncQ1
L-4446	PDT001047941.1	SAMD00234604	GCA_018542185.1	Livestock	Bovine	2015	Asia	Japan	34		blaTEM-1B							tet(B)			ASSUT	arsA, arsB, arsC, arsD, arsR	merC, merP, merR, merT	pcoA, pcoC, pcoD, pcoR, pcoS	silA, silB, silC, silE, silF, silP, silR, silS		IncQ1
L-4469	PDT001047947.1	SAMD00234612	GCA_018542045.1	Livestock	Bovine	2015	Asia	Japan	34		blaTEM-1B							tet(B)			ASSUT	arsA, arsB, arsC, arsD, arsR	merC, merP, merR, merT	pcoA, pcoC, pcoD, pcoR, pcoS	silA, silB, silC, silE, silF, silP, silR, silS		IncQ1
L-4568	PDT001047980.1	SAMD00234646	GCA_018541345.1	Livestock	Bovine	2015	Asia	Japan	34		blaTEM-1B							tet(B)			ASSUT	arsA, arsB, arsC, arsD, arsR	merC, merP, merR, merT	pcoA, pcoC, pcoD, pcoR, pcoS	silA, silB, silC, silE, silF, silP, silR, silS		IncQ1
L-4569	PDT001047981.1	SAMD00234647	GCA_018541315.1	Livestock	Bovine	2015	Asia	Japan	34		blaTEM-1B							tet(B)			ASSUT	arsA, arsB, arsC, arsD, arsR	merC, merP, merR, merT	pcoA, pcoC, pcoD, pcoR, pcoS	silA, silB, silC, silE, silF, silP, silR, silS		IncQ1
L-4570	PDT001047982.1	SAMD00234648	GCA_018541445.1	Livestock	Bovine	2015	Asia	Japan	34		blaTEM-1B							tet(B)			ASSUT	arsA, arsB, arsC, arsD, arsR	merC, merP, merR, merT	pcoA, pcoC, pcoD, pcoR, pcoS	silA, silB, silC, silE, silF, silP, silR, silS		IncQ1
L-4573	PDT001047984.1	SAMD00234651	GCA_018541365.1	Livestock	Bovine	2015	Asia	Japan	34		blaTEM-1B							tet(B)			ASSUT	arsA, arsB, arsC, arsD, arsR	merC, merP, merR, merT	pcoA, pcoC, pcoD, pcoR, pcoS	silA, silB, silC, silE, silF, silP, silR, silS		IncQ1
L-4574	PDT001047985.1	SAMD00234652	GCA_018541425.1	Livestock	Bovine	2015	Asia	Japan	34		blaTEM-1B							tet(B)			ASSUT	arsA, arsB, arsC, arsD, arsR	merC, merP, merR, merT	pcoA, pcoC, pcoD, pcoR, pcoS	silA, silB, silC, silE, silF, silP, silR, silS		IncQ1
L-4580	PDT001047986.1	SAMD00234656	GCA_018541405.1	Livestock	Bovine	2015	Asia	Japan	34		blaTEM-1B							tet(B)			ASSUT	arsA, arsB, arsC, arsD, arsR	merC, merP, merR, merT	pcoA, pcoC, pcoD, pcoR, pcoS	silA, silB, silC, silE, silF, silP, silR, silS		IncQ1
L-4627	PDT001048023.1	SAMD00234695	GCA_018540505.1	Livestock	Bovine	2015	Asia	Japan	34		blaTEM-1B							tet(B)			ASSUT	arsA, arsB, arsC, arsD, arsR	merC, merP, merR, merT	pcoA, pcoC, pcoD, pcoR, pcoS	silA, silB, silC, silE, silF, silP, silR, silS		IncQ1
L-4628	PDT001048024.1	SAMD00234696	GCA_018540545.1	Livestock	Bovine	2015	Asia	Japan	34		blaTEM-1B							tet(B)			ASSUT		merC, merP, merR, merT				IncQ1
L-4636	PDT001048030.1	SAMD00234702	GCA_018540365.1	Livestock	Bovine	2015	Asia	Japan	34		blaTEM-1B		floR					tet(B),tet(M)			ASSUT	arsA, arsB, arsC, arsD, arsR	merC, merP, merR, merT	pcoA, pcoC, pcoD, pcoR, pcoS	silA, silB, silC, silE, silF, silP, silR, silS		IncFIB,IncFIC(FII),IncQ1
L-4637	PDT001048031.1	SAMD00234703	GCA_018540345.1	Livestock	Bovine	2015	Asia	Japan	34		blaTEM-1B							tet(B)			ASSUT	arsA, arsB, arsC, arsD, arsR	merC, merP, merR, merT	pcoA, pcoC, pcoD, pcoR, pcoS	silA, silB, silC, silE, silF, silP, silR, silS		IncFIB,IncFIC(FII),IncQ1
L-4638	PDT001048032.1	SAMD00234704	GCA_018540325.1	Livestock	Bovine	2015	Asia	Japan	34		blaTEM-1B		floR					tet(B),tet(M)			ASSUT	arsA, arsB, arsC, arsD, arsR	merC, merP, merR, merT	pcoA, pcoC, pcoD, pcoR, pcoS	silA, silB, silC, silE, silF, silP, silR, silS		IncFIB,IncFIC(FII),IncQ1
L-4639	PDT001048033.1	SAMD00234705	GCA_018540265.1	Livestock	Bovine	2015	Asia	Japan	34		blaTEM-1B		floR					tet(B),tet(M)			ASSUT	arsA, arsB, arsC, arsD, arsR	merC, merP, merR, merT	pcoA, pcoC, pcoD, pcoR, pcoS	silA, silB, silC, silE, silF, silP, silR, silS		IncFIB,IncFIC(FII),IncQ1
L-4641	PDT001048034.1	SAMD00234707	GCA_018540285.1	Livestock	Bovine	2015	Asia	Japan	34		blaTEM-1B		floR					tet(B),tet(M)			ASSUT	arsA, arsB, arsC, arsD, arsR	merC, merP, merR, merT	pcoA, pcoC, pcoD, pcoR, pcoS	silA, silB, silC, silE, silF, silP, silR, silS		IncFIB,IncFIC(FII),IncQ1
L-4643	PDT001048035.1	SAMD00234708	GCA_018540305.1	Livestock	Bovine	2015	Asia	Japan	34		blaTEM-1B		floR					tet(B),tet(M)			ASSUT	arsA, arsB, arsC, arsD, arsR	merC, merP, merR, merT	pcoA, pcoC, pcoD, pcoR, pcoS	silA, silB, silC, silE, silF, silP, silR, silS		IncFIB,IncFIC(FII),IncQ1
L-4646	PDT001048036.1	SAMD00234709	GCA_018540245.1	Livestock	Bovine	2015	Asia	Japan	34		blaTEM-1B											arsA, arsB, arsC, arsD, arsR		pcoA, pcoC, pcoD, pcoR, pcoS	silA, silB, silC, silE, silF, silP, silR, silS		IncQ1
L-4652	PDT001048038.1	SAMD00234714	GCA_018540165.1	Livestock	Bovine	2015	Asia	Japan	34		blaTEM-1B							tet(B)			ASSUT	arsA, arsB, arsC, arsD, arsR	merC, merP, merR, merT	pcoA, pcoC, pcoD, pcoR, pcoS	silA, silB, silC, silE, silF, silP, silR, silS		IncQ1
L-4679	PDT001048060.1	SAMD00234737	GCA_018539785.1	Livestock	Bovine	2015	Asia	Japan	34		blaTEM-1B							tet(B)		gyrA_D87Y	ASSUT	arsA, arsB, arsC, arsD, arsR	merC, merP, merR, merT	pcoA, pcoC, pcoD, pcoR, pcoS	silA, silB, silC, silE, silF, silP, silR, silS		IncQ1
L-4448	PDT001048093.1	SAMD00234606	GCA_018539165.1	Livestock	Bovine	2015	Asia	Japan	34		blaTEM-1B							tet(B)			ASSUT	arsA, arsB, arsC, arsD, arsR	merC, merP, merR, merT	pcoA, pcoC, pcoD, pcoR, pcoS	silA, silB, silC, silE, silF, silP, silR, silS		IncQ1
L-4571	PDT001048575.1	SAMD00234649	GCA_018579325.1	Livestock	Bovine	2015	Asia	Japan	34		blaTEM-1B							tet(B)			ASSUT	arsA, arsB, arsC, arsD, arsR	merC, merD, merP, merR, merT	pcoA, pcoC, pcoD, pcoR, pcoS	silA, silB, silC, silE, silF, silP, silR, silS		IncQ1
L-4575	PDT001048576.1	SAMD00234653	GCA_018579205.1	Livestock	Bovine	2015	Asia	Japan	34		blaTEM-1B							tet(B)			ASSUT	arsA, arsB, arsC, arsD, arsR	merC, merP, merR, merT	pcoA, pcoC, pcoD, pcoR, pcoS	silA, silB, silC, silE, silF, silP, silR, silS		IncQ1
L-4640	PDT001048581.1	SAMD00234706	GCA_018579125.1	Livestock	Bovine	2015	Asia	Japan	34		blaTEM-1B							tet(B),tet(M)			ASSUT	arsA, arsB, arsC, arsD, arsR	merC, merP, merR, merT	pcoA, pcoC, pcoD, pcoR, pcoS	silA, silB, silC, silE, silF, silP, silR, silS		IncFIB,IncFIC(FII),IncQ1
L-4648	PDT001048583.1	SAMD00234711	GCA_018579085.1	Livestock	Bovine	2015	Asia	Japan	34		blaTEM-1B		floR					tet(B),tet(M)			ASSUT	arsA, arsB, arsC, arsD, arsR	merC, merP, merR, merT	pcoA, pcoC, pcoD, pcoR, pcoS	silA, silB, silC, silE, silF, silP, silR, silS		IncFIB,IncFIC(FII),IncQ1
L-4334	PDT001113092.1	SAMD00234580	GCA_019670265.1	Livestock	Bovine	2015	Asia	Japan	34		blaTEM-1B							tet(B)			ASSUT	arsA, arsB, arsC, arsD, arsR	merC, merP, merR, merT	pcoA, pcoC, pcoD, pcoR, pcoS	silA, silB, silC, silE, silF, silP, silR, silS		IncQ1
L-4578	PDT001113097.1	SAMD00234655	GCA_019670365.1	Livestock	Bovine	2015	Asia	Japan	34		blaTEM-1B		floR					tet(A)				arsA, arsB, arsC, arsD, arsR	merC, merR, merT	pcoA, pcoC, pcoD, pcoR, pcoS	silA, silB, silC, silE, silF, silP, silR, silS	terD, terW, terZ	IncHI2,IncQ1
L-4741	PDT001113102.1	SAMD00234746	GCA_019670465.1	Livestock	Bovine	2015	Asia	Japan	34		blaTEM-1B											arsA, arsB, arsC, arsD, arsR	merC, merP, merR, merT	pcoA, pcoC, pcoD, pcoR, pcoS	silA, silB, silC, silE, silF, silP, silR, silS		IncQ1
AUSMDU00005177		SAMN18614570	GCA_017787505.1	Livestock	Bovine	2015	Oceania	Australia	34		blaTEM-1B	blaCMY-2						tet(A),tet(B)			ASSUT	arsA, arsB, arsC, arsD, arsR	merC, merR, merT	pcoA, pcoC, pcoD, pcoR, pcoS	silA, silB, silC, silE, silF, silP, silR, silS	terD, terW, terZ	IncHI2,IncI1,IncQ1
AUSMDU00005178		SAMN18614571	GCA_017750305.1	Livestock	Bovine	2015	Oceania	Australia	34		blaTEM-1B	blaCMY-2						tet(B)			ASSUT	arsA, arsB, arsC, arsD, arsR	merC, merP, merR, merT	pcoA, pcoC, pcoD, pcoR, pcoS	silA, silB, silC, silE, silF, silP, silR, silS		IncI1,IncQ1
AUSMDU00011333		SAMN18614559	GCA_017750085.1	Livestock	Bovine	2015	Oceania	Australia	34		blaTEM-1B	blaCMY-2						tet(B)			ASSUT	arsA, arsB, arsC, arsD, arsR	merC, merP, merR, merT	pcoA, pcoC, pcoD, pcoR, pcoS	silA, silB, silC, silE, silF, silP, silR, silS		IncI1,IncQ1
FSIS1607910	PDT000153120.2	SAMN05928243	GCA_011413715.1	Poultry	Poultry	2015	North America	USA: CA	34		blaTEM-1B							tet(B)			ASSUT	arsA, arsB, arsC, arsD, arsR	merC, merP, merR, merT	pcoA, pcoC, pcoD, pcoR, pcoS	silA, silB, silC, silE, silF, silP, silR, silS		IncQ1
FSIS1607911	PDT000153122.2	SAMN05928244	GCA_010760495.1	Poultry	Poultry	2015	North America	USA: CA	34		blaTEM-1B							tet(B)			ASSUT	arsA, arsB, arsC, arsD, arsR	merC, merP, merR, merT	pcoA, pcoC, pcoD, pcoR, pcoS	silA, silB, silC, silE, silF, silP, silR, silS		IncQ1
FSIS1607912	PDT000153142.2	SAMN05928248	GCA_010677605.1	Poultry	Poultry	2015	North America	USA: AL	34		blaTEM-1B							tet(B)			ASSUT	arsA, arsB, arsC, arsD, arsR	merC, merP, merR, merT	pcoA, pcoC, pcoD, pcoR, pcoS	silA, silB, silC, silE, silF, silP, silR, silS		IncQ1
FSIS1504115	PDT000153116.2	SAMN05928237	GCA_010689825.1	Livestock	Bovine	2015	North America	USA: MI	34		blaTEM-1B							tet(B)			ASSUT	arsA, arsB, arsC, arsD, arsR	merC, merP, merR, merT	pcoA, pcoC, pcoD, pcoR, pcoS	silA, silB, silC, silE, silF, silP, silR, silS		IncQ1
FSIS1504116	PDT000153118.2	SAMN05928238	GCA_010508435.1	Livestock	Bovine	2015	North America	USA: MI	34		blaTEM-1B							tet(B)			ASSUT	arsA, arsB, arsC, arsD, arsR	merC, merP, merR, merT	pcoA, pcoC, pcoD, pcoR, pcoS	silA, silB, silC, silE, silF, silP, silR, silS		IncQ1
FSIS11705285	PDT000282564.3	SAMN08387022	GCA_010782695.1	Livestock	Bovine	2015	North America	USA: MI	34									tet(B)				arsA, arsB, arsC, arsD, arsR	merC, merP, merR, merT	pcoA, pcoC, pcoD, pcoR	silA, silB, silC, silE, silF, silP, silR, silS		IncI1,IncQ1
197009	PDT000120248.2	SAMN04574729	GCA_010426365.1	Environment	ND/Others	2015	Europe	United Kingdom	34									tet(B)				arsA, arsB, arsC, arsD, arsR	merC, merP, merR, merT	pcoA, pcoC, pcoD, pcoR, pcoS	silA, silB, silC, silE, silF, silP, silR, silS
197006	PDT000120265.2	SAMN04574747	GCA_010738755.1	Environment	ND/Others	2015	Europe	United Kingdom	34									tet(B)				arsA, arsB, arsC, arsD, arsR	merC, merP, merR, merT	pcoA, pcoC, pcoD, pcoR, pcoS	silA, silB, silC, silE, silF, silP, silR, silS
195579	PDT000120438.2	SAMN04575100	GCA_010371325.1	Environment	ND/Others	2015	Europe	United Kingdom	34									tet(B)				arsA, arsB, arsC, arsD, arsR	merC, merP, merR, merT	pcoA, pcoC, pcoD, pcoR, pcoS	silA, silB, silC, silE, silF, silP, silR, silS
195581	PDT000208559.2	SAMN07125421	GCA_010374325.1	Environment	ND/Others	2015	Europe	United Kingdom	34									tet(B)				arsA, arsB, arsC, arsD, arsR	merC, merP, merR, merT	pcoA, pcoC, pcoD, pcoR, pcoS	silA, silB, silC, silE, silF, silP, silR, silS
195577	PDT000208565.2	SAMN07125430	GCA_010551905.1	Environment	ND/Others	2015	Europe	United Kingdom	34									tet(B)				arsA, arsB, arsC, arsD, arsR	merC, merP, merR, merT	pcoA, pcoC, pcoD, pcoR, pcoS	silA, silB, silC, silE, silF, silP, silR, silS
194201	PDT000208571.2	SAMN07125415	GCA_011117375.1	Environment	ND/Others	2015	Europe	United Kingdom	34									tet(B)				arsA, arsB, arsC, arsD, arsR	merC, merP, merR, merT	pcoA, pcoC, pcoD, pcoR, pcoS	silA, silB, silC, silE, silF, silP, silR, silS
195731	PDT000208574.2	SAMN07125431	GCA_010410665.1	Environment	ND/Others	2015	Europe	United Kingdom	34									tet(B)				arsA, arsB, arsC, arsD, arsR	merC, merP, merR, merT	pcoA, pcoC, pcoD, pcoR, pcoS	silA, silB, silC, silE, silF, silP, silR, silS
195573	PDT000209242.2	SAMN07136409	GCA_010553045.1	Environment	ND/Others	2015	Europe	United Kingdom	34									tet(B)				arsA, arsB, arsC, arsD, arsR	merC, merP, merR, merT	pcoA, pcoC, pcoD, pcoR, pcoS	silA, silB, silC, silE, silF, silP, silR, silS
195729	PDT000209251.2	SAMN07136411	GCA_010764055.1	Environment	ND/Others	2015	Europe	United Kingdom	34									tet(B)				arsA, arsB, arsC, arsD, arsR	merC, merP, merR, merT	pcoA, pcoC, pcoD, pcoR, pcoS	silA, silB, silC, silE, silF, silP, silR, silS
195585	PDT000209256.2	SAMN07136388	GCA_010407945.1	Environment	ND/Others	2015	Europe	United Kingdom	34									tet(B)				arsA, arsB, arsC, arsD, arsR	merC, merP, merR, merT	pcoA, pcoC, pcoD, pcoR, pcoS	silA, silB, silC, silE, silF, silP, silR, silS
197010	PDT000209257.2	SAMN07136421	GCA_010495075.1	Environment	ND/Others	2015	Europe	United Kingdom	34									tet(B)				arsA, arsB, arsC, arsD, arsR	merC, merP, merR, merT	pcoA, pcoC, pcoD, pcoR, pcoS	silA, silB, silC, silE, silF, silP, silR, silS
195571	PDT000209273.2	SAMN07136392	GCA_011114375.1	Environment	ND/Others	2015	Europe	United Kingdom	34									tet(B)				arsA, arsB, arsC, arsD, arsR	merC, merP, merR, merT	pcoA, pcoC, pcoD, pcoR, pcoS	silA, silB, silC, silE, silF, silP, silR, silS
197007	PDT000209280.2	SAMN07136435	GCA_010551345.1	Environment	ND/Others	2015	Europe	United Kingdom	34									tet(B)				arsA, arsB, arsC, arsD, arsR	merC, merP, merR, merT	pcoA, pcoC, pcoD, pcoR, pcoS	silA, silB, silC, silE, silF, silP, silR, silS
197008	PDT000209282.2	SAMN07136441	GCA_010764255.1	Environment	ND/Others	2015	Europe	United Kingdom	34									tet(B)				arsA, arsB, arsC, arsD, arsR	merC, merP, merR, merT	pcoA, pcoC, pcoD, pcoR, pcoS	silA, silB, silC, silE, silF, silP, silR, silS
195732	PDT000209283.2	SAMN07136429	GCA_010764275.1	Environment	ND/Others	2015	Europe	United Kingdom	34									tet(B)				arsA, arsB, arsC, arsD, arsR	merC, merP, merR, merT	pcoA, pcoC, pcoD, pcoR, pcoS	silA, silB, silC, silE, silF, silP, silR, silS
195583	PDT000209284.2	SAMN07136440	GCA_011432815.1	Environment	ND/Others	2015	Europe	United Kingdom	34									tet(B)				arsA, arsB, arsC, arsD, arsR	merC, merP, merR, merT	pcoA, pcoC, pcoD, pcoR, pcoS	silA, silB, silC, silE, silF, silP, silR, silS
193287	PDT000209285.2	SAMN07136434	GCA_010508095.1	Environment	ND/Others	2015	Europe	United Kingdom	34									tet(B)				arsA, arsB, arsC, arsD, arsR	merC, merP, merR, merT	pcoA, pcoC, pcoD, pcoR, pcoS	silA, silB, silC, silE, silF, silP, silR, silS
193286	PDT000209288.2	SAMN07136438	GCA_011415255.1	Environment	ND/Others	2015	Europe	United Kingdom	34									tet(B)				arsA, arsB, arsC, arsD, arsR	merC, merP, merR, merT	pcoA, pcoC, pcoD, pcoR, pcoS	silA, silB, silC, silE, silF, silP, silR, silS
195733	PDT000209289.2	SAMN07136430	GCA_011432555.1	Environment	ND/Others	2015	Europe	United Kingdom	34									tet(B)				arsA, arsB, arsC, arsD, arsR	merC, merD, merP, merR, merT	pcoA, pcoC, pcoD, pcoR, pcoS	silA, silB, silC, silE, silF, silP, silR, silS
195730	PDT000246313.2	SAMN07716051	GCA_010596425.1	Environment	ND/Others	2015	Europe	United Kingdom	34									tet(B)				arsA, arsB, arsC, arsD, arsR	merC, merP, merR, merT	pcoA, pcoC, pcoD, pcoR, pcoS	silA, silB, silC, silE, silF, silP, silR, silS
23029837	PDT000102389.5	SAMN04388315	GCA_007236175.1	Livestock	Swine	2015	North America	USA: IA	34		blaTEM-1B	blaCMY-2	floR					tet(A)				arsA, arsB, arsC, arsD, arsR		pcoA, pcoC, pcoD, pcoR, pcoS	silA, silB, silC, silE, silF, silP, silR, silS		IncA/C2
23145489	PDT000103252.2	SAMN04388322	GCA_010797195.1	Livestock	Swine	2015	North America	USA: MN	34		blaTEM-1B					qnrB19		tet(B)			ASSUT	arsA, arsB, arsC, arsD, arsR	merC, merP, merR, merT	pcoA, pcoC, pcoD, pcoR, pcoS	silA, silB, silC, silE, silF, silP, silR, silS		IncQ1
23227537	PDT000103254.2	SAMN04388324	GCA_011103155.1	Livestock	Swine	2015	North America	USA: IA	34		blaTEM-1B							tet(B)			ASSUT		merC, merP, merR, merT				IncQ1
23227540	PDT000103255.2	SAMN04388325	GCA_010739235.1	Livestock	Swine	2015	North America	USA: AK	34		blaTEM-1B							tet(B)			ASSUT	arsA, arsB, arsC, arsD, arsR	merC, merP, merR, merT	pcoA, pcoC, pcoD, pcoR, pcoS	silA, silB, silC, silE, silF, silP, silR, silS		IncQ1
FSIS1605649	PDT000105836.2	SAMN04461527	GCA_010513315.1	Food	ND/Others	2015	North America	USA: TX	34		blaTEM-1B							tet(B)			ASSUT	arsA, arsB, arsC, arsD, arsR	merC, merP, merR, merT	pcoA, pcoC, pcoD, pcoR, pcoS	silA, silB, silC, silE, silF, silP, silR, silS		IncQ1
199835	PDT000122732.2	SAMN04600879	GCA_011103595.1	Food	ND/Others	2015	Europe	United Kingdom	34		blaTEM-1B							tet(B)			ASSUT	arsA, arsB, arsC, arsD, arsR	merC, merP, merR, merT	pcoA, pcoC, pcoD, pcoR, pcoS	silA, silB, silC, silE, silF, silP, silR, silS		IncI1,IncQ1
Monophasic variant of S.Typhimurium	PDT000435799.1	SAMEA104113046	GCA_010186515.1	Livestock	Equine	2015	Europe	United Kingdom	34													arsA, arsB, arsC, arsD, arsR		pcoA, pcoC, pcoD, pcoR, pcoS	silA, silB, silC, silE, silF, silP, silR, silS
187519	PDT000120321.2	SAMN04574815	GCA_011103275.1	Human	Human	2015	Europe	United Kingdom	34									tet(B)				arsA, arsB, arsC, arsD, arsR		pcoA, pcoC, pcoD, pcoR, pcoS	silA, silB, silC, silE, silF, silP, silR, silS
161060	PDT000243969.2	SAMN07695502	GCA_011424265.1	Human	Human	2015	Europe	United Kingdom	34		blaTEM-1B							tet(B)	mph(A)	gyrA_D87N	ASSUT	arsA, arsB, arsC, arsD, arsR	merC, merP, merR, merT	pcoA, pcoC, pcoD, pcoR, pcoS	silA, silB, silC, silE, silF, silP, silR, silS		IncFIB,IncFIC(FII),IncQ1
PNUSAS000178	PDT000051417.2	SAMN03394873	GCA_010709735.1	Human	Human	2015	North America	United States	34		blaTEM-1B							tet(B)			ASSUT	arsA, arsB, arsC, arsD, arsR	merC, merP, merR, merT	pcoA, pcoC, pcoD, pcoR, pcoS	silA, silB, silC, silE, silF, silP, silR, silS		IncQ1
PNUSAS000216	PDT000052015.2	SAMN03447165	GCA_010536915.1	Human	Human	2015	North America	United States	34		blaTEM-1B							tet(B)			ASSUT	arsA, arsB, arsC, arsD, arsR	merC, merP, merR, merT	pcoA, pcoC, pcoD, pcoR, pcoS	silA, silB, silC, silE, silF, silP, silR, silS		IncQ1
PNUSAS000437	PDT000066995.4	SAMN03758668	GCA_006755205.1	Human	Human	2015	North America	United States	34		blaTEM-1B			mcr-9		qnrB2		tet(B),tet(D)			ASSUT	arsA, arsB, arsC, arsD, arsR	merA, merC, merD, merE, merP, merR, merT	pcoA, pcoC, pcoD, pcoR, pcoS	silA, silB, silC, silE, silF, silP, silR, silS	terD, terW, terZ	IncHI2,IncQ1
PNUSAS000438	PDT000066996.4	SAMN03758662	GCA_007751355.1	Human	Human	2015	North America	United States	34		blaTEM-1B			mcr-9				tet(B),tet(D)			ASSUT	arsA, arsB, arsC, arsD, arsR	merA, merC, merD, merE, merP, merR, merT	pcoA, pcoC, pcoD, pcoR, pcoS	silA, silB, silC, silE, silF, silP, silR, silS	terD, terW, terZ	IncHI2,IncQ1
PNUSAS000439	PDT000066997.4	SAMN03758670	GCA_006694705.1	Human	Human	2015	North America	United States	34		blaTEM-1B			mcr-9		qnrB2		tet(B),tet(D)			ASSUT	arsA, arsB, arsC, arsD, arsR	merA, merC, merD, merE, merP, merR, merT	pcoA, pcoC, pcoD, pcoR, pcoS	silA, silB, silC, silE, silF, silP, silR, silS	terD, terW, terZ	IncHI2,IncQ1
PNUSAS000440	PDT000066998.4	SAMN03758664	GCA_006756525.1	Human	Human	2015	North America	United States	34		blaTEM-1B			mcr-9		qnrB2		tet(B),tet(D)			ASSUT	arsA, arsB, arsC, arsD, arsR	merA, merC, merD, merE, merP, merR, merT	pcoA, pcoC, pcoD, pcoR, pcoS	silA, silB, silC, silE, silF, silP, silR, silS	terD, terW, terZ	IncHI2,IncQ1
PNUSAS000441	PDT000066999.4	SAMN03758663	GCA_007751335.1	Human	Human	2015	North America	United States	34		blaTEM-1B			mcr-9		qnrB2		tet(B),tet(D)			ASSUT	arsA, arsB, arsC, arsD, arsR	merA, merC, merD, merE, merP, merR, merT	pcoA, pcoC, pcoD, pcoR, pcoS	silA, silB, silC, silE, silF, silP, silR, silS	terD, terW, terZ	IncHI2,IncQ1
PNUSAS000442	PDT000067000.4	SAMN03758666	GCA_007751315.1	Human	Human	2015	North America	United States	34		blaTEM-1B			mcr-9				tet(B),tet(D)			ASSUT	arsA, arsB, arsC, arsD, arsR	merA, merC, merD, merE, merP, merR, merT	pcoA, pcoC, pcoD, pcoR, pcoS	silA, silB, silC, silE, silF, silP, silR, silS	terD, terW, terZ	IncHI2,IncQ1
PNUSAS000443	PDT000067001.4	SAMN03758667	GCA_007751395.1	Human	Human	2015	North America	United States	34		blaTEM-1B			mcr-9		qnrB2		tet(B),tet(D)			ASSUT	arsA, arsB, arsC, arsD, arsR	merA, merC, merD, merE, merP, merR, merT	pcoA, pcoC, pcoD, pcoR, pcoS	silA, silB, silC, silE, silF, silP, silR, silS	terD, terW, terZ	IncHI2,IncQ1
PNUSAS000445	PDT000067003.4	SAMN03758665	GCA_006757125.1	Human	Human	2015	North America	United States	34		blaTEM-1B			mcr-9		qnrB2		tet(B),tet(D)			ASSUT	arsA, arsB, arsC, arsD, arsR	merA, merC, merD, merE, merP, merR, merT	pcoA, pcoC, pcoD, pcoR, pcoS	silA, silB, silC, silE, silF, silP, silR, silS	terD, terW, terZ	IncHI2,IncQ1
PNUSAS000446	PDT000067004.4	SAMN03758669	GCA_007751425.1	Human	Human	2015	North America	United States	34		blaTEM-1B			mcr-9		qnrB2		tet(B),tet(D)			ASSUT	arsA, arsB, arsC, arsD, arsR	merA, merC, merD, merE, merP, merR, merT	pcoA, pcoC, pcoD, pcoR, pcoS	silA, silB, silC, silE, silF, silP, silR, silS	terD, terW, terZ	IncHI2,IncQ1
2015K-0413	PDT000068804.3	SAMN03785530	GCA_010737115.1	Human	Human	2015	North America	United States	34		blaTEM-1B							tet(B)			ASSUT	arsA, arsB, arsC, arsD, arsR	merC, merP, merR, merT	pcoA, pcoC, pcoD, pcoR, pcoS	silA, silB, silC, silE, silF, silP, silR, silS		IncQ1
2015K-0415	PDT000068805.3	SAMN03785531	GCA_011103975.1	Human	Human	2015	North America	United States	34		blaTEM-1B	blaCMY-2	floR					tet(A),tet(B),tet(M)			ASSUT	arsA, arsB, arsC, arsD, arsR	merC, merP, merR, merT	pcoA, pcoC, pcoD, pcoR, pcoS	silA, silB, silC, silE, silF, silP, silR, silS		IncA/C2,IncQ1
2015K-0414	PDT000069313.3	SAMN03801625	GCA_011439375.1	Human	Human	2015	North America	United States	34		blaTEM-1B	blaCMY-2	floR					tet(A),tet(B),tet(M)			ASSUT	arsA, arsB, arsC, arsD, arsR	merC, merP, merR, merT	pcoA, pcoC, pcoD, pcoR, pcoS	silA, silB, silC, silE, silF, silP, silR, silS		IncA/C2,IncQ1
CFSAN035084	PDT000078756.2	SAMN03795473	GCA_010794895.1	Human	Human	2015	North America	USA: NY	34									tet(B)				arsA, arsB, arsC, arsD, arsR	merC, merP, merR, merT	pcoA, pcoC, pcoD, pcoR, pcoS	silA, silB, silC, silE, silF, silP, silR, silS
CFSAN035087	PDT000078766.2	SAMN03795476	GCA_010795135.1	Human	Human	2015	North America	USA: NY	34		blaTEM-1B							tet(B)			ASSUT	arsA, arsB, arsC, arsD, arsR	merC, merP, merR, merT	pcoA, pcoC, pcoD, pcoR, pcoS	silA, silB, silC, silE, silF, silP, silR, silS		IncQ1
CFSAN035074	PDT000081202.2	SAMN03795463	GCA_010714255.1	Human	Human	2015	North America	USA: NY	34		blaTEM-1B							tet(B)			ASSUT	arsA, arsB, arsC, arsD, arsR	merC, merP, merR, merT	pcoA, pcoC, pcoD, pcoR, pcoS	silA, silB, silC, silE, silF, silP, silR, silS		IncQ1
CFSAN034936	PDT000081666.4	SAMN03795325	GCA_007236575.1	Human	Human	2015	North America	USA: NY	34		blaTEM-1B							tet(B)			ASSUT	arsA, arsB, arsC, arsD, arsR	merC, merP, merR, merT	pcoA, pcoC, pcoD, pcoR, pcoS	silA, silB, silC, silE, silF, silP, silR, silS		IncQ1,IncY
CFSAN034929	PDT000081712.4	SAMN03795318	GCA_007236695.1	Human	Human	2015	North America	USA: PA	34		blaTEM-1B	blaCMY-2	floR					tet(A),tet(M)									IncA/C2,IncQ1
CFSAN034918	PDT000081717.4	SAMN03795307	GCA_007237455.1	Human	Human	2015	North America	USA: NY	34		blaTEM-1B							tet(A)				arsA, arsB, arsC, arsD, arsR	merC, merP, merR, merT	pcoA, pcoC, pcoD, pcoR, pcoS	silA, silB, silC, silE, silF, silP, silR, silS		IncN,IncQ1
PNUSAS000611	PDT000082326.4	SAMN03997173	GCA_006813865.1	Human	Human	2015	North America	United States	34		blaTEM-1B			mcr-9		qnrB2		tet(B),tet(D)			ASSUT	arsA, arsB, arsC, arsD, arsR	merA, merC, merD, merE, merP, merR, merT	pcoA, pcoC, pcoD, pcoR, pcoS	silA, silB, silC, silE, silF, silP, silR, silS	terD, terW, terZ	IncHI2,IncQ1
PNUSAS000774	PDT000082680.2	SAMN04027657	GCA_010716625.1	Human	Human	2015	North America	United States	34		blaTEM-1B							tet(B)			ASSUT	arsA, arsB, arsC, arsD, arsR	merC, merP, merR, merT	pcoA, pcoC, pcoD, pcoR, pcoS	silA, silB, silC, silE, silF, silP, silR, silS		IncQ1
PNUSAS000775	PDT000082681.2	SAMN04027658	GCA_011100405.1	Human	Human	2015	North America	United States	34		blaTEM-1B							tet(B)			ASSUT	arsA, arsB, arsC, arsD, arsR	merC, merP, merR, merT	pcoA, pcoC, pcoD, pcoR, pcoS	silA, silB, silC, silE, silF, silP, silR, silS		IncQ1
PNUSAS000777	PDT000082698.2	SAMN04027660	GCA_010393625.1	Human	Human	2015	North America	United States	34		blaTEM-1B							tet(B)			ASSUT	arsA, arsB, arsC, arsD, arsR	merC, merP, merR, merT	pcoA, pcoC, pcoD, pcoR, pcoS	silA, silB, silC, silE, silF, silP, silR, silS		IncQ1
PNUSAS000920	PDT000085557.2	SAMN04116615	GCA_010567505.1	Human	Human	2015	North America	United States	34		blaTEM-1C	blaCMY-2						tet(B)			ASSUT	arsA, arsB, arsC, arsD, arsR	merC, merP, merR, merT	pcoA, pcoC, pcoD, pcoR, pcoS	silA, silB, silC, silE, silF, silP, silR, silS		IncI1,IncQ1,IncY
PNUSAS001120	PDT000094116.2	SAMN04209204	GCA_011111075.1	Human	Human	2015	North America	United States	34		blaTEM-1B							tet(B)			ASSUT	arsA, arsB, arsC, arsD, arsR	merC, merP, merR, merT	pcoA, pcoC, pcoD, pcoR, pcoS	silA, silB, silC, silE, silF, silP, silR, silS		IncQ1
PNUSAS001121	PDT000094117.2	SAMN04209205	GCA_010795955.1	Human	Human	2015	North America	United States	34		blaTEM-1B							tet(B)			ASSUT	arsA, arsB, arsC, arsD, arsR	merC, merP, merR, merT	pcoA, pcoC, pcoD, pcoR, pcoS	silA, silB, silC, silE, silF, silP, silR, silS		IncQ1
PNUSAS001122	PDT000094118.2	SAMN04209206	GCA_011108095.1	Human	Human	2015	North America	United States	34		blaTEM-1B							tet(B)			ASSUT	arsA, arsB, arsC, arsD, arsR	merC, merP, merR, merT	pcoA, pcoC, pcoD, pcoR, pcoS	silA, silB, silC, silE, silF, silP, silR, silS		IncQ1
PNUSAS001124	PDT000094120.2	SAMN04209208	GCA_011110595.1	Human	Human	2015	North America	United States	34		blaTEM-1B							tet(B)			ASSUT	arsA, arsB, arsC, arsD, arsR	merC, merP, merR, merT	pcoA, pcoC, pcoD, pcoR, pcoS	silA, silB, silC, silE, silF, silP, silR, silS		IncQ1
PNUSAS001125	PDT000094123.2	SAMN04209209	GCA_010688685.1	Human	Human	2015	North America	United States	34		blaTEM-1B							tet(B)			ASSUT	arsA, arsB, arsC, arsD, arsR	merC, merP, merR, merT	pcoA, pcoC, pcoD, pcoR, pcoS	silA, silB, silC, silE, silF, silP, silR, silS		IncQ1
PNUSAS001126	PDT000094124.2	SAMN04209210	GCA_010393645.1	Human	Human	2015	North America	United States	34		blaTEM-1B							tet(B)			ASSUT	arsA, arsB, arsC, arsD, arsR	merC, merP, merR, merT	pcoA, pcoC, pcoD, pcoR, pcoS	silA, silB, silC, silE, silF, silP, silR, silS		IncQ1
PNUSAS001127	PDT000094125.2	SAMN04209211	GCA_010647205.1	Human	Human	2015	North America	United States	34		blaTEM-1B							tet(B)			ASSUT	arsA, arsB, arsC, arsD, arsR	merC, merP, merR, merT	pcoA, pcoC, pcoD, pcoR, pcoS	silA, silB, silC, silE, silF, silP, silR, silS		IncQ1
PNUSAS001128	PDT000094128.2	SAMN04209212	GCA_010370905.1	Human	Human	2015	North America	United States	34		blaTEM-1B							tet(B)			ASSUT	arsA, arsB, arsC, arsD, arsR	merC, merP, merR, merT	pcoA, pcoC, pcoD, pcoR, pcoS	silA, silB, silC, silE, silF, silP, silR, silS		IncQ1
PNUSAS001129	PDT000094130.2	SAMN04209213	GCA_010646285.1	Human	Human	2015	North America	United States	34		blaTEM-1B							tet(B)			ASSUT	arsA, arsB, arsC, arsD, arsR	merC, merP, merR, merT	pcoA, pcoC, pcoD, pcoR, pcoS	silA, silB, silC, silE, silF, silP, silR, silS		IncQ1
PNUSAS001130	PDT000094131.2	SAMN04209214	GCA_011110435.1	Human	Human	2015	North America	United States	34		blaTEM-1B							tet(B)			ASSUT	arsA, arsB, arsC, arsD, arsR	merC, merP, merR, merT	pcoA, pcoC, pcoD, pcoR, pcoS	silA, silB, silC, silE, silF, silP, silR, silS		IncQ1
PNUSAS000983	PDT000096230.2	SAMN04159722	GCA_010670105.1	Human	Human	2015	North America	United States	34		blaTEM-1B					qnrB19		tet(B)			ASSUT	arsA, arsB, arsC, arsD, arsR	merC, merP, merR, merT	pcoA, pcoC, pcoD, pcoR, pcoS	silA, silB, silC, silE, silF, silP, silR, silS		IncQ1
PNUSAS001315	PDT000098815.2	SAMN04351449	GCA_011409735.1	Human	Human	2015	North America	United States	34		blaTEM-1B							tet(B)			ASSUT	arsA, arsB, arsC, arsD, arsR	merC, merP, merR, merT	pcoA, pcoC, pcoD, pcoR, pcoS	silA, silB, silC, silE, silF, silP, silR, silS		IncQ1
PNUSAS001339	PDT000101514.2	SAMN04365185	GCA_010796895.1	Human	Human	2015	North America	United States	34													arsA, arsB, arsC, arsD, arsR		pcoA, pcoC, pcoD, pcoR, pcoS	silA, silB, silC, silE, silF, silP, silR, silS
PNUSAS001340	PDT000101515.2	SAMN04365186	GCA_010715475.1	Human	Human	2015	North America	United States	34													arsA, arsB, arsC, arsD, arsR		pcoA, pcoC, pcoD, pcoR, pcoS	silA, silB, silC, silE, silF, silP, silR, silS
PNUSAS001341	PDT000101516.2	SAMN04383829	GCA_010673445.1	Human	Human	2015	North America	United States	34													arsA, arsB, arsC, arsD, arsR		pcoA, pcoC, pcoD, pcoR, pcoS	silA, silB, silC, silE, silF, silP, silR, silS		IncI2,IncX4
PNUSAS001364	PDT000101517.2	SAMN04383830	GCA_010715295.1	Human	Human	2015	North America	United States	34													arsA, arsB, arsC, arsD, arsR		pcoA, pcoC, pcoD, pcoR, pcoS	silA, silB, silC, silE, silF, silP, silR, silS
PNUSAS001367	PDT000101933.2	SAMN04396342	GCA_010715395.1	Human	Human	2015	North America	United States	34		blaTEM-1B							tet(B)			ASSUT	arsA, arsB, arsC, arsD, arsR	merC, merP, merR, merT	pcoA, pcoC, pcoD, pcoR, pcoS	silA, silB, silC, silE, silF, silP, silR, silS		IncQ1
PNUSAS001368	PDT000101934.2	SAMN04396343	GCA_011102975.1	Human	Human	2015	North America	United States	34		blaTEM-1B							tet(B)			ASSUT	arsA, arsB, arsC, arsD, arsR	merC, merP, merR, merT	pcoA, pcoC, pcoD, pcoR, pcoS	silA, silB, silC, silE, silF, silP, silR, silS		IncQ1
PNUSAS001407	PDT000101935.2	SAMN04396352	GCA_010689305.1	Human	Human	2015	North America	United States	34		blaTEM-1B							tet(B)			ASSUT	arsA, arsB, arsC, arsD, arsR	merC, merD, merP, merR, merT	pcoA, pcoC, pcoD, pcoR, pcoS	silA, silB, silC, silE, silF, silP, silR, silS		IncQ1
PNUSAS001408	PDT000101936.2	SAMN04396353	GCA_010393205.1	Human	Human	2015	North America	United States	34		blaTEM-1B							tet(B)			ASSUT	arsA, arsB, arsC, arsD, arsR	merC, merP, merR, merT	pcoA, pcoC, pcoD, pcoR, pcoS	silA, silB, silC, silE, silF, silP, silR, silS		IncQ1
NY61415400	PDT000103638.2	SAMN04437876	GCA_010671545.1	Human	Human	2015	North America	USA: NY	34		blaTEM-1B	blaCMY-2	floR					tet(A),tet(B),tet(M)			ASSUT	arsA, arsB, arsC, arsD, arsR	merC, merP, merR, merT	pcoA, pcoC, pcoD, pcoR, pcoS	silA, silB, silC, silE, silF, silP, silR, silS		IncA/C2,IncQ1
NY61415558	PDT000103639.2	SAMN04437877	GCA_010394185.1	Human	Human	2015	North America	USA: NY	34			blaCMY-2	floR					tet(A),tet(M)				arsA, arsB, arsC, arsD, arsR		pcoA, pcoC, pcoD, pcoR, pcoS	silA, silB, silC, silE, silF, silP, silR, silS		IncA/C2
NY61415616	PDT000103640.2	SAMN04437878	GCA_010547125.1	Human	Human	2015	North America	USA: NY	34		blaTEM-1B	blaCMY-2	floR					tet(A),tet(B),tet(M)			ASSUT	arsA, arsB, arsC, arsD, arsR	merC, merP, merR, merT	pcoA, pcoC, pcoD, pcoR, pcoS	silA, silB, silC, silE, silF, silP, silR, silS		IncA/C2,IncQ1
NY61415654	PDT000103641.2	SAMN04437879	GCA_010373545.1	Human	Human	2015	North America	USA: NY	34		blaTEM-1B	blaCMY-2	floR					tet(A),tet(B),tet(M)			ASSUT	arsA, arsB, arsC, arsD, arsR	merC, merP, merR, merT	pcoA, pcoC, pcoD, pcoR, pcoS	silA, silB, silC, silE, silF, silP, silR, silS		IncA/C2,IncQ1
PNUSAS001394	PDT000104724.2	SAMN04445978	GCA_010567765.1	Human	Human	2015	North America	United States	34		blaTEM-1B							tet(B)			ASSUT	arsA, arsB, arsC, arsD, arsR	merC, merP, merR, merT	pcoA, pcoC, pcoD, pcoR, pcoS	silA, silB, silC, silE, silF, silP, silR, silS		IncQ1
PNUSAS001400	PDT000104725.2	SAMN04445977	GCA_011102435.1	Human	Human	2015	North America	United States	34		blaTEM-1B							tet(B)			ASSUT	arsA, arsB, arsC, arsD, arsR	merC, merP, merR, merT	pcoA, pcoC, pcoD, pcoR, pcoS	silA, silB, silC, silE, silF, silP, silR, silS		IncQ1
PNUSAS001469	PDT000104734.2	SAMN04438316	GCA_010798275.1	Human	Human	2015	North America	United States	34													arsA, arsB, arsC, arsD, arsR		pcoA, pcoC, pcoD, pcoR, pcoS	silA, silB, silC, silE, silF, silP, silR, silS
PNUSAS001470	PDT000104735.2	SAMN04438317	GCA_010740035.1	Human	Human	2015	North America	United States	34													arsA, arsB, arsC, arsD, arsR		pcoA, pcoC, pcoD, pcoR, pcoS	silA, silB, silC, silE, silF, silP, silR, silS
PNUSAS001471	PDT000104736.2	SAMN04438318	GCA_011410355.1	Human	Human	2015	North America	United States	34		blaTEM-1B							tet(B)			ASSUT	arsA, arsB, arsC, arsD, arsR	merC, merP, merR, merT	pcoA, pcoC, pcoD, pcoR, pcoS	silA, silB, silC, silE, silF, silP, silR, silS		IncQ1
2016K-0014	PDT000104766.2	SAMN04450835	GCA_010538375.1	Human	Human	2015	North America	United States	34									tet(B)				arsA, arsB, arsC, arsD, arsR	merC, merP, merR, merT	pcoA, pcoC, pcoD, pcoR, pcoS	silA, silB, silC, silE, silF, silP, silR, silS
2015K-1486	PDT000104769.2	SAMN04450838	GCA_010739275.1	Human	Human	2015	North America	United States	34		blaTEM-1B							tet(B)			ASSUT	arsA, arsB, arsC, arsD, arsR	merC, merP, merR, merT	pcoA, pcoC, pcoD, pcoR, pcoS	silA, silB, silC, silE, silF, silP, silR, silS		IncQ1
2016K-0029	PDT000104770.2	SAMN04450839	GCA_010546585.1	Human	Human	2015	North America	United States	34									tet(B)				arsA, arsB, arsC, arsD, arsR	merC, merP, merR, merT	pcoA, pcoC, pcoD, pcoR, pcoS	silA, silB, silC, silE, silF, silP, silR, silS
2016K-0028	PDT000104771.2	SAMN04450840	GCA_011411235.1	Human	Human	2015	North America	United States	34		blaTEM-1B							tet(B)			ASSUT	arsA, arsB, arsC, arsD, arsR	merC, merP, merR, merT	pcoA, pcoC, pcoD, pcoR, pcoS	silA, silB, silC, silE, silF, silP, silR, silS		IncQ1
PNUSAS001460	PDT000105777.2	SAMN04450826	GCA_010798555.1	Human	Human	2015	North America	United States	34		blaTEM-1B	blaCMY-2	floR					tet(A),tet(B),tet(M)			ASSUT	arsA, arsB, arsC, arsD, arsR	merC, merP, merR, merT	pcoA, pcoC, pcoD, pcoR, pcoS	silA, silB, silC, silE, silF, silP, silR, silS		IncA/C2,IncQ1
PNUSAS001403	PDT000105782.2	SAMN04450820	GCA_010688625.1	Human	Human	2015	North America	United States	34		blaTEM-1B							tet(B)			ASSUT	arsA, arsB, arsC, arsD, arsR	merC, merP, merR, merT	pcoA, pcoC, pcoD, pcoR, pcoS	silA, silB, silC, silE, silF, silP, silR, silS		IncQ1
PNUSAS001399	PDT000105785.2	SAMN04448357	GCA_010796855.1	Human	Human	2015	North America	United States	34		blaTEM-1B	blaCMY-2						tet(B)			ASSUT	arsA, arsB, arsC, arsD, arsR	merC, merP, merR, merT	pcoA, pcoC, pcoD, pcoR, pcoS	silA, silB, silC, silE, silF, silP, silR, silS		IncI1,IncQ1
PNUSAS001481	PDT000107164.2	SAMN04482148	GCA_009999505.1	Human	Human	2015	North America	United States	34		blaTEM-1B	blaCMY-2						tet(B)			ASSUT	arsA, arsB, arsC, arsD, arsR	merC, merP, merR, merT	pcoA, pcoC, pcoD, pcoR, pcoS	silA, silB, silC, silE, silF, silP, silR, silS		IncI1,IncQ1
PNUSAS001482	PDT000107165.2	SAMN04482147	GCA_010498835.1	Human	Human	2015	North America	United States	34		blaTEM-1B							tet(B)			ASSUT	arsA, arsB, arsC, arsD, arsR	merC, merP, merR, merT	pcoA, pcoC, pcoD, pcoR, pcoS	silA, silB, silC, silE, silF, silP, silR, silS		IncQ1
PNUSAS001483	PDT000107166.2	SAMN04482149	GCA_011439575.1	Human	Human	2015	North America	United States	34		blaTEM-1B							tet(B)			ASSUT	arsA, arsB, arsC, arsD, arsR	merC, merP, merR, merT	pcoA, pcoC, pcoD, pcoR, pcoS	silA, silB, silC, silE, silF, silP, silR, silS		IncQ1
PNUSAS001583	PDT000114975.2	SAMN04526249	GCA_010669445.1	Human	Human	2015	North America	United States	34													arsA, arsB, arsC, arsD, arsR		pcoA, pcoC, pcoD, pcoR, pcoS	silA, silB, silC, silE, silF, silP, silR, silS		IncY
PNUSAS001436	PDT000115148.2	SAMN04526247	GCA_010732495.1	Human	Human	2015	North America	United States	34	blaCTX-M-55	blaTEM-1B		floR			qnrS1		tet(A),tet(B)			ASSUT	arsA, arsB, arsC, arsD, arsR	merC, merP, merR, merT	pcoA, pcoC, pcoD, pcoR, pcoS	silA, silB, silC, silE, silF, silP, silR, silS		IncA/C2,IncI2
PNUSAS001433	PDT000115149.2	SAMN04526244	GCA_010441115.1	Human	Human	2015	North America	United States	34	blaCTX-M-55	blaTEM-1B		floR			qnrS1		tet(A),tet(B)			ASSUT	arsA, arsB, arsC, arsD, arsR	merC, merP, merR, merT	pcoA, pcoC, pcoD, pcoR, pcoS	silA, silB, silC, silE, silF, silP, silR, silS		IncA/C2,IncI2,IncQ1
PNUSAS001435	PDT000115150.2	SAMN04526246	GCA_010452515.1	Human	Human	2015	North America	United States	34	blaCTX-M-55	blaTEM-1B		floR			qnrS1		tet(A),tet(B)			ASSUT	arsA, arsB, arsC, arsD, arsR	merC, merP, merR, merT	pcoA, pcoC, pcoD, pcoR, pcoS	silA, silB, silC, silE, silF, silP, silR, silS		IncA/C2,IncQ1
PNUSAS001434	PDT000115151.2	SAMN04526245	GCA_010740335.1	Human	Human	2015	North America	United States	34	blaCTX-M-164	blaTEM-1B		floR					tet(A),tet(B)			ASSUT	arsA, arsB, arsC, arsD, arsR	merC, merP, merR, merT	pcoA, pcoC, pcoD, pcoR, pcoS	silA, silB, silC, silE, silF, silP, silR, silS		IncA/C2,IncI2,IncQ1
PNUSAS001432	PDT000115152.2	SAMN04526243	GCA_010796755.1	Human	Human	2015	North America	United States	34		blaTEM-1B							tet(B)			ASSUT	arsA, arsB, arsC, arsD, arsR	merC, merP, merR, merT	pcoA, pcoC, pcoD, pcoR, pcoS	silA, silB, silC, silE, silF, silP, silR, silS		IncI1,IncQ1
PNUSAS001431	PDT000115154.4	SAMN04526242	GCA_007761895.1	Human	Human	2015	North America	United States	34		blaTEM-1B			mcr-9				tet(B)			ASSUT	arsA, arsB, arsC, arsD, arsR	merA, merC, merD, merE, merP, merR, merT	pcoA, pcoC, pcoD, pcoR	silA, silB, silC, silE, silF, silP, silR, silS	terD, terW, terZ	IncHI2,IncQ1
PNUSAS001437	PDT000115199.2	SAMN04526248	GCA_010538535.1	Human	Human	2015	North America	United States	34	blaCTX-M-55	blaTEM-1B		floR			qnrS1		tet(A),tet(B)			ASSUT	arsA, arsB, arsC, arsD, arsR	merC, merP, merR, merT	pcoA, pcoC, pcoD, pcoR, pcoS	silA, silB, silC, silE, silF, silP, silR, silS		IncA/C2,IncI2,IncQ1
178747	PDT000120159.2	SAMN04574080	GCA_010688325.1	Human	Human	2015	Europe	United Kingdom	34		blaTEM-1B							tet(B)			ASSUT	arsA, arsB, arsC, arsD, arsR	merC, merP, merR, merT	pcoA, pcoC, pcoD, pcoR, pcoS	silA, silB, silC, silE, silF, silP, silR, silS		IncQ1
197109	PDT000120191.2	SAMN04574532	GCA_011758245.1	Human	Human	2015	Europe	United Kingdom	34		blaTEM-1B							tet(B)			ASSUT	arsA, arsB, arsC, arsD, arsR	merC, merP, merR, merT	pcoA, pcoC, pcoD, pcoR, pcoS	silA, silB, silC, silE, silF, silP, silR, silS		IncQ1
182188	PDT000120202.2	SAMN04574670	GCA_011438895.1	Human	Human	2015	Europe	United Kingdom	34		blaTEM-1B							tet(B)			ASSUT		merC, merP, merR, merT				IncQ1
163184	PDT000120256.2	SAMN04574738	GCA_010453245.1	Human	Human	2015	Europe	United Kingdom	34		blaTEM-1B							tet(B)			ASSUT	arsA, arsB, arsC, arsD, arsR	merC, merP, merR, merT	pcoA, pcoC, pcoD, pcoR, pcoS	silA, silB, silC, silE, silF, silP, silR, silS		IncQ1,p0111
199856	PDT000120262.2	SAMN04574744	GCA_010441775.1	Human	Human	2015	Europe	United Kingdom	34		blaTEM-1B							tet(B)			ASSUT	arsA, arsB, arsC, arsD, arsR	merC, merP, merR, merT	pcoA, pcoC, pcoD, pcoR, pcoS	silA, silB, silC, silE, silF, silP, silR, silS		IncQ1
187512	PDT000120278.2	SAMN04574760	GCA_010796355.1	Human	Human	2015	Europe	United Kingdom	34		blaTEM-1B							tet(B)			ASSUT	arsA, arsB, arsC, arsD, arsR	merC, merP, merR, merT	pcoA, pcoC, pcoD, pcoR, pcoS	silA, silB, silC, silE, silF, silP, silR, silS		IncQ1
163169	PDT000120314.2	SAMN04574796	GCA_010674045.1	Human	Human	2015	Europe	United Kingdom	34		blaTEM-1B							tet(B)			ASSUT	arsA, arsB, arsC, arsD, arsR	merC, merP, merR, merT	pcoA, pcoC, pcoD, pcoR, pcoS	silA, silB, silC, silE, silF, silP, silR, silS		IncI2,IncQ1
157311	PDT000120351.2	SAMN04574846	GCA_010650225.1	Human	Human	2015	Europe	United Kingdom	34		blaTEM-1B							tet(B)			ASSUT	arsA, arsB, arsC, arsD, arsR	merC, merP, merR, merT	pcoA, pcoC, pcoD, pcoR, pcoS	silA, silB, silC, silE, silF, silP, silR, silS		IncQ1
157320	PDT000120391.2	SAMN04575051	GCA_010575745.1	Human	Human	2015	Europe	United Kingdom	34		blaTEM-1B							tet(B)			ASSUT	arsA, arsB, arsC, arsD, arsR	merC, merP, merR, merT	pcoA, pcoC, pcoD, pcoR, pcoS	silA, silB, silC, silE, silF, silP, silR, silS		IncQ1
203617	PDT000120444.2	SAMN04575106	GCA_010393745.1	Human	Human	2015	Europe	United Kingdom	34		blaTEM-1B							tet(B)			ASSUT		merC, merP, merR, merT				IncQ1
164849	PDT000122504.2	SAMN04600430	GCA_011419395.1	Human	Human	2015	Europe	United Kingdom	34		blaTEM-1B							tet(B)			ASSUT	arsA, arsB, arsC, arsD, arsR	merC, merP, merR, merT	pcoA, pcoC, pcoD, pcoR, pcoS	silA, silB, silC, silE, silF, silP, silR, silS		IncQ1
183601	PDT000122529.2	SAMN04600467	GCA_011103525.1	Human	Human	2015	Europe	United Kingdom	34		blaTEM-1B					qnrB19						arsA, arsB, arsC, arsD, arsR		pcoA, pcoC, pcoD, pcoR, pcoS	silA, silB, silC, silE, silF, silP, silR, silS		IncQ1
177424	PDT000122595.2	SAMN04600619	GCA_011410175.1	Human	Human	2015	Europe	United Kingdom	34		blaTEM-1B							tet(B)			ASSUT		merC, merP, merR, merT				IncI1,IncQ1
190659	PDT000122662.2	SAMN04600686	GCA_010796695.1	Human	Human	2015	Europe	United Kingdom	34		blaTEM-1B							tet(B)			ASSUT	arsA, arsB, arsC, arsD, arsR	merC, merP, merR, merT	pcoA, pcoC, pcoD, pcoR, pcoS	silA, silB, silC, silE, silF, silP, silR, silS		IncQ1,p0111
186603	PDT000122664.2	SAMN04600688	GCA_010735495.1	Human	Human	2015	Europe	United Kingdom	34		blaTEM-1B							tet(B)			ASSUT	arsA, arsB, arsC, arsD, arsR	merC, merP, merR, merT	pcoA, pcoC, pcoD, pcoR, pcoS	silA, silB, silC, silE, silF, silP, silR, silS		IncQ1
186604	PDT000122678.2	SAMN04600703	GCA_010393425.1	Human	Human	2015	Europe	United Kingdom	34		blaTEM-1B							tet(B)			ASSUT	arsA, arsB, arsC, arsD, arsR	merC, merP, merR, merT	pcoA, pcoC, pcoD, pcoR, pcoS	silA, silB, silC, silE, silF, silR, silS		IncQ1
195718	PDT000122743.2	SAMN04600899	GCA_010735675.1	Human	Human	2015	Europe	United Kingdom	34		blaTEM-1B							tet(B)			ASSUT	arsA, arsB, arsC, arsD, arsR	merC, merP, merR, merT	pcoA, pcoC, pcoD, pcoR, pcoS	silA, silB, silC, silE, silF, silP, silR, silS		IncQ1,p0111
172503	PDT000122778.2	SAMN04600937	GCA_010538135.1	Human	Human	2015	Europe	United Kingdom	34		blaTEM-1B							tet(B)			ASSUT		merC, merP, merR, merT				IncQ1
195535	PDT000122788.2	SAMN04600950	GCA_010546225.1	Human	Human	2015	Europe	United Kingdom	34		blaTEM-1B							tet(B)			ASSUT	arsA, arsB, arsC, arsD, arsR	merC, merP, merR, merT	pcoA, pcoC, pcoD, pcoR, pcoS	silA, silB, silC, silE, silF, silP, silR, silS		IncQ1
164903	PDT000122822.2	SAMN04601009	GCA_010649685.1	Human	Human	2015	Europe	United Kingdom	34		blaTEM-1B							tet(B)			ASSUT	arsA, arsB, arsC, arsD, arsR	merC, merD, merP, merR, merT	pcoA, pcoC, pcoD, pcoR, pcoS	silA, silB, silC, silE, silF, silP, silR, silS		IncQ1
169649	PDT000122834.2	SAMN04601025	GCA_010649085.1	Human	Human	2015	Europe	United Kingdom	34		blaTEM-1B							tet(B)			ASSUT	arsA, arsB, arsC, arsD, arsR	merC, merP, merR, merT	pcoA, pcoC, pcoD, pcoR, pcoS	silA, silB, silC, silE, silF, silP, silR, silS		IncQ1
187584	PDT000122908.5	SAMN04601130	GCA_007908045.1	Human	Human	2015	Europe	United Kingdom	34		blaTEM-1B							tet(B)			ASSUT	arsA, arsB, arsC, arsD, arsR	merC, merP, merR, merT	pcoA, pcoC, pcoD, pcoR, pcoS	silA, silB, silC, silE, silF, silP, silR, silS		IncFII,IncQ1,IncX1,IncX3
PNUSAS003617	PDT000147521.2	SAMN05714561	GCA_010765975.1	Human	Human	2015	North America	United States	34		blaTEM-1B							tet(B)			ASSUT	arsA, arsB, arsC, arsD, arsR	merC, merP, merR, merT	pcoA, pcoC, pcoD, pcoR, pcoS	silA, silB, silC, silE, silF, silP, silR, silS		IncQ1
PNUSAS003600	PDT000147883.2	SAMN05715971	GCA_010766055.1	Human	Human	2015	North America	United States	34		blaTEM-1B					qnrB19		tet(B)			ASSUT	arsA, arsB, arsC, arsD, arsR	merC, merP, merR, merT	pcoA, pcoC, pcoD, pcoR, pcoS	silA, silB, silC, silE, silF, silP, silR, silS		IncQ1
PNUSAS003601	PDT000147884.2	SAMN05715967	GCA_010547645.1	Human	Human	2015	North America	United States	34		blaTEM-1B							tet(B)			ASSUT	arsA, arsB, arsC, arsD, arsR	merC, merP, merR, merT	pcoA, pcoC, pcoD, pcoR, pcoS	silA, silB, silC, silE, silF, silP, silR, silS		IncQ1
PNUSAS003602	PDT000147885.2	SAMN05715962	GCA_011397285.1	Human	Human	2015	North America	United States	34		blaTEM-1B							tet(B)			ASSUT	arsA, arsB, arsC, arsD, arsR	merC, merP, merR, merT	pcoA, pcoC, pcoD, pcoR, pcoS	silA, silB, silC, silE, silF, silP, silR, silS		IncQ1
PNUSAS003603	PDT000147886.2	SAMN05715964	GCA_010429305.1	Human	Human	2015	North America	United States	34		blaTEM-1B							tet(B)			ASSUT	arsA, arsB, arsC, arsD, arsR	merC, merP, merR, merT	pcoA, pcoC, pcoD, pcoR, pcoS	silA, silB, silC, silE, silF, silP, silR, silS		IncQ1,IncX1
PNUSAS003621	PDT000149544.2	SAMN05736662	GCA_010393385.1	Human	Human	2015	North America	United States	34		blaTEM-1B							tet(B)			ASSUT	arsA, arsB, arsC, arsD, arsR	merC, merP, merR, merT	pcoA, pcoC, pcoD, pcoR, pcoS	silA, silB, silC, silE, silF, silP, silR, silS		IncQ1
PNUSAS003604	PDT000149926.2	SAMN05763124	GCA_010674365.1	Human	Human	2015	North America	United States	34		blaTEM-1B							tet(B)			ASSUT	arsA, arsB, arsC, arsD, arsR	merC, merP, merR, merT	pcoA, pcoC, pcoD, pcoR, pcoS	silA, silB, silC, silE, silF, silP, silR, silS		IncQ1
2016K-0761	PDT000150186.2	SAMN05824142	GCA_010548005.1	Human	Human	2015	North America	United States	34		blaTEM-1B							tet(B)			ASSUT	arsA, arsB, arsC, arsD, arsR	merC, merP, merR, merT	pcoA, pcoC, pcoD, pcoR, pcoS	silA, silB, silC, silE, silF, silP, silR, silS		IncQ1
2016K-0762	PDT000150362.2	SAMN05826129	GCA_010765615.1	Human	Human	2015	North America	United States	34		blaTEM-1B							tet(B)			ASSUT	arsA, arsB, arsC, arsD, arsR	merC, merP, merR, merT	pcoA, pcoC, pcoD, pcoR, pcoS	silA, silB, silC, silE, silF, silP, silR, silS		IncQ1
2016K-0750	PDT000150364.2	SAMN05826127	GCA_010765575.1	Human	Human	2015	North America	United States	34		blaTEM-1B							tet(B)			ASSUT	arsA, arsB, arsC, arsD, arsR	merC, merP, merR, merT	pcoA, pcoC, pcoD, pcoR, pcoS	silA, silB, silC, silE, silF, silP, silR, silS		IncQ1
2016K-0788	PDT000150380.2	SAMN05825340	GCA_010541245.1	Human	Human	2015	North America	United States	34		blaTEM-1B							tet(B)			ASSUT	arsA, arsB, arsC, arsD, arsR	merC, merP, merR, merT	pcoA, pcoC, pcoD, pcoR, pcoS	silA, silB, silC, silE, silF, silP, silR, silS		IncQ1
2016K-0754	PDT000150425.2	SAMN05826139	GCA_009999895.1	Human	Human	2015	North America	United States	34		blaTEM-1B							tet(B)			ASSUT	arsA, arsB, arsC, arsD, arsR	merC, merP, merR, merT	pcoA, pcoC, pcoD, pcoR, pcoS	silA, silB, silC, silE, silF, silP, silR, silS		IncQ1
2016K-0755	PDT000150426.2	SAMN05826136	GCA_010516215.1	Human	Human	2015	North America	United States	34		blaTEM-1B							tet(B)			ASSUT	arsA, arsB, arsC, arsD, arsR	merC, merP, merR, merT	pcoA, pcoC, pcoD, pcoR, pcoS	silA, silB, silC, silE, silF, silP, silR, silS		IncQ1
PNUSAS004662	PDT000153201.2	SAMN05908956	GCA_010394705.1	Human	Human	2015	North America	United States	34		blaTEM-1B							tet(B)			ASSUT	arsA, arsB, arsC, arsD, arsR	merC, merP, merR, merT	pcoA, pcoC, pcoD, pcoR, pcoS	silA, silB, silC, silE, silF, silP, silR, silS		IncQ1
PNUSAS004660	PDT000153380.2	SAMN05908954	GCA_010737255.1	Human	Human	2015	North America	United States	34		blaTEM-1B							tet(B)			ASSUT	arsA, arsB, arsC, arsD, arsR	merC, merP, merR, merT	pcoA, pcoC, pcoD, pcoR, pcoS	silA, silB, silC, silE, silF, silP, silR, silS		IncQ1
PNUSAS004661	PDT000153385.2	SAMN05908955	GCA_010690225.1	Human	Human	2015	North America	United States	34		blaTEM-1B							tet(B)			ASSUT	arsA, arsB, arsC, arsD, arsR	merC, merP, merR, merT	pcoA, pcoC, pcoD, pcoR, pcoS	silA, silB, silC, silE, silF, silP, silR, silS		IncFII,IncQ1
PNUSAS004659	PDT000153386.2	SAMN05908953	GCA_011111755.1	Human	Human	2015	North America	United States	34		blaTEM-1B							tet(B)			ASSUT	arsA, arsB, arsC, arsD, arsR	merC, merP, merR, merT	pcoA, pcoC, pcoD, pcoR, pcoS	silA, silB, silC, silE, silF, silP, silR, silS		IncQ1
PNUSAS003619	PDT000154094.2	SAMN05924271	GCA_010541475.1	Human	Human	2015	North America	United States	34		blaTEM-1B							tet(B)			ASSUT	arsA, arsB, arsC, arsD, arsR	merC, merP, merR, merT	pcoA, pcoC, pcoD, pcoR, pcoS	silA, silB, silC, silE, silF, silP, silR, silS		IncQ1
PNUSAS004006	PDT000156326.2	SAMN05950842	GCA_011422645.1	Human	Human	2015	North America	United States	34		blaTEM-1B							tet(B)			ASSUT	arsA, arsB, arsC, arsD, arsR	merC, merP, merR, merT	pcoA, pcoC, pcoD, pcoR, pcoS	silA, silB, silC, silE, silF, silP, silR, silS		IncQ1
PNUSAS004008	PDT000156404.2	SAMN05950846	GCA_011430015.1	Human	Human	2015	North America	United States	34		blaTEM-1B							tet(B)			ASSUT	arsA, arsB, arsC, arsD, arsR	merC, merP, merR, merT	pcoA, pcoC, pcoD, pcoR, pcoS	silA, silB, silC, silE, silF, silP, silR, silS		IncQ1
PNUSAS005445	PDT000167828.2	SAMN06101742	GCA_010755875.1	Human	Human	2015	North America	United States	34		blaTEM-1B							tet(B)			ASSUT	arsA, arsB, arsC, arsD, arsR	merC, merP, merR, merT	pcoA, pcoC, pcoD, pcoR, pcoS	silA, silB, silC, silE, silF, silP, silR, silS		IncQ1
2015AM-1298	PDT000219799.2	SAMN07260948	GCA_010770315.1	Human	Human	2015	North America	United States	34		blaTEM-1B											arsA, arsB, arsC, arsD, arsR		pcoA, pcoC, pcoD, pcoR, pcoS	silA, silB, silC, silE, silF, silP, silR, silS		IncQ1
2015AM-2200	PDT000219811.2	SAMN07260957	GCA_010471485.1	Human	Human	2015	North America	United States	34		blaTEM-1B							tet(B)			ASSUT	arsA, arsB, arsC, arsD, arsR	merC, merP, merR, merT	pcoA, pcoC, pcoD, pcoR, pcoS	silA, silB, silC, silE, silF, silP, silR, silS		IncQ1
2015AM-0128	PDT000220048.2	SAMN07268411	GCA_010481435.1	Human	Human	2015	North America	United States	34		blaTEM-1B	blaCMY-2						tet(B)			ASSUT	arsA, arsB, arsC, arsD, arsR	merC, merP, merR, merT	pcoA, pcoC, pcoD, pcoR, pcoS	silA, silB, silC, silE, silF, silP, silR, silS		IncQ1
2015AM-1170	PDT000220060.2	SAMN07268421	GCA_011119615.1	Human	Human	2015	North America	United States	34		blaTEM-1B							tet(B)			ASSUT	arsA, arsB, arsC, arsD, arsR	merC, merP, merR, merT	pcoA, pcoC, pcoD, pcoR, pcoS	silA, silB, silC, silE, silF, silP, silR, silS		IncQ1
2015AM-0205	PDT000220919.2	SAMN07277932	GCA_010501935.1	Human	Human	2015	North America	United States	34		blaTEM-1B							tet(B)			ASSUT	arsA, arsB, arsC, arsD, arsR	merC, merP, merR, merT	pcoA, pcoC, pcoD, pcoR, pcoS	silA, silB, silC, silE, silF, silP, silR, silS		IncQ1
2015AM-1215	PDT000227170.2	SAMN07415503	GCA_010431655.1	Human	Human	2015	North America	United States	34		blaTEM-1B							tet(B)			ASSUT	arsA, arsB, arsC, arsD, arsR	merC, merP, merR, merT	pcoA, pcoC, pcoD, pcoR, pcoS	silA, silB, silC, silE, silF, silP, silR, silS		IncQ1
2015AM-1189	PDT000227202.2	SAMN07415539	GCA_010620725.1	Human	Human	2015	North America	United States	34		blaTEM-1B							tet(B)			ASSUT	arsA, arsB, arsC, arsD, arsR	merC, merP, merR, merT	pcoA, pcoC, pcoD, pcoR, pcoS	silA, silB, silC, silE, silF, silP, silR, silS		IncI2,IncQ1
2015AM-1924	PDT000227423.2	SAMN07418928	GCA_010718075.1	Human	Human	2015	North America	United States	34		blaTEM-1B							tet(B)			ASSUT	arsA, arsB, arsC, arsD, arsR	merC, merP, merR, merT	pcoA, pcoC, pcoD, pcoR, pcoS	silA, silB, silC, silE, silF, silP, silR, silS		IncQ1
2015AM-1928	PDT000227426.2	SAMN07418964	GCA_010719315.1	Human	Human	2015	North America	United States	34		blaTEM-1B							tet(B)			ASSUT		merC, merP, merR, merT				IncQ1
2015AM-0183	PDT000231325.2	SAMN07449806	GCA_010726975.1	Human	Human	2015	North America	United States	34		blaTEM-1B	blaCMY-2	floR					tet(A),tet(B)			ASSUT	arsA, arsB, arsC, arsD, arsR	merA, merB, merC, merD, merE, merP, merR, merT	pcoA, pcoC, pcoD, pcoR, pcoS	silA, silB, silC, silE, silF, silP, silR, silS		IncA/C2,IncQ1
2015AM-0607	PDT000233627.2	SAMN07508361	GCA_010727145.1	Human	Human	2015	North America	United States	34		blaTEM-1B							tet(B)			ASSUT	arsA, arsB, arsC, arsD, arsR	merC, merP, merR, merT	pcoA, pcoC, pcoD, pcoR, pcoS	silA, silB, silC, silE, silF, silP, silR, silS		IncQ1
201518	PDT000243408.2	SAMN07690244	GCA_010738695.1	Human	Human	2015	Europe	United Kingdom	34		blaTEM-1B							tet(B)			ASSUT	arsA, arsB, arsC, arsD, arsR	merC, merP, merR, merT	pcoA, pcoC, pcoD, pcoR, pcoS	silA, silB, silC, silE, silF, silP, silR, silS		IncQ1,IncX1,IncX3
160801	PDT000243414.2	SAMN07690253	GCA_010563145.1	Human	Human	2015	Europe	United Kingdom	34		blaTEM-1B							tet(A),tet(B)				arsA, arsB, arsC, arsD, arsR	merC, merP, merR, merT	pcoB, pcoC, pcoD, pcoE, pcoR, pcoS	silA, silB, silC, silE, silF, silR, silS	terD, terW, terZ	IncHI2
161822	PDT000243423.2	SAMN07690269	GCA_011119995.1	Human	Human	2015	Europe	United Kingdom	34		blaTEM-1B							tet(B)			ASSUT	arsA, arsB, arsC, arsD, arsR	merC, merP, merR, merT	pcoA, pcoC, pcoD, pcoR, pcoS	silA, silB, silC, silE, silF, silP, silR, silS		IncQ1
159676	PDT000243424.2	SAMN07690267	GCA_010529855.1	Human	Human	2015	Europe	United Kingdom	34		blaTEM-1B							tet(B)			ASSUT	arsA, arsB, arsC, arsD, arsR	merC, merP, merR, merT	pcoA, pcoC, pcoD, pcoR, pcoS	silA, silB, silC, silE, silF, silP, silR, silS		IncQ1
193274	PDT000243434.2	SAMN07690279	GCA_010448335.1	Human	Human	2015	Europe	United Kingdom	34		blaTEM-1B							tet(B)			ASSUT	arsA, arsB, arsC, arsD, arsR	merC, merP, merR, merT	pcoA, pcoC, pcoD, pcoR, pcoS	silA, silB, silC, silE, silF, silP, silR, silS		IncQ1
159659	PDT000243437.2	SAMN07690275	GCA_010727925.1	Human	Human	2015	Europe	United Kingdom	34		blaTEM-1B							tet(B)			ASSUT	arsA, arsB, arsC, arsD, arsR	merC, merP, merR, merT	pcoA, pcoC, pcoD, pcoR, pcoS	silA, silB, silC, silE, silF, silP, silR, silS		IncQ1
182181	PDT000243465.2	SAMN07690306	GCA_011122525.1	Human	Human	2015	Europe	United Kingdom	34		blaTEM-1B							tet(B)			ASSUT	arsA, arsB, arsC, arsD, arsR	merC, merP, merR, merT	pcoA, pcoC, pcoD, pcoR, pcoS	silA, silB, silC, silE, silF, silP, silR, silS		IncQ1
172442	PDT000243487.2	SAMN07690336	GCA_011121505.1	Human	Human	2015	Europe	United Kingdom	34		blaTEM-1B							tet(B)			ASSUT	arsA, arsB, arsC, arsD, arsR	merC, merP, merR, merT	pcoA, pcoC, pcoD, pcoR, pcoS	silA, silB, silC, silE, silF, silP, silR, silS		IncQ1
157291	PDT000243506.2	SAMN07690344	GCA_010413685.1	Human	Human	2015	Europe	United Kingdom	34		blaTEM-1B							tet(B)			ASSUT	arsA, arsB, arsC, arsD, arsR	merC, merP, merR, merT	pcoA, pcoC, pcoD, pcoR, pcoS	silA, silB, silC, silE, silF, silP, silR, silS		IncQ1
166281	PDT000243514.2	SAMN07690354	GCA_010501585.1	Human	Human	2015	Europe	United Kingdom	34									tet(B)		gyrA_D87Y		arsA, arsB, arsC, arsD, arsR	merC, merP, merR, merT	pcoA, pcoC, pcoD, pcoR, pcoS	silA, silB, silC, silE, silF, silP, silR, silS
178937	PDT000243531.2	SAMN07690373	GCA_010728355.1	Human	Human	2015	Europe	United Kingdom	34		blaTEM-1B							tet(B)			ASSUT	arsA, arsB, arsC, arsD, arsR	merC, merP, merR, merT	pcoA, pcoC, pcoD, pcoR, pcoS	silA, silB, silC, silE, silF, silP, silR, silS		IncQ1
166280	PDT000243558.2	SAMN07690386	GCA_010738735.1	Human	Human	2015	Europe	United Kingdom	34		blaTEM-1B							tet(B)			ASSUT	arsA, arsB, arsC, arsD, arsR	merC, merP, merR, merT	pcoA, pcoC, pcoD, pcoR, pcoS	silA, silB, silC, silE, silF, silP, silR, silS		IncQ1
185956	PDT000243591.2	SAMN07690431	GCA_010016145.1	Human	Human	2015	Europe	United Kingdom	34		blaTEM-1B							tet(B)			ASSUT		merC, merP, merR, merT				IncQ1
190774	PDT000243851.2	SAMN07695369	GCA_010528735.1	Human	Human	2015	Europe	United Kingdom	34		blaTEM-1B							tet(B)			ASSUT	arsA, arsB, arsC, arsD, arsR	merC, merP, merR, merT	pcoA, pcoC, pcoD, pcoR, pcoS	silA, silB, silC, silE, silF, silP, silR, silS		IncQ1
197105	PDT000243869.2	SAMN07695375	GCA_010622925.1	Human	Human	2015	Europe	United Kingdom	34		blaTEM-1B							tet(B)			ASSUT	arsA, arsB, arsC, arsD, arsR	merC, merP, merR, merT	pcoA, pcoC, pcoD, pcoR, pcoS	silA, silB, silC, silE, silF, silP, silR, silS		IncQ1,IncY
177425	PDT000243875.2	SAMN07695394	GCA_010502075.1	Human	Human	2015	Europe	United Kingdom	34		blaTEM-1B							tet(B)			ASSUT		merC, merP, merR, merT				IncI1,IncQ1
164859	PDT000243900.2	SAMN07695428	GCA_010472275.1	Human	Human	2015	Europe	United Kingdom	34		blaTEM-1B							tet(B)			ASSUT	arsA, arsB, arsC, arsD, arsR	merC, merP, merR, merT	pcoA, pcoC, pcoD, pcoR, pcoS	silA, silB, silC, silE, silF, silP, silR, silS		IncQ1
193297	PDT000243904.2	SAMN07695451	GCA_011425805.1	Human	Human	2015	Europe	United Kingdom	34		blaTEM-1B							tet(B)			ASSUT	arsA, arsB, arsC, arsD, arsR	merC, merP, merR, merT	pcoA, pcoC, pcoD, pcoR, pcoS	silA, silB, silC, silE, silF, silP, silR, silS		IncQ1
193298	PDT000243916.2	SAMN07695455	GCA_010626825.1	Human	Human	2015	Europe	United Kingdom	34		blaTEM-1B							tet(B)			ASSUT	arsA, arsB, arsC, arsD, arsR	merC, merP, merR, merT	pcoA, pcoC, pcoD, pcoR, pcoS	silA, silB, silC, silE, silF, silP, silR, silS		IncQ1
173722	PDT000243923.2	SAMN07695417	GCA_010481915.1	Human	Human	2015	Europe	United Kingdom	34		blaTEM-1B							tet(B)			ASSUT	arsA, arsB, arsC, arsD, arsR	merC, merP, merR, merT	pcoA, pcoC, pcoD, pcoR, pcoS	silA, silB, silC, silE, silF, silP, silR, silS		IncQ1
175577	PDT000243930.2	SAMN07695456	GCA_010738795.1	Human	Human	2015	Europe	United Kingdom	34		blaTEM-1B							tet(B)			ASSUT		merC, merP, merR, merT				IncI1,IncQ1
186523	PDT000243949.2	SAMN07695461	GCA_004253065.1	Human	Human	2015	Europe	United Kingdom	34		blaTEM-1B							tet(B)			ASSUT	arsA, arsB, arsC, arsD, arsR	merC, merP, merR, merT	pcoA, pcoC, pcoD, pcoR, pcoS	silA, silB, silC, silE, silF, silP, silR, silS		IncQ1
176257	PDT000243958.2	SAMN07695468	GCA_010481095.1	Human	Human	2015	Europe	United Kingdom	34		blaTEM-1B							tet(B)			ASSUT	arsA, arsB, arsC, arsD, arsR	merC, merP, merR, merT	pcoA, pcoC, pcoD, pcoR, pcoS	silA, silB, silC, silE, silF, silP, silR, silS		IncQ1
171156	PDT000243965.2	SAMN07695480	GCA_010382005.1	Human	Human	2015	Europe	United Kingdom	34		blaTEM-1B							tet(B)			ASSUT	arsA, arsB, arsC, arsD, arsR	merC, merP, merR, merT	pcoA, pcoC, pcoD, pcoR, pcoS	silA, silB, silC, silE, silF, silP, silR, silS		IncQ1
177448	PDT000246009.2	SAMN07714353	GCA_011118875.1	Human	Human	2015	Europe	United Kingdom	34		blaTEM-1B							tet(B)			ASSUT	arsA, arsB, arsC, arsD, arsR	merC, merP, merR, merT	pcoA, pcoC, pcoD, pcoR, pcoS	silA, silB, silC, silE, silF, silP, silR, silS		IncQ1
205693	PDT000246035.2	SAMN07714372	GCA_010449375.1	Human	Human	2015	Europe	United Kingdom	34		blaTEM-122,blaTEM-1A,blaTEM-1B,blaTEM-1C							tet(B)			ASSUT		merC, merP, merR, merT				IncB/O/K/Z_2,IncQ1
164842	PDT000246039.2	SAMN07714414	GCA_011396615.1	Human	Human	2015	Europe	United Kingdom	34		blaTEM-1B		floR			qnrS1		tet(A),tet(M)				arsA, arsB, arsC, arsD, arsR		pcoA, pcoB, pcoC, pcoD, pcoE, pcoR, pcoS	silC, silE, silF, silR, silS	terD, terW, terZ	IncHI2,IncQ1
196428	PDT000246040.2	SAMN07714413	GCA_010471045.1	Human	Human	2015	Europe	United Kingdom	34		blaTEM-1B							tet(B)			ASSUT	arsA, arsB, arsC, arsD, arsR	merC, merP, merR, merT	pcoA, pcoB, pcoC, pcoD, pcoE, pcoR, pcoS	silA, silB, silE, silF, silR, silS	terD, terW, terZ	IncHI2,IncQ1
174744	PDT000246044.2	SAMN07714404	GCA_010732095.1	Human	Human	2015	Europe	United Kingdom	34		blaTEM-1B											arsA, arsB, arsC, arsD, arsR		pcoA, pcoC, pcoD, pcoR, pcoS	silA, silB, silC, silE, silF, silP, silR, silS		IncQ1
170392	PDT000246052.2	SAMN07714424	GCA_010502035.1	Human	Human	2015	Europe	United Kingdom	34		blaTEM-1B							tet(B)			ASSUT	arsA, arsB, arsC, arsD, arsR	merC, merP, merR, merT	pcoA, pcoC, pcoD, pcoR, pcoS	silA, silB, silC, silE, silF, silP, silR, silS		IncQ1
171154	PDT000246062.2	SAMN07714433	GCA_010482855.1	Human	Human	2015	Europe	United Kingdom	34		blaTEM-1B							tet(B)			ASSUT		merC, merP, merR, merT				IncQ1
188177	PDT000246075.2	SAMN07714428	GCA_010563525.1	Human	Human	2015	Europe	United Kingdom	34		blaTEM-1B							tet(B)			ASSUT	arsA, arsB, arsC, arsD, arsR	merC, merP, merR, merT	pcoA, pcoC, pcoD, pcoR, pcoS	silA, silB, silC, silE, silF, silP, silR, silS		IncQ1
161821	PDT000246089.2	SAMN07714471	GCA_010594205.1	Human	Human	2015	Europe	United Kingdom	34									tet(B)				arsA, arsB, arsC, arsD, arsR	merC, merP, merR, merT	pcoA, pcoC, pcoD, pcoR, pcoS	silA, silB, silC, silE, silF, silP, silR, silS
197102	PDT000246103.2	SAMN07714456	GCA_010501855.1	Human	Human	2015	Europe	United Kingdom	34		blaTEM-1B							tet(B)			ASSUT	arsA, arsB, arsC, arsD, arsR	merC, merP, merR, merT	pcoA, pcoC, pcoD, pcoR, pcoS	silA, silB, silC, silE, silF, silP, silR, silS		IncQ1,IncX1,IncX3
193386	PDT000246106.2	SAMN07714452	GCA_007765665.1	Human	Human	2015	Europe	United Kingdom	34		blaTEM-1B							tet(B)			ASSUT	arsA, arsB, arsC, arsD, arsR	merC, merP, merR, merT	pcoA, pcoC, pcoD, pcoR, pcoS	silA, silB, silC, silE, silF, silP, silR, silS		IncQ1
188367	PDT000246109.2	SAMN07714472	GCA_010593945.1	Human	Human	2015	Europe	United Kingdom	34		blaTEM-1B							tet(B)			ASSUT	arsA, arsB, arsC, arsD, arsR	merC, merP, merR, merT	pcoA, pcoC, pcoD, pcoR, pcoS	silA, silB, silC, silE, silF, silP, silR, silS		IncQ1
179662	PDT000246120.2	SAMN07714491	GCA_011124585.1	Human	Human	2015	Europe	United Kingdom	34		blaTEM-1B							tet(B)			ASSUT	arsA, arsB, arsC, arsD, arsR	merC, merP, merR, merT	pcoA, pcoC, pcoD, pcoR, pcoS	silA, silB, silC, silE, silF, silP, silR, silS		IncQ1
197106	PDT000246124.2	SAMN07714492	GCA_010621545.1	Human	Human	2015	Europe	United Kingdom	34									tet(B)				arsA, arsB, arsC, arsD, arsR	merC, merP, merR, merT	pcoA, pcoC, pcoD, pcoR, pcoS	silA, silB, silC, silE, silF, silP, silR, silS		IncQ1
168328	PDT000246127.2	SAMN07714498	GCA_010414245.1	Human	Human	2015	Europe	United Kingdom	34		blaTEM-1B							tet(B)			ASSUT	arsA, arsB, arsC, arsD, arsR	merC, merP, merR, merT	pcoA, pcoC, pcoD, pcoR, pcoS	silA, silB, silC, silE, silF, silP, silR, silS		IncQ1
189249	PDT000246131.2	SAMN07714551	GCA_010732175.1	Human	Human	2015	Europe	United Kingdom	34		blaTEM-1B							tet(B)			ASSUT	arsA, arsB, arsC, arsD, arsR	merC, merP, merR, merT	pcoA, pcoC, pcoD, pcoR, pcoS	silA, silB, silC, silE, silF, silP, silR, silS		IncQ1
160792	PDT000246135.2	SAMN07714555	GCA_010402005.1	Human	Human	2015	Europe	United Kingdom	34		blaTEM-1B							tet(B)			ASSUT	arsA, arsB, arsC, arsD, arsR	merC, merP, merR, merT	pcoA, pcoC, pcoD, pcoR, pcoS	silA, silB, silC, silE, silF, silP, silR, silS		IncI1,IncQ1
187582	PDT000246153.2	SAMN07714599	GCA_010736035.1	Human	Human	2015	Europe	United Kingdom	34		blaTEM-1B							tet(B)			ASSUT		merC, merP, merR, merT				IncQ1
166986	PDT000246156.2	SAMN07714604	GCA_011121385.1	Human	Human	2015	Europe	United Kingdom	34		blaTEM-1B											arsA, arsB, arsC, arsD, arsR		pcoA, pcoC, pcoD, pcoR, pcoS	silA, silB, silC, silE, silF, silP, silR, silS		IncQ1
187481	PDT000246170.2	SAMN07714613	GCA_011427205.1	Human	Human	2015	Europe	United Kingdom	34		blaTEM-1B							tet(B)			ASSUT	arsA, arsB, arsC, arsD, arsR	merC, merP, merR, merT	pcoA, pcoC, pcoD, pcoR, pcoS	silA, silB, silC, silE, silF, silP, silR, silS		IncQ1
164924	PDT000246176.2	SAMN07714635	GCA_011400835.1	Human	Human	2015	Europe	United Kingdom	34		blaTEM-1B							tet(B)			ASSUT	arsA, arsB, arsC, arsD, arsR	merC, merP, merR, merT	pcoA, pcoC, pcoD, pcoR, pcoS	silA, silB, silC, silE, silF, silP, silR, silS		IncQ1
199926	PDT000246185.2	SAMN07714623	GCA_010498035.1	Human	Human	2015	Europe	United Kingdom	34		blaTEM-1B							tet(B)			ASSUT	arsA, arsB, arsC, arsD, arsR	merC, merP, merR, merT	pcoA, pcoC, pcoD, pcoR, pcoS	silA, silB, silC, silE, silF, silP, silR, silS		IncQ1,IncY
192891	PDT000246196.2	SAMN07714651	GCA_010412935.1	Human	Human	2015	Europe	United Kingdom	34		blaTEM-1B	blaCMY-132	floR			qnrS1		tet(A),tet(B)			ASSUT	arsA, arsB, arsC, arsD, arsR	merC, merP, merR, merT	pcoA, pcoC, pcoD, pcoR, pcoS	silA, silB, silC, silE, silF, silP, silR, silS		IncA/C2,IncQ1
198250	PDT000246216.2	SAMN07714643	GCA_011120135.1	Human	Human	2015	Europe	United Kingdom	34		blaTEM-1B							tet(B)			ASSUT	arsA, arsB, arsC, arsD, arsR	merC, merP, merR, merT	pcoA, pcoC, pcoD, pcoR, pcoS	silA, silB, silC, silE, silF, silP, silR, silS		IncQ1
201554	PDT000246235.2	SAMN07714673	GCA_010736975.1	Human	Human	2015	Europe	United Kingdom	34		blaTEM-1B							tet(B)			ASSUT	arsA, arsB, arsC, arsD, arsR	merC, merP, merR, merT	pcoA, pcoC, pcoD, pcoR, pcoS	silA, silB, silC, silE, silF, silP, silR, silS		IncQ1
166193	PDT000246241.2	SAMN07714703	GCA_011121245.1	Human	Human	2015	Europe	United Kingdom	34		blaTEM-1B							tet(B)			ASSUT	arsA, arsB, arsC, arsD, arsR	merC, merP, merR, merT	pcoA, pcoC, pcoD, pcoR, pcoS	silA, silB, silC, silE, silF, silP, silR, silS		IncQ1
169634	PDT000246244.2	SAMN07714699	GCA_010592185.1	Human	Human	2015	Europe	United Kingdom	34		blaTEM-1B							tet(B)			ASSUT	arsA, arsB, arsC, arsD, arsR	merC, merP, merR, merT	pcoA, pcoC, pcoD, pcoR, pcoS	silA, silB, silC, silE, silF, silP, silR, silS		IncQ1
179649	PDT000246262.2	SAMN07714705	GCA_010736235.1	Human	Human	2015	Europe	United Kingdom	34		blaTEM-1B							tet(B)			ASSUT	arsA, arsB, arsC, arsD, arsR	merC, merP, merR, merT	pcoA, pcoC, pcoD, pcoR, pcoS	silA, silB, silC, silE, silF, silP, silR, silS		IncQ1
175568	PDT000246272.2	SAMN07716007	GCA_010600185.1	Human	Human	2015	Europe	United Kingdom	34		blaTEM-1B							tet(B)			ASSUT	arsA, arsB, arsC, arsD, arsR	merC, merP, merR, merT	pcoA, pcoC, pcoD, pcoR, pcoS	silA, silB, silC, silE, silF, silP, silR, silS		IncQ1,p0111
170374	PDT000246296.2	SAMN07716052	GCA_010736115.1	Human	Human	2015	Europe	United Kingdom	34		blaTEM-1B							tet(B)			ASSUT	arsA, arsB, arsC, arsD, arsR	merC, merP, merR, merT	pcoA, pcoC, pcoD, pcoR, pcoS	silA, silB, silC, silE, silF, silP, silR, silS		IncQ1
171285	PDT000246314.2	SAMN07716017	GCA_010381145.1	Human	Human	2015	Europe	United Kingdom	34		blaTEM-106,blaTEM-1B		floR	mcr-1		qnrS1		tet(A),tet(B),tet(M)			ASSUT	arsA, arsB, arsC, arsD, arsR	merC, merP, merR, merT	pcoA, pcoC, pcoD, pcoR, pcoS	silA, silB, silC, silE, silF, silP, silR, silS	terD, terW, terZ	IncHI2,IncQ1,p0111
197011	PDT000246319.2	SAMN07716036	GCA_010771175.1	Human	Human	2015	Europe	United Kingdom	34		blaTEM-1B							tet(B)			ASSUT	arsA, arsB, arsC, arsD, arsR	merC, merP, merR, merT	pcoA, pcoC, pcoD, pcoR, pcoS	silA, silB, silC, silE, silF, silP, silR, silS		IncQ1
203621	PDT000246321.2	SAMN07716026	GCA_010528415.1	Human	Human	2015	Europe	United Kingdom	34		blaTEM-1B							tet(B)			ASSUT	arsA, arsB, arsC, arsD, arsR	merC, merP, merR, merT	pcoA, pcoC, pcoD, pcoR, pcoS	silA, silB, silC, silE, silF, silP, silR, silS		IncQ1,IncX1,IncX3
157359	PDT000246331.2	SAMN07717919	GCA_010528695.1	Human	Human	2015	Europe	United Kingdom	34		blaTEM-1B							tet(B)			ASSUT	arsA, arsB, arsC, arsD, arsR	merC, merP, merR, merT	pcoA, pcoC, pcoD, pcoR, pcoS	silA, silB, silC, silE, silF, silP, silR, silS		IncQ1
182883	PDT000246350.2	SAMN07717952	GCA_010624425.1	Human	Human	2015	Europe	United Kingdom	34		blaTEM-1B							tet(B)			ASSUT	arsA, arsB, arsC, arsD, arsR	merC, merP, merR, merT	pcoA, pcoC, pcoD, pcoR, pcoS	silA, silB, silC, silE, silF, silP, silR, silS		IncQ1
164853	PDT000246367.2	SAMN07717961	GCA_010529725.1	Human	Human	2015	Europe	United Kingdom	34		blaTEM-1B							tet(B)			ASSUT	arsA, arsB, arsC, arsD, arsR	merC, merP, merR, merT	pcoA, pcoC, pcoD, pcoR, pcoS	silA, silB, silC, silE, silF, silP, silR, silS		IncQ1
155635	PDT000246377.2	SAMN07717946	GCA_010002125.1	Human	Human	2015	Europe	United Kingdom	34		blaTEM-1B							tet(B)			ASSUT	arsA, arsB, arsC, arsD, arsR	merC, merP, merR, merT	pcoA, pcoC, pcoD, pcoR, pcoS	silA, silB, silC, silE, silF, silP, silR, silS		IncQ1
168327	PDT000246385.2	SAMN07717956	GCA_011408235.1	Human	Human	2015	Europe	United Kingdom	34		blaTEM-1B							tet(B)			ASSUT	arsA, arsB, arsC, arsD, arsR	merC, merP, merR, merT	pcoA, pcoC, pcoD, pcoR, pcoS	silA, silB, silC, silE, silF, silP, silR, silS		IncQ1
161841	PDT000246393.2	SAMN07718002	GCA_011400455.1	Human	Human	2015	Europe	United Kingdom	34		blaTEM-1B							tet(B)			ASSUT	arsA, arsB, arsC, arsD, arsR	merC, merP, merR, merT	pcoA, pcoC, pcoD, pcoR, pcoS	silA, silB, silC, silE, silF, silP, silR, silS		IncI1,IncQ1
154842	PDT000246396.2	SAMN07717979	GCA_011124145.1	Human	Human	2015	Europe	United Kingdom	34		blaTEM-1B							tet(B)			ASSUT	arsA, arsB, arsC, arsD, arsR	merC, merP, merR, merT	pcoA, pcoC, pcoD, pcoR, pcoS	silA, silB, silC, silE, silF, silP, silR, silS		IncQ1,IncY
183704	PDT000246429.2	SAMN07718003	GCA_010563425.1	Human	Human	2015	Europe	United Kingdom	34		blaTEM-1B							tet(B)			ASSUT	arsA, arsB, arsC, arsD, arsR	merC, merP, merR, merT	pcoA, pcoC, pcoD, pcoR, pcoS	silA, silB, silC, silE, silF, silP, silR, silS		IncQ1,p0111
161825	PDT000246444.2	SAMN07718026	GCA_010596885.1	Human	Human	2015	Europe	United Kingdom	34		blaTEM-1B							tet(B)			ASSUT	arsA, arsB, arsC, arsD, arsR	merC, merP, merR, merT	pcoA, pcoC, pcoD, pcoR, pcoS	silA, silB, silC, silE, silF, silP, silR, silS		IncB/O/K/Z_2,IncQ1
173724	PDT000246553.2	SAMN07718312	GCA_010771215.1	Human	Human	2015	Europe	United Kingdom	34		blaTEM-1B							tet(B)			ASSUT	arsA, arsB, arsC, arsD, arsR	merC, merP, merR, merT	pcoA, pcoC, pcoD, pcoR, pcoS	silA, silB, silC, silE, silF, silP, silR, silS		IncQ1
155627	PDT000246555.2	SAMN07718322	GCA_010652525.1	Human	Human	2015	Europe	United Kingdom	34		blaTEM-1B							tet(B)			ASSUT	arsA, arsB, arsC, arsD, arsR	merC, merP, merR, merT	pcoA, pcoC, pcoD, pcoR, pcoS	silA, silB, silC, silE, silF, silP, silR, silS		IncQ1
164928	PDT000246575.2	SAMN07718330	GCA_010593745.1	Human	Human	2015	Europe	United Kingdom	34		blaTEM-1B							tet(B)			ASSUT	arsA, arsB, arsC, arsD, arsR	merC, merP, merR, merT	pcoA, pcoC, pcoD, pcoR, pcoS	silA, silB, silC, silE, silF, silP, silR, silS		IncQ1
199946	PDT000320299.1	SAMN09268896	GCA_007577045.1	Human	Human	2015	Europe	United Kingdom	34		blaTEM-1B					qnrB19		tet(B)			ASSUT	arsA, arsB, arsC, arsD, arsR	merC, merP, merR, merT	pcoA, pcoC, pcoD, pcoR, pcoS	silA, silB, silC, silE, silF, silP, silR, silS		IncQ1
200659	PDT000328786.1	SAMN09403948	GCA_007577585.1	Human	Human	2015	Europe	United Kingdom	34		blaTEM-1B							tet(B)			ASSUT	arsA, arsB, arsC, arsD, arsR	merC, merP, merR, merT	pcoA, pcoC, pcoD, pcoR, pcoS	silA, silB, silC, silE, silF, silP, silR, silS		IncQ1
200630	PDT000335925.1	SAMN09476481	GCA_007499945.1	Human	Human	2015	Europe	United Kingdom	34		blaTEM-1B							tet(B)			ASSUT	arsA, arsB, arsC, arsD, arsR	merC, merP, merR, merT	pcoA, pcoC, pcoD, pcoR, pcoS	silA, silB, silC, silE, silF, silP, silR, silS		IncQ1
200645	PDT000338621.1	SAMN09516283	GCA_007644965.1	Human	Human	2015	Europe	United Kingdom	34		blaTEM-1B					qnrB19		tet(B)			ASSUT	arsA, arsB, arsC, arsD, arsR	merC, merP, merR, merT	pcoA, pcoC, pcoD, pcoR, pcoS	silA, silB, silC, silE, silF, silP, silR, silS		IncQ1
174780	PDT000342902.1	SAMN09628813	GCA_007776945.1	Human	Human	2015	Europe	United Kingdom	34		blaTEM-1B		floR			qnrS1		tet(A),tet(M)				arsA, arsB, arsC, arsD, arsR		pcoA, pcoB, pcoD, pcoE, pcoR, pcoS	silC, silE, silF, silR, silS	terD, terW, terZ	IncHI2,IncQ1
PNCS014876	PDT000702917.1	SAMN14219680	GCA_011386055.1	Human	Human	2015	North America	Canada	34		blaTEM-1B					qnrS1		tet(A),tet(M)				arsA, arsB, arsC, arsD, arsR		pcoA, pcoB, pcoC, pcoD, pcoE, pcoR, pcoS	silA, silB, silE, silF, silP, silR, silS	terD, terW, terZ	IncHI2,IncQ1
PNCS015323	PDT000703578.1	SAMN14220448	GCA_011325755.1	Human	Human	2015	North America	Canada	34		blaTEM-1B							tet(B)			ASSUT	arsA, arsB, arsC, arsD, arsR	merC, merP, merR, merT	pcoA, pcoC, pcoD, pcoR, pcoS	silA, silB, silC, silE, silF, silP, silR, silS		IncQ1
PNCS015303	PDT000703579.1	SAMN14220428	GCA_011376485.1	Human	Human	2015	North America	Canada	34		blaTEM-1B							tet(B)			ASSUT		merC, merP, merR, merT				IncQ1,IncY
PNCS015330	PDT000703583.1	SAMN14220455	GCA_011376505.1	Human	Human	2015	North America	Canada	34		blaTEM-1B							tet(B)			ASSUT	arsA, arsB, arsC, arsD, arsR	merC, merP, merR, merT	pcoA, pcoC, pcoD, pcoR, pcoS	silA, silB, silC, silE, silF, silP, silR, silS		IncQ1
PNCS015318	PDT000703585.1	SAMN14220443	GCA_011387595.1	Human	Human	2015	North America	Canada	34		blaTEM-1B							tet(B)			ASSUT	arsA, arsB, arsC, arsD, arsR	merC, merP, merR, merT	pcoA, pcoC, pcoD, pcoR, pcoS	silA, silB, silC, silE, silF, silP, silR, silS		IncQ1
PNCS015311	PDT000703588.1	SAMN14220436	GCA_015310285.1	Human	Human	2015	North America	Canada	34		blaTEM-1B							tet(B)			ASSUT	arsA, arsB, arsC, arsD, arsR	merC, merP, merR, merT	pcoA, pcoC, pcoD, pcoR, pcoS	silA, silB, silC, silE, silF, silP, silR, silS		IncQ1,IncY
PNCS015299	PDT000703591.1	SAMN14220424	GCA_011281705.1	Human	Human	2015	North America	Canada	34		blaTEM-1B							tet(B)			ASSUT	arsA, arsB, arsC, arsD, arsR	merC, merP, merR, merT	pcoA, pcoC, pcoD, pcoR, pcoS	silA, silB, silC, silE, silF, silP, silR, silS		IncQ1,IncY
PNCS015332	PDT000703592.1	SAMN14220457	GCA_011279145.1	Human	Human	2015	North America	Canada	34		blaTEM-1B							tet(B)			ASSUT	arsA, arsB, arsC, arsD, arsR	merC, merP, merR, merT	pcoA, pcoC, pcoD, pcoR, pcoS	silA, silB, silC, silE, silF, silP, silR, silS		IncQ1
PNCS015324	PDT000703595.1	SAMN14220449	GCA_011376345.1	Human	Human	2015	North America	Canada	34		blaTEM-1B							tet(B)			ASSUT	arsA, arsB, arsC, arsD, arsR	merC, merP, merR, merT	pcoA, pcoC, pcoD, pcoR, pcoS	silA, silB, silC, silE, silF, silP, silR, silS		IncQ1
PNCS015308	PDT000703596.1	SAMN14220433	GCA_011280505.1	Human	Human	2015	North America	Canada	34	blaCTX-M-14	blaTEM-1B							tet(B)	mph(A)		ASSUT	arsA, arsB, arsC, arsD, arsR	merC, merP, merR, merT	pcoA, pcoC, pcoD, pcoR, pcoS	silA, silB, silC, silE, silF, silP, silR, silS		IncI1,IncQ1
PNCS015326	PDT000703603.1	SAMN14220451	GCA_011254695.1	Human	Human	2015	North America	Canada	34		blaTEM-1B							tet(B)			ASSUT	arsA, arsB, arsC, arsD, arsR	merC, merP, merR, merT	pcoA, pcoC, pcoD, pcoR, pcoS	silA, silB, silC, silE, silF, silP, silR, silS		IncQ1
PNCS015298	PDT000703609.1	SAMN14220423	GCA_011376725.1	Human	Human	2015	North America	Canada	34		blaTEM-1B							tet(B)			ASSUT	arsA, arsB, arsC, arsD, arsR	merC, merP, merR, merT	pcoA, pcoC, pcoD, pcoR, pcoS	silA, silB, silC, silE, silF, silP, silR, silS		IncQ1
PNCS015320	PDT000703610.1	SAMN14220445	GCA_011376785.1	Human	Human	2015	North America	Canada	34		blaTEM-1B							tet(B)			ASSUT	arsA, arsB, arsC, arsD, arsR	merC, merP, merR, merT	pcoA, pcoC, pcoD, pcoR, pcoS	silA, silB, silC, silE, silF, silP, silR, silS		IncQ1,IncY
PNCS015331	PDT000703615.1	SAMN14220456	GCA_011280605.1	Human	Human	2015	North America	Canada	34		blaTEM-1B							tet(B)			ASSUT	arsA, arsB, arsC, arsD, arsR	merC, merP, merR, merT	pcoA, pcoC, pcoD, pcoR, pcoS	silA, silB, silC, silE, silF, silP, silR, silS		IncQ1
PNCS015312	PDT000703616.1	SAMN14220437	GCA_011387375.1	Human	Human	2015	North America	Canada	34									tet(B)				arsA, arsB, arsC, arsD, arsR	merC, merP, merR, merT	pcoA, pcoC, pcoD, pcoR, pcoS	silA, silB, silC, silE, silF, silP, silR, silS
PNCS015294	PDT000703618.1	SAMN14220419	GCA_011255215.1	Human	Human	2015	North America	Canada	34		blaTEM-1B		floR			qnrS1		tet(A),tet(M)				arsA, arsB, arsC, arsD, arsR		pcoA, pcoB, pcoC, pcoD, pcoE, pcoR, pcoS	silC, silE, silF, silR, silS	terD, terW, terZ	IncHI2,IncQ1
PNCS015295	PDT000703623.1	SAMN14220420	GCA_011387255.1	Human	Human	2015	North America	Canada	34		blaTEM-1B							tet(B)			ASSUT	arsA, arsB, arsC, arsD, arsR	merC, merP, merR, merT	pcoA, pcoC, pcoD, pcoR, pcoS	silA, silB, silC, silE, silF, silP, silR, silS		IncQ1
PNCS015362	PDT000703629.1	SAMN14220617	GCA_011387695.1	Human	Human	2015	North America	Canada	34		blaTEM-1B							tet(B)			ASSUT	arsA, arsB, arsC, arsD, arsR	merC, merP, merR, merT	pcoA, pcoC, pcoD, pcoR, pcoS	silA, silB, silC, silE, silF, silP, silR, silS		IncQ1
PNCS015380	PDT000703633.1	SAMN14220635	GCA_011280045.1	Human	Human	2015	North America	Canada	34		blaTEM-1B							tet(B)			ASSUT	arsA, arsB, arsC, arsD, arsR	merC, merP, merR, merT	pcoA, pcoC, pcoD, pcoR, pcoS	silA, silB, silC, silE, silF, silP, silR, silS		IncQ1
PNCS015359	PDT000703634.1	SAMN14220614	GCA_011281935.1	Human	Human	2015	North America	Canada	34		blaTEM-1B							tet(B)			ASSUT	arsA, arsB, arsC, arsD, arsR	merC, merP, merR, merT	pcoA, pcoC, pcoD, pcoR, pcoS	silA, silB, silC, silE, silF, silP, silR, silS		IncQ1
PNCS015350	PDT000703642.1	SAMN14220605	GCA_011377465.1	Human	Human	2015	North America	Canada	34		blaTEM-1B							tet(B)			ASSUT	arsA, arsB, arsC, arsD, arsR	merC, merP, merR, merT	pcoA, pcoC, pcoD, pcoR, pcoS	silA, silB, silC, silE, silF, silP, silR, silS		IncQ1
PNCS015357	PDT000703646.1	SAMN14220612	GCA_011377325.1	Human	Human	2015	North America	Canada	34		blaTEM-1B							tet(B)			ASSUT	arsA, arsB, arsC, arsD, arsR	merC, merP, merR, merT	pcoA, pcoC, pcoD, pcoR, pcoS	silA, silB, silC, silE, silF, silP, silR, silS		IncQ1,IncY
PNCS015356	PDT000703652.1	SAMN14220611	GCA_011292685.1	Human	Human	2015	North America	Canada	34		blaTEM-1B							tet(B)			ASSUT	arsA, arsB, arsC, arsD, arsR	merC, merP, merR, merT	pcoA, pcoC, pcoD, pcoR, pcoS	silA, silB, silC, silE, silF, silP, silR, silS		IncQ1,IncY
PNCS015373	PDT000703653.1	SAMN14220628	GCA_011279185.1	Human	Human	2015	North America	Canada	34		blaTEM-1B							tet(B)			ASSUT	arsA, arsB, arsC, arsD, arsR	merC, merP, merR, merT	pcoA, pcoC, pcoD, pcoR, pcoS	silA, silB, silC, silE, silF, silP, silR, silS		IncQ1,IncY
PNCS015361	PDT000703656.1	SAMN14220616	GCA_011255435.1	Human	Human	2015	North America	Canada	34		blaTEM-1B							tet(B)			ASSUT	arsA, arsB, arsC, arsD, arsR	merC, merP, merR, merT	pcoA, pcoC, pcoD, pcoR, pcoS	silA, silB, silC, silE, silF, silP, silR, silS		IncQ1
PNCS015364	PDT000703657.1	SAMN14220619	GCA_011255615.1	Human	Human	2015	North America	Canada	34		blaTEM-1B		floR					tet(A),tet(B)			ASSUT	arsA, arsB, arsC, arsD, arsR	merC, merP, merR, merT	pcoA, pcoC, pcoD, pcoR, pcoS	silA, silB, silC, silE, silF, silP, silR, silS	terD, terW, terZ	IncHI2,IncN,IncQ1
PNCS015358	PDT000703659.1	SAMN14220613	GCA_011255115.1	Human	Human	2015	North America	Canada	34		blaTEM-1B							tet(B)			ASSUT	arsA, arsB, arsC, arsD, arsR	merC, merP, merR, merT	pcoA, pcoC, pcoD, pcoR, pcoS	silA, silB, silC, silE, silF, silP, silR, silS		IncQ1
PNCS015337	PDT000703661.1	SAMN14220592	GCA_011387835.1	Human	Human	2015	North America	Canada	34		blaTEM-1B							tet(B)			ASSUT	arsA, arsB, arsC, arsD, arsR	merC, merP, merR, merT	pcoA, pcoC, pcoD, pcoR, pcoS	silA, silB, silC, silE, silF, silP, silR, silS		IncQ1
PNCS015345	PDT000703665.1	SAMN14220600	GCA_011387935.1	Human	Human	2015	North America	Canada	34		blaTEM-1B							tet(B)			ASSUT	arsA, arsB, arsC, arsD, arsR	merC, merP, merR, merT	pcoA, pcoC, pcoD, pcoR, pcoS	silA, silB, silC, silE, silF, silP, silR, silS		IncI2,IncQ1,IncY
PNCS015347	PDT000703668.1	SAMN14220602	GCA_011387975.1	Human	Human	2015	North America	Canada	34		blaTEM-1B							tet(B)			ASSUT	arsA, arsB, arsC, arsD, arsR	merC, merP, merR, merT	pcoA, pcoC, pcoD, pcoR, pcoS	silA, silB, silC, silE, silF, silP, silR, silS		IncQ1
PNCS015378	PDT000703669.1	SAMN14220633	GCA_011377785.1	Human	Human	2015	North America	Canada	34		blaTEM-1B							tet(B)			ASSUT	arsA, arsB, arsC, arsD, arsR	merC, merP, merR, merT	pcoA, pcoC, pcoD, pcoR, pcoS	silA, silB, silC, silE, silF, silP, silR, silS		IncQ1
PNCS015363	PDT000703674.1	SAMN14220618	GCA_011387915.1	Human	Human	2015	North America	Canada	34		blaTEM-1B							tet(B)			ASSUT		merC, merP, merR, merT				IncQ1
PNCS015593	PDT000704846.1	SAMN14247655	GCA_011282285.1	Livestock	Swine	2015	North America	Canada	34		blaTEM-1B							tet(B)			ASSUT	arsA, arsB, arsC, arsD, arsR	merC, merP, merR, merT	pcoA, pcoC, pcoD, pcoR, pcoS	silA, silB, silC, silE, silF, silP, silR, silS		IncQ1,IncY
PNCS015604	PDT000704853.1	SAMN14247666	GCA_011278785.1	Livestock	Swine	2015	North America	Canada	34		blaTEM-1B							tet(B)			ASSUT	arsA, arsB, arsC, arsD, arsR	merC, merP, merR, merT	pcoA, pcoC, pcoD, pcoR, pcoS	silA, silB, silC, silE, silF, silP, silR, silS		IncQ1
PNCS015603	PDT000704856.1	SAMN14247665	GCA_011294315.1	Livestock	Swine	2015	North America	Canada	34		blaTEM-1B							tet(B)			ASSUT	arsA, arsB, arsC, arsD, arsR	merC, merP, merR, merT	pcoA, pcoC, pcoD, pcoR, pcoS	silA, silB, silC, silE, silF, silP, silR, silS		IncQ1
PNCS015594	PDT000704869.1	SAMN14247656	GCA_011378485.1	Livestock	Swine	2015	North America	Canada	34		blaTEM-1B							tet(B)			ASSUT	arsA, arsB, arsC, arsD, arsR	merC, merP, merR, merT	pcoA, pcoC, pcoD, pcoR, pcoS	silA, silB, silC, silE, silF, silP, silR, silS		IncQ1,IncY
183690	PDT000122767.2	SAMN04600925	GCA_010687165.1	Human	Human	2015	Europe	United Kingdom	34		blaTEM-1B							tet(B)			ASSUT	arsA, arsB, arsC, arsD, arsR	merC, merP, merR, merT	pcoA, pcoC, pcoD, pcoR, pcoS	silA, silB, silC, silE, silF, silP, silR, silS		IncQ1
195658	PDT000243463.2	SAMN07690302	GCA_010502415.1	Human	Human	2015	Europe	United Kingdom	34		blaTEM-1B							tet(B)			ASSUT	arsA, arsB, arsC, arsD, arsR	merC, merP, merR, merT	pcoA, pcoC, pcoD, pcoR, pcoS	silA, silB, silC, silE, silF, silP, silR, silS		IncQ1
182094	PDT000243515.2	SAMN07690378	GCA_011425905.1	Human	Human	2015	Europe	United Kingdom	34		blaTEM-1B							tet(B)			ASSUT	arsA, arsB, arsC, arsD, arsR	merC, merP, merR, merT	pcoA, pcoC, pcoD, pcoR, pcoS	silA, silB, silC, silE, silF, silP, silR, silS		IncQ1
183602	PDT000243561.2	SAMN07690408	GCA_011400315.1	Human	Human	2015	Europe	United Kingdom	34		blaTEM-1B							tet(B)			ASSUT	arsA, arsB, arsC, arsD, arsR	merC, merP, merR, merT	pcoA, pcoC, pcoD, pcoR, pcoS	silA, silB, silC, silE, silF, silP, silR, silS		IncQ1
179629	PDT000243835.2	SAMN07695345	GCA_010472665.1	Human	Human	2015	Europe	United Kingdom	34		blaTEM-1B							tet(B)			ASSUT	arsA, arsB, arsC, arsD, arsR	merC, merP, merR, merT	pcoA, pcoC, pcoD, pcoR, pcoS	silA, silB, silC, silE, silF, silP, silR, silS		IncQ1
180548	PDT000243959.2	SAMN07695464	GCA_010381945.1	Human	Human	2015	Europe	United Kingdom	34		blaTEM-1B							tet(B)			ASSUT	arsA, arsB, arsC, arsD, arsR	merC, merP, merR, merT	pcoA, pcoC, pcoD, pcoR, pcoS	silA, silB, silC, silE, silF, silP, silR, silS		IncQ1
174769	PDT000246165.2	SAMN07714610	GCA_010481975.1	Human	Human	2015	Europe	United Kingdom	34		blaTEM-1B							tet(B)			ASSUT	arsA, arsB, arsC, arsD, arsR	merC, merP, merR, merT	pcoA, pcoC, pcoD, pcoR, pcoS	silA, silB, silC, silE, silF, silP, silR, silS		IncQ1
PNCS015348	PDT000703654.1	SAMN14220603	GCA_011280625.1	Human	Human	2015	North America	Canada	34									tet(A),tet(B)				arsA, arsB, arsC, arsD, arsR	merC, merP, merR, merT	pcoA, pcoC, pcoD, pcoR, pcoS	silA, silB, silC, silE, silF, silP, silR, silS		IncFIB(S),IncFII(S),IncQ1
174774	PDT000122698.2	SAMN04600747	GCA_010537805.1	Human	Human	2015	Europe	United Kingdom	34		blaTEM-1B							tet(B)			ASSUT	arsA, arsB, arsC, arsD, arsR		pcoA, pcoC, pcoD, pcoR, pcoS	silA, silB, silC, silE, silF, silP, silR, silS		IncQ1
178772	PDT000243430.2	SAMN07690260	GCA_010563045.1	Human	Human	2015	Europe	United Kingdom	34		blaTEM-1B							tet(B)			ASSUT	arsA, arsB, arsC, arsD, arsR		pcoA, pcoC, pcoD, pcoR, pcoS	silA, silB, silC, silE, silF, silP, silR, silS		IncQ1
N15-1254	PDT000663633.1	SAMN08936672	GCA_009873085.1	Human	Human	2015	Europe	Switzerland	34		blaTEM-1B							tet(B)			ASSUT	arsA, arsB, arsC, arsD, arsR		pcoA, pcoC, pcoD, pcoR, pcoS	silA, silB, silC, silE, silF, silP, silR, silS		IncQ1
190598	PDT000122503.2	SAMN04600429	GCA_010795805.1	Human	Human	2015	Europe	United Kingdom	34		blaTEM-1B							tet(B)			ASSUT	arsA, arsB, arsC, arsD, arsR	merC, merP, merR, merT	pcoA, pcoC, pcoD, pcoR, pcoS	silA, silB, silC, silE, silF, silP, silR, silS		IncQ1
183742	PDT000122627.2	SAMN04600651	GCA_010797015.1	Human	Human	2015	Europe	United Kingdom	34		blaTEM-1B							tet(B)			ASSUT	arsA, arsB, arsC, arsD, arsR	merC, merP, merR, merT	pcoA, pcoC, pcoD, pcoR, pcoS	silA, silB, silC, silE, silF, silP, silR, silS		IncQ1
178839	PDT000122630.2	SAMN04600654	GCA_010452775.1	Human	Human	2015	Europe	United Kingdom	34		blaTEM-1B							tet(B)			ASSUT	arsA, arsB, arsC, arsD, arsR	merC, merP, merR, merT	pcoA, pcoC, pcoD, pcoR, pcoS	silA, silB, silC, silE, silF, silP, silR, silS		IncQ1
171160	PDT000122745.2	SAMN04600901	GCA_010688725.1	Human	Human	2015	Europe	United Kingdom	34		blaTEM-1B							tet(B)			ASSUT	arsA, arsB, arsC, arsD, arsR	merC, merP, merR, merT	pcoA, pcoC, pcoD, pcoR, pcoS	silA, silB, silC, silE, silF, silP, silR, silS		IncQ1
178849	PDT000122875.2	SAMN04601088	GCA_011103455.1	Human	Human	2015	Europe	United Kingdom	34		blaTEM-1B							tet(B)			ASSUT	arsA, arsB, arsC, arsD, arsR	merC, merP, merR, merT	pcoA, pcoC, pcoD, pcoR, pcoS	silA, silB, silC, silE, silF, silP, silR, silS		IncQ1
164905	PDT000243443.2	SAMN07690282	GCA_010400805.1	Human	Human	2015	Europe	United Kingdom	34		blaTEM-1B							tet(B)			ASSUT	arsA, arsB, arsC, arsD, arsR	merC, merP, merR, merT	pcoA, pcoC, pcoD, pcoR, pcoS	silA, silB, silC, silE, silF, silP, silR, silS		IncQ1
174768	PDT000243529.2	SAMN07690372	GCA_011400115.1	Human	Human	2015	Europe	United Kingdom	34									tet(B)				arsA, arsB, arsC, arsD, arsR	merC, merP, merR, merT	pcoA, pcoC, pcoD, pcoR, pcoS	silA, silB, silC, silE, silF, silP, silR, silS
173701	PDT000243542.2	SAMN07690384	GCA_010621345.1	Human	Human	2015	Europe	United Kingdom	34		blaTEM-1B							tet(B)			ASSUT	arsA, arsB, arsC, arsD, arsR	merC, merP, merR, merT	pcoA, pcoC, pcoD, pcoR, pcoS	silA, silB, silC, silE, silF, silP, silR, silS		IncQ1
161807	PDT000243568.2	SAMN07690414	GCA_011426145.1	Human	Human	2015	Europe	United Kingdom	34		blaTEM-1B							tet(B)			ASSUT	arsA, arsB, arsC, arsD, arsR	merC, merP, merR, merT	pcoA, pcoC, pcoD, pcoR, pcoS	silA, silB, silC, silE, silF, silP, silR, silS		IncQ1
161827	PDT000243573.2	SAMN07690405	GCA_010737375.1	Human	Human	2015	Europe	United Kingdom	34		blaTEM-1B							tet(B)			ASSUT	arsA, arsB, arsC, arsD, arsR	merC, merP, merR, merT	pcoA, pcoC, pcoD, pcoR, pcoS	silA, silB, silC, silE, silF, silP, silR, silS		IncQ1,p0111
178647	PDT000243582.2	SAMN07690426	GCA_010431455.1	Human	Human	2015	Europe	United Kingdom	34		blaTEM-104,blaTEM-1B,blaTEM-30		floR			qnrB19		tet(A),tet(B)			ASSUT	arsA, arsB, arsC, arsD, arsR	merC, merP, merR, merT	pcoA, pcoC, pcoD, pcoR, pcoS	silA, silB, silC, silE, silF, silP, silR, silS		IncI1,IncQ1
178665	PDT000246042.2	SAMN07714406	GCA_010471055.1	Human	Human	2015	Europe	United Kingdom	34		blaTEM-1B							tet(B)			ASSUT	arsA, arsB, arsC, arsD, arsR	merC, merP, merR, merT	pcoA, pcoC, pcoD, pcoR, pcoS	silA, silB, silC, silE, silF, silP, silR, silS		IncQ1,IncY
166198	PDT000246063.2	SAMN07714445	GCA_010737395.1	Human	Human	2015	Europe	United Kingdom	34		blaTEM-1B							tet(B)			ASSUT	arsA, arsB, arsC, arsD, arsR	merC, merP, merR, merT	pcoA, pcoC, pcoD, pcoR, pcoS	silA, silB, silC, silE, silF, silP, silR, silS		IncQ1
171326	PDT000246071.2	SAMN07714430	GCA_010732255.1	Human	Human	2015	Europe	United Kingdom	34		blaTEM-1B					qnrB19		tet(B)			ASSUT	arsA, arsB, arsC, arsD, arsR	merC, merP, merR, merT	pcoA, pcoC, pcoD, pcoR, pcoS	silA, silB, silC, silE, silF, silP, silR, silS		IncQ1
183750	PDT000246107.2	SAMN07714459	GCA_010450155.1	Human	Human	2015	Europe	United Kingdom	34		blaTEM-1B							tet(B)			ASSUT	arsA, arsB, arsC, arsD, arsR	merC, merP, merR, merT	pcoA, pcoC, pcoD, pcoR, pcoS	silA, silB, silC, silE, silF, silP, silR, silS		IncQ1
160791	PDT000246132.2	SAMN07714553	GCA_010596765.1	Human	Human	2015	Europe	United Kingdom	34		blaTEM-1B							tet(B)			ASSUT	arsA, arsB, arsC, arsD, arsR	merC, merP, merR, merT	pcoA, pcoC, pcoD, pcoR, pcoS	silA, silB, silC, silE, silF, silP, silR, silS		IncQ1
177423	PDT000246213.2	SAMN07714640	GCA_010564945.1	Human	Human	2015	Europe	United Kingdom	34		blaTEM-1B							tet(B)			ASSUT	arsA, arsB, arsC, arsD, arsR	merC, merP, merR, merT	pcoA, pcoC, pcoD, pcoR, pcoS	silA, silB, silC, silE, silF, silP, silR, silS		IncQ1
172443	PDT000246220.2	SAMN07714657	GCA_010732295.1	Human	Human	2015	Europe	United Kingdom	34		blaTEM-1B							tet(B)			ASSUT	arsA, arsB, arsC, arsD, arsR	merC, merP, merR, merT	pcoA, pcoC, pcoD, pcoR, pcoS	silA, silB, silC, silE, silF, silP, silR, silS		IncQ1
161059	PDT000246240.2	SAMN07714675	GCA_010563085.1	Human	Human	2015	Europe	United Kingdom	34		blaTEM-1B							tet(B)			ASSUT	arsA, arsB, arsC, arsD, arsR	merC, merP, merR, merT	pcoA, pcoC, pcoD, pcoR, pcoS	silA, silB, silC, silE, silF, silP, silR, silS		IncQ1
149328	PDT000246370.2	SAMN07717943	GCA_010771095.1	Human	Human	2015	Europe	United Kingdom	34		blaTEM-1B							tet(B)			ASSUT	arsA, arsB, arsC, arsD, arsR	merC, merP, merR, merT	pcoA, pcoC, pcoD, pcoR, pcoS	silA, silB, silC, silE, silF, silP, silR, silS		IncQ1
182843	PDT000246382.2	SAMN07717969	GCA_010771135.1	Human	Human	2015	Europe	United Kingdom	34		blaTEM-1B							tet(B)			ASSUT	arsA, arsB, arsC, arsD, arsR	merC, merP, merR, merT	pcoA, pcoC, pcoD, pcoR, pcoS	silA, silB, silC, silE, silF, silP, silR, silS		IncQ1
183603	PDT000246550.2	SAMN07718310	GCA_010470825.1	Human	Human	2015	Europe	United Kingdom	34		blaTEM-1B							tet(B)			ASSUT	arsA, arsB, arsC, arsD, arsR	merC, merP, merR, merT	pcoA, pcoC, pcoD, pcoR, pcoS	silA, silB, silC, silE, silF, silP, silR, silS		IncQ1
181068	PDT000246551.2	SAMN07718309	GCA_010413905.1	Human	Human	2015	Europe	United Kingdom	34		blaTEM-1B							tet(B)			ASSUT	arsA, arsB, arsC, arsD, arsR	merC, merP, merR, merT	pcoA, pcoC, pcoD, pcoR, pcoS	silA, silB, silC, silE, silF, silP, silR, silS		IncFII,IncQ1
PNCS015366	PDT000703667.1	SAMN14220621	GCA_011254995.1	Human	Human	2015	North America	Canada	34		blaTEM-1B							tet(B)			ASSUT	arsA, arsB, arsC, arsD, arsR	merC, merP, merR, merT	pcoA, pcoC, pcoD, pcoR, pcoS	silA, silB, silC, silE, silF, silP, silR, silS		IncQ1
PNCS015374	PDT000703670.1	SAMN14220629	GCA_011255025.1	Human	Human	2015	North America	Canada	34		blaTEM-1B							tet(B)			ASSUT	arsA, arsB, arsC, arsD, arsR	merA, merC, merD, merP, merR, merT	pcoA, pcoC, pcoD, pcoR, pcoS	silA, silB, silC, silE, silF, silP, silR, silS		IncQ1
192898	PDT000120175.2	SAMN04574153	GCA_010735195.1	Human	Human	2015	Europe	United Kingdom	34		blaTEM-1B							tet(B)			ASSUT	arsA, arsB, arsC, arsD, arsR		pcoA, pcoC, pcoD, pcoR, pcoS	silA, silB, silC, silE, silF, silP, silR, silS		IncI1,IncQ1
177439	PDT000120336.2	SAMN04574831	GCA_010648945.1	Human	Human	2015	Europe	United Kingdom	34		blaTEM-1B							tet(B)				arsA, arsB, arsC, arsD, arsR		pcoA, pcoC, pcoD, pcoR, pcoS	silA, silB, silC, silE, silF, silP, silR, silS
187510	PDT000120383.2	SAMN04575031	GCA_010650205.1	Human	Human	2015	Europe	United Kingdom	34		blaTEM-1B							tet(B)			ASSUT	arsA, arsB, arsC, arsD, arsR		pcoA, pcoC, pcoD, pcoR, pcoS	silA, silB, silC, silE, silF, silP, silR, silS		IncQ1
163172	PDT000120390.2	SAMN04575050	GCA_010398225.1	Human	Human	2015	Europe	United Kingdom	34		blaTEM-1B							tet(B)			ASSUT						IncQ1
173706	PDT000122321.2	SAMN04600190	GCA_010687545.1	Human	Human	2015	Europe	United Kingdom	34		blaTEM-1B							tet(B)				arsA, arsB, arsC, arsD, arsR		pcoA, pcoC, pcoD, pcoR, pcoS	silA, silB, silC, silE, silF, silP, silR, silS
181072	PDT000243448.2	SAMN07690290	GCA_010621485.1	Human	Human	2015	Europe	United Kingdom	34		blaTEM-1B							tet(B)			ASSUT	arsA, arsB, arsC, arsD, arsR		pcoA, pcoC, pcoD, pcoR, pcoS	silA, silB, silC, silE, silF, silP, silR, silS		IncQ1
173716	PDT000243555.2	SAMN07690379	GCA_010738395.1	Human	Human	2015	Europe	United Kingdom	34		blaTEM-1B							tet(B)			ASSUT	arsA, arsB, arsC, arsD, arsR		pcoA, pcoC, pcoD, pcoR, pcoS	silA, silB, silC, silE, silF, silP, silR, silS		IncQ1
164908	PDT000243564.2	SAMN07690406	GCA_010624165.1	Human	Human	2015	Europe	United Kingdom	34		blaTEM-1B							tet(B)			ASSUT	arsA, arsB, arsC, arsD, arsR		pcoA, pcoC, pcoD, pcoR, pcoS	silA, silB, silC, silE, silF, silP, silR, silS		IncQ1
190660	PDT000246001.2	SAMN07714342	GCA_010732015.1	Human	Human	2015	Europe	United Kingdom	34		blaTEM-1B							tet(B)			ASSUT	arsA, arsB, arsC, arsD, arsR		pcoA, pcoC, pcoD, pcoR, pcoS	silA, silB, silC, silE, silF, silP, silR, silS		IncQ1
184421	PDT000246033.2	SAMN07714383	GCA_010472565.1	Human	Human	2015	Europe	United Kingdom	34		blaTEM-1B							tet(B)			ASSUT	arsA, arsB, arsC, arsD, arsR		pcoA, pcoC, pcoD, pcoR, pcoS	silA, silB, silC, silE, silF, silP, silR, silS		IncQ1
182845	PDT000246053.2	SAMN07714419	GCA_010591945.1	Human	Human	2015	Europe	United Kingdom	34		blaTEM-1B							tet(B)			ASSUT	arsA, arsB, arsC, arsD, arsR		pcoA, pcoC, pcoD, pcoR, pcoS	silA, silB, silC, silE, silF, silP, silR, silS		IncQ1
166283	PDT000246061.2	SAMN07714444	GCA_010736135.1	Human	Human	2015	Europe	United Kingdom	34		blaTEM-1B							tet(B)			ASSUT	arsA, arsB, arsC, arsD, arsR		pcoA, pcoC, pcoD, pcoR, pcoS	silA, silB, silC, silE, silF, silP, silR, silS		IncQ1
177449	PDT000246237.2	SAMN07714694	GCA_010606305.1	Human	Human	2015	Europe	United Kingdom	34		blaTEM-1B							tet(B)			ASSUT	arsA, arsB, arsC, arsD, arsR		pcoA, pcoC, pcoD, pcoR, pcoS	silA, silB, silC, silE, silF, silP, silR, silS		IncQ1
163195	PDT000246338.2	SAMN07717910	GCA_011427165.1	Human	Human	2015	Europe	United Kingdom	34		blaTEM-1B							tet(B)			ASSUT	arsA, arsB, arsC, arsD, arsR		pcoA, pcoC, pcoD, pcoR, pcoS	silA, silB, silC, silE, silF, silP, silR, silS		IncQ1
186543	PDT000246539.2	SAMN07718306	GCA_010002185.1	Human	Human	2015	Europe	United Kingdom	34		blaTEM-1B							tet(B)			ASSUT	arsA, arsB, arsC, arsD, arsR		pcoA, pcoC, pcoD, pcoR, pcoS	silA, silB, silC, silE, silF, silP, silR, silS		IncQ1
178746	PDT000246581.2	SAMN07718327	GCA_010591545.1	Human	Human	2015	Europe	United Kingdom	34		blaTEM-1B							tet(B)			ASSUT	arsA, arsB, arsC, arsD, arsR		pcoA, pcoC, pcoD, pcoR, pcoS	silA, silB, silC, silE, silF, silP, silR, silS		IncQ1
PNCS015306	PDT000703582.1	SAMN14220431	GCA_011376645.1	Human	Human	2015	North America	Canada	34		blaTEM-1B							tet(B)			ASSUT	arsA, arsB, arsC, arsD, arsR		pcoA, pcoC, pcoD, pcoR, pcoS	silA, silB, silC, silE, silF, silP, silR, silS		IncQ1
PNCS015353	PDT000703626.1	SAMN14220608	GCA_011376185.1	Human	Human	2015	North America	Canada	34		blaTEM-1B							tet(B)			ASSUT	arsA, arsB, arsC, arsD, arsR		pcoA, pcoC, pcoD, pcoR, pcoS	silA, silB, silC, silE, silF, silP, silR, silS		IncQ1
CFSAN034932	PDT000081650.4	SAMN03795321	GCA_007237675.1	Human	Human	2015	North America	USA: NY	34		blaTEM-1B							tet(B),tet(C)			ASSUT	arsA, arsB, arsC, arsD, arsR	merC, merP, merR, merT	pcoA, pcoC, pcoD, pcoR, pcoS	silA, silB, silC, silE, silF, silP, silR, silS	terD, terW, terZ	IncHI2,IncQ1
CFSAN034958	PDT000081651.4	SAMN03795347	GCA_007237935.1	Human	Human	2015	North America	USA: NY	34		blaTEM-1B							tet(B)			ASSUT	arsA, arsB, arsC, arsD, arsR	merC, merP, merR, merT	pcoA, pcoC, pcoD, pcoR, pcoS	silA, silB, silC, silE, silF, silP, silR, silS		IncQ1
171164	PDT000120197.2	SAMN04574538	GCA_010508295.1	Human	Human	2015	Europe	United Kingdom	34									tet(B)				arsA, arsB, arsC, arsD, arsR	merC, merP, merR, merT	pcoA, pcoC, pcoD, pcoR, pcoS	silA, silB, silC, silE, silF, silP, silR, silS
185457	PDT000120258.2	SAMN04574740	GCA_010541545.1	Human	Human	2015	Europe	United Kingdom	34									tet(B)				arsA, arsB, arsC, arsD, arsR	merC, merP, merR, merT	pcoA, pcoC, pcoD, pcoR, pcoS	silA, silB, silC, silE, silF, silP, silR, silS
190637	PDT000120277.2	SAMN04574759	GCA_011439475.1	Human	Human	2015	Europe	United Kingdom	34		blaTEM-1B							tet(B)			ASSUT	arsA, arsB, arsC, arsD, arsR	merC, merP, merR, merT	pcoA, pcoC, pcoD, pcoR, pcoS	silA, silB, silC, silE, silF, silP, silR, silS		IncQ1
197012	PDT000120308.2	SAMN04574790	GCA_010796375.1	Human	Human	2015	Europe	United Kingdom	34									tet(B)				arsA, arsB, arsC, arsD, arsR	merC, merP, merR, merT	pcoA, pcoC, pcoD, pcoR, pcoS	silA, silB, silC, silE, silF, silP, silR, silS
182861	PDT000120318.2	SAMN04574800	GCA_010735645.1	Human	Human	2015	Europe	United Kingdom	34													arsA, arsB, arsC, arsD, arsR		pcoA, pcoC, pcoD, pcoR, pcoS	silA, silB, silC, silE, silF, silP, silR, silS
174679	PDT000120347.2	SAMN04574842	GCA_010740275.1	Human	Human	2015	Europe	United Kingdom	34		blaTEM-1B							tet(B)			ASSUT	arsA, arsB, arsC, arsD, arsR	merC, merP, merR, merT	pcoA, pcoC, pcoD, pcoR, pcoS	silA, silB, silC, silE, silF, silP, silR, silS		IncQ1
180809	PDT000120385.2	SAMN04575045	GCA_010735275.1	Human	Human	2015	Europe	United Kingdom	34		blaTEM-1B							tet(B)			ASSUT	arsA, arsB, arsC, arsD, arsR	merC, merP, merR, merT	pcoA, pcoC, pcoD, pcoR, pcoS	silA, silB, silC, silE, silF, silP, silR, silS		IncQ1
179668	PDT000120412.2	SAMN04575074	GCA_011418895.1	Human	Human	2015	Europe	United Kingdom	34		blaTEM-1B							tet(B)			ASSUT	arsA, arsB, arsC, arsD, arsR	merC, merP, merR, merT	pcoA, pcoC, pcoD, pcoR, pcoS	silA, silB, silC, silE, silF, silP, silR, silS		IncQ1
188369	PDT000120416.2	SAMN04575078	GCA_010503715.1	Human	Human	2015	Europe	United Kingdom	34									tet(B)				arsA, arsB, arsC, arsD, arsR	merC, merP, merR, merT	pcoA, pcoC, pcoD, pcoR, pcoS	silA, silB, silC, silE, silF, silP, silR, silS
163177	PDT000120442.2	SAMN04575104	GCA_011103135.1	Human	Human	2015	Europe	United Kingdom	34									tet(B)				arsA, arsB, arsC, arsD, arsR	merC, merP, merR, merT	pcoA, pcoC, pcoD, pcoR, pcoS	silA, silB, silC, silE, silF, silP, silR, silS
197013	PDT000122439.2	SAMN04600354	GCA_010797775.1	Human	Human	2015	Europe	United Kingdom	34									tet(B)				arsA, arsB, arsC, arsD, arsR	merC, merP, merR, merT	pcoA, pcoC, pcoD, pcoR, pcoS	silA, silB, silC, silE, silF, silP, silR, silS
185973	PDT000122515.2	SAMN04600453	GCA_010797035.1	Human	Human	2015	Europe	United Kingdom	34									tet(B)				arsA, arsB, arsC, arsD, arsR	merC, merP, merR, merT	pcoA, pcoC, pcoD, pcoR, pcoS	silA, silB, silC, silE, silF, silP, silR, silS
161844	PDT000122587.2	SAMN04600599	GCA_010738875.1	Human	Human	2015	Europe	United Kingdom	34									tet(B)				arsA, arsB, arsC, arsD, arsR	merC, merP, merR, merT	pcoA, pcoC, pcoD, pcoR, pcoS	silA, silB, silC, silE, silF, silP, silR, silS
196397	PDT000122629.2	SAMN04600653	GCA_010740395.1	Human	Human	2015	Europe	United Kingdom	34									tet(B)				arsA, arsB, arsC, arsD, arsR	merC, merP, merR, merT	pcoA, pcoC, pcoD, pcoR, pcoS	silA, silB, silC, silE, silF, silP, silR, silS		IncI2
167052	PDT000122666.2	SAMN04600690	GCA_010736955.1	Human	Human	2015	Europe	United Kingdom	34									tet(B)				arsA, arsB, arsC, arsD, arsR	merC, merP, merR, merT	pcoA, pcoC, pcoD, pcoR, pcoS	silA, silB, silC, silE, silF, silP, silR, silS
186570	PDT000122713.2	SAMN04600763	GCA_010673325.1	Human	Human	2015	Europe	United Kingdom	34		blaTEM-1B							tet(B)			ASSUT	arsA, arsB, arsC, arsD, arsR	merC, merP, merR, merT	pcoA, pcoC, pcoD, pcoR, pcoS	silA, silB, silC, silE, silF, silP, silR, silS		IncQ1
196419	PDT000122733.2	SAMN04600880	GCA_010738035.1	Human	Human	2015	Europe	United Kingdom	34		blaTEM-1B							tet(B)			ASSUT	arsA, arsB, arsC, arsD, arsR	merC, merP, merR, merT	pcoA, pcoC, pcoD, pcoR, pcoS	silA, silB, silC, silE, silF, silP, silR, silS		IncFIB,IncFIC(FII),IncQ1
184413	PDT000122742.2	SAMN04600897	GCA_011409575.1	Human	Human	2015	Europe	United Kingdom	34									tet(B)				arsA, arsB, arsC, arsD, arsR	merC, merP, merR, merT	pcoA, pcoC, pcoD, pcoR, pcoS	silA, silB, silC, silE, silF, silP, silR, silS
164931	PDT000122809.2	SAMN04600984	GCA_010673865.1	Human	Human	2015	Europe	United Kingdom	34		blaTEM-1B							tet(B)			ASSUT	arsA, arsB, arsC, arsD, arsR	merC, merP, merR, merT	pcoA, pcoC, pcoD, pcoR, pcoS	silA, silB, silC, silE, silF, silP, silR, silS		IncQ1
158967	PDT000122844.2	SAMN04601037	GCA_010579305.1	Human	Human	2015	Europe	United Kingdom	34									tet(B)				arsA, arsB, arsC, arsD, arsR	merC, merP, merR, merT	pcoA, pcoC, pcoD, pcoR, pcoS	silA, silB, silC, silE, silF, silP, silR, silS
180549	PDT000122876.2	SAMN04601089	GCA_010669385.1	Human	Human	2015	Europe	United Kingdom	34									tet(B)				arsA, arsB, arsC, arsD, arsR	merC, merP, merR, merT	pcoA, pcoC, pcoD, pcoR, pcoS	silA, silB, silC, silE, silF, silP, silR, silS
164696	PDT000122878.2	SAMN04601091	GCA_010669585.1	Human	Human	2015	Europe	United Kingdom	34		blaTEM-104,blaTEM-1B							tet(B)			ASSUT	arsA, arsB, arsC, arsD, arsR	merC, merP, merR, merT	pcoA, pcoC, pcoD, pcoR, pcoS	silA, silB, silC, silE, silF, silP, silR, silS		IncQ1
193302	PDT000122915.2	SAMN04601137	GCA_010547465.1	Human	Human	2015	Europe	United Kingdom	34									tet(B)				arsA, arsB, arsC, arsD, arsR	merC, merP, merR, merT	pcoA, pcoC, pcoD, pcoR, pcoS	silA, silB, silC, silE, silF, silP, silR, silS
PNUSAS003618	PDT000147522.2	SAMN05714562	GCA_011429375.1	Human	Human	2015	North America	United States	34		blaTEM-1B							tet(B)			ASSUT	arsA, arsB, arsC, arsD, arsR	merC, merP, merR, merT	pcoA, pcoC, pcoD, pcoR, pcoS	silA, silB, silC, silE, silF, silP, silR, silS		IncQ1
188179	PDT000180341.2	SAMN06248094	GCA_010396845.1	Human	Human	2015	Europe	United Kingdom	34									tet(B)				arsA, arsB, arsC, arsD, arsR	merC, merP, merR, merT	pcoA, pcoC, pcoD, pcoR, pcoS	silA, silB, silC, silE, silF, silP, silR, silS
160836	PDT000208533.2	SAMN07125400	GCA_010552525.1	Human	Human	2015	Europe	United Kingdom	34									tet(B)				arsA, arsB, arsC, arsD, arsR	merC, merP, merR, merT	pcoA, pcoC, pcoD, pcoR, pcoS	silA, silB, silC, silE, silF, silP, silR, silS
195840	PDT000208536.2	SAMN07125413	GCA_011117635.1	Human	Human	2015	Europe	United Kingdom	34									tet(B)				arsA, arsB, arsC, arsD, arsR	merC, merP, merR, merT	pcoA, pcoC, pcoD, pcoR, pcoS	silA, silB, silC, silE, silF, silP, silR, silS
178646	PDT000208550.2	SAMN07125410	GCA_010546005.1	Human	Human	2015	Europe	United Kingdom	34									tet(B)				arsA, arsB, arsC, arsD, arsR	merC, merP, merR, merT	pcoA, pcoC, pcoD, pcoR, pcoS	silA, silB, silC, silE, silF, silP, silR, silS
184487	PDT000208552.2	SAMN07125407	GCA_010397395.1	Human	Human	2015	Europe	United Kingdom	34									tet(B)				arsA, arsB, arsC, arsD, arsR	merC, merP, merR, merT	pcoA, pcoC, pcoD, pcoR, pcoS	silA, silB, silC, silE, silF, silP, silR, silS
161847	PDT000208563.2	SAMN07125417	GCA_010398105.1	Human	Human	2015	Europe	United Kingdom	34									tet(B)				arsA, arsB, arsC, arsD, arsR	merC, merP, merR, merT	pcoA, pcoC, pcoD, pcoR, pcoS	silA, silB, silC, silE, silF, silP, silR, silS
195829	PDT000208564.2	SAMN07125418	GCA_010684945.1	Human	Human	2015	Europe	United Kingdom	34									tet(B)				arsA, arsB, arsC, arsD, arsR	merC, merP, merR, merT	pcoA, pcoC, pcoD, pcoR, pcoS	silA, silB, silC, silE, silF, silP, silR, silS
180547	PDT000208568.2	SAMN07125422	GCA_010764175.1	Human	Human	2015	Europe	United Kingdom	34									tet(B)				arsA, arsB, arsC, arsD, arsR	merC, merP, merR, merT	pcoA, pcoC, pcoD, pcoR, pcoS	silA, silB, silC, silE, silF, silP, silR, silS
173551	PDT000208572.2	SAMN07125427	GCA_010428445.1	Human	Human	2015	Europe	United Kingdom	34									tet(B)				arsA, arsB, arsC, arsD, arsR	merC, merP, merR, merT	pcoA, pcoC, pcoD, pcoR, pcoS	silA, silB, silC, silE, silF, silP, silR, silS
190663	PDT000209216.2	SAMN07136366	GCA_010398425.1	Human	Human	2015	Europe	United Kingdom	34									tet(B)				arsA, arsB, arsC, arsD, arsR	merC, merP, merR, merT	pcoA, pcoC, pcoD, pcoR, pcoS	silA, silB, silC, silE, silF, silP, silR, silS
189245	PDT000209220.2	SAMN07136368	GCA_010378565.1	Human	Human	2015	Europe	United Kingdom	34									tet(B)				arsA, arsB, arsC, arsD, arsR	merC, merD, merP, merR, merT	pcoA, pcoC, pcoD, pcoR, pcoS	silA, silB, silC, silE, silF, silP, silR, silS
191876	PDT000209221.2	SAMN07136369	GCA_010552685.1	Human	Human	2015	Europe	United Kingdom	34									tet(B)				arsA, arsB, arsC, arsD, arsR	merC, merP, merR, merT	pcoA, pcoC, pcoD, pcoR, pcoS	silA, silB, silC, silE, silF, silP, silR, silS
182179	PDT000209223.2	SAMN07136387	GCA_010685005.1	Human	Human	2015	Europe	United Kingdom	34									tet(B)				arsA, arsB, arsC, arsD, arsR	merC, merP, merR, merT	pcoA, pcoC, pcoD, pcoR, pcoS	silA, silB, silC, silE, silF, silP, silR, silS
159634	PDT000209227.2	SAMN07136375	GCA_010684845.1	Human	Human	2015	Europe	United Kingdom	34									tet(B)				arsA, arsB, arsC, arsD, arsR	merC, merP, merR, merT	pcoA, pcoC, pcoD, pcoR, pcoS	silA, silB, silC, silE, silF, silP, silR, silS		IncFII
187612	PDT000209236.2	SAMN07136379	GCA_010577325.1	Human	Human	2015	Europe	United Kingdom	34									tet(B)				arsA, arsB, arsC, arsD, arsR	merC, merP, merR, merT	pcoA, pcoC, pcoD, pcoR, pcoS	silA, silB, silC, silE, silF, silP, silR, silS
182084	PDT000209240.2	SAMN07136401	GCA_010763795.1	Human	Human	2015	Europe	United Kingdom	34									tet(B)				arsA, arsB, arsC, arsD, arsR	merC, merP, merR, merT	pcoA, pcoC, pcoD, pcoR, pcoS	silA, silB, silC, silE, silF, silP, silR, silS
185454	PDT000209241.2	SAMN07136407	GCA_010605945.1	Human	Human	2015	Europe	United Kingdom	34									tet(B)				arsA, arsB, arsC, arsD, arsR	merC, merP, merR, merT	pcoA, pcoC, pcoD, pcoR, pcoS	silA, silB, silC, silE, silF, silP, silR, silS
196370	PDT000209246.2	SAMN07136402	GCA_010446775.1	Human	Human	2015	Europe	United Kingdom	34									tet(B)				arsA, arsB, arsC, arsD, arsR	merC, merP, merR, merT	pcoA, pcoC, pcoD, pcoR, pcoS	silA, silB, silC, silE, silF, silP, silR, silS
185455	PDT000209247.2	SAMN07136406	GCA_010560325.1	Human	Human	2015	Europe	United Kingdom	34									tet(B)				arsA, arsB, arsC, arsD, arsR	merC, merP, merR, merT	pcoA, pcoC, pcoD, pcoR, pcoS	silA, silB, silC, silE, silF, silP, silR, silS
178735	PDT000209248.2	SAMN07136403	GCA_010764235.1	Human	Human	2015	Europe	United Kingdom	34									tet(B)				arsA, arsB, arsC, arsD, arsR	merC, merP, merR, merT	pcoA, pcoC, pcoD, pcoR, pcoS	silA, silB, silC, silE, silF, silP, silR, silS
185891	PDT000209253.2	SAMN07136423	GCA_010515035.1	Human	Human	2015	Europe	United Kingdom	34									tet(B)				arsA, arsB, arsC, arsD, arsR	merC, merP, merR, merT	pcoA, pcoC, pcoD, pcoR, pcoS	silA, silB, silC, silE, silF, silP, silR, silS
166196	PDT000209258.2	SAMN07136418	GCA_010522835.1	Human	Human	2015	Europe	United Kingdom	34									tet(B)				arsA, arsB, arsC, arsD, arsR	merC, merP, merR, merT	pcoA, pcoC, pcoD, pcoR, pcoS	silA, silB, silC, silE, silF, silP, silR, silS
196421	PDT000209261.2	SAMN07136398	GCA_010410485.1	Human	Human	2015	Europe	United Kingdom	34									tet(B)				arsA, arsB, arsC, arsD, arsR	merC, merP, merR, merT	pcoA, pcoC, pcoD, pcoR, pcoS	silA, silB, silC, silE, silF, silP, silR, silS
198225	PDT000209263.2	SAMN07136416	GCA_010560625.1	Human	Human	2015	Europe	United Kingdom	34									tet(B)				arsA, arsB, arsC, arsD, arsR	merC, merP, merR, merT	pcoA, pcoC, pcoD, pcoR, pcoS	silA, silB, silC, silE, silF, silP, silR, silS
187507	PDT000209264.2	SAMN07136389	GCA_010545705.1	Human	Human	2015	Europe	United Kingdom	34		blaTEM-1B							tet(B)			ASSUT	arsA, arsB, arsC, arsD, arsR	merC, merP, merR, merT	pcoA, pcoC, pcoD, pcoR, pcoS	silA, silB, silC, silE, silF, silP, silR, silS		IncQ1
178734	PDT000209267.2	SAMN07136400	GCA_011116465.1	Human	Human	2015	Europe	United Kingdom	34									tet(B)				arsA, arsB, arsC, arsD, arsR	merC, merP, merR, merT	pcoA, pcoC, pcoD, pcoR, pcoS	silA, silB, silC, silE, silF, silP, silR, silS
195818	PDT000209270.2	SAMN07136395	GCA_010685125.1	Human	Human	2015	Europe	United Kingdom	34									tet(B)				arsA, arsB, arsC, arsD, arsR	merC, merP, merR, merT	pcoA, pcoC, pcoD, pcoR, pcoS	silA, silB, silC, silE, silF, silP, silR, silS
161845	PDT000209271.2	SAMN07136412	GCA_010446895.1	Human	Human	2015	Europe	United Kingdom	34									tet(B)				arsA, arsB, arsC, arsD, arsR	merC, merP, merR, merT	pcoA, pcoC, pcoD, pcoR, pcoS	silA, silB, silC, silE, silF, silP, silR, silS
185932	PDT000209274.2	SAMN07136419	GCA_010575905.1	Human	Human	2015	Europe	United Kingdom	34									tet(B)				arsA, arsB, arsC, arsD, arsR	merC, merP, merR, merT	pcoA, pcoC, pcoD, pcoR, pcoS	silA, silB, silC, silE, silF, silP, silR, silS
161846	PDT000209278.2	SAMN07136439	GCA_010764035.1	Human	Human	2015	Europe	United Kingdom	34									tet(B)				arsA, arsB, arsC, arsD, arsR	merC, merP, merR, merT	pcoA, pcoC, pcoD, pcoR, pcoS	silA, silB, silC, silE, silF, silP, silR, silS
2015AM-1297	PDT000219793.2	SAMN07260951	GCA_010415545.1	Human	Human	2015	North America	United States	34		blaTEM-1B							tet(B)			ASSUT	arsA, arsB, arsC, arsD, arsR	merA, merC, merD, merE, merP, merR, merT	pcoA, pcoC, pcoD, pcoR, pcoS	silA, silB, silC, silE, silF, silP, silR, silS		IncA/C,IncQ1
2015AM-1190	PDT000227212.2	SAMN07415546	GCA_010620385.1	Human	Human	2015	North America	United States	34		blaTEM-1B							tet(B)			ASSUT	arsA, arsB, arsC, arsD, arsR	merC, merP, merR, merT	pcoA, pcoC, pcoD, pcoR, pcoS	silA, silB, silC, silE, silF, silP, silR, silS		IncQ1
158960	PDT000243425.2	SAMN07690270	GCA_010729285.1	Human	Human	2015	Europe	United Kingdom	34		blaTEM-1B							tet(B)			ASSUT	arsA, arsB, arsC, arsD, arsR	merC, merP, merR, merT	pcoA, pcoC, pcoD, pcoR, pcoS	silA, silB, silC, silE, silF, silP, silR, silS		IncQ1
190559	PDT000243503.2	SAMN07690348	GCA_011422225.1	Human	Human	2015	Europe	United Kingdom	34		blaTEM-1B							tet(B)			ASSUT	arsA, arsB, arsC, arsD, arsR	merC, merP, merR, merT	pcoA, pcoC, pcoD, pcoR, pcoS	silA, silB, silC, silE, silF, silP, silR, silS		IncQ1
185463	PDT000243508.2	SAMN07690341	GCA_010593325.1	Human	Human	2015	Europe	United Kingdom	34		blaTEM-1B							tet(B)			ASSUT	arsA, arsB, arsC, arsD, arsR	merC, merP, merR, merT	pcoA, pcoC, pcoD, pcoR, pcoS	silA, silB, silC, silE, silF, silP, silR, silS		IncQ1
171317	PDT000243533.2	SAMN07690353	GCA_010592165.1	Human	Human	2015	Europe	United Kingdom	34									tet(B)				arsA, arsB, arsC, arsD, arsR	merC, merP, merR, merT	pcoA, pcoC, pcoD, pcoR, pcoS	silA, silB, silC, silE, silF, silP, silR, silS
185955	PDT000243543.2	SAMN07690392	GCA_010592075.1	Human	Human	2015	Europe	United Kingdom	34		blaTEM-1B							tet(B)			ASSUT	arsA, arsB, arsC, arsD, arsR	merC, merP, merR, merT	pcoA, pcoC, pcoD, pcoR, pcoS	silA, silB, silC, silE, silF, silP, silR, silS		IncI2,IncQ1
161064	PDT000243544.2	SAMN07690396	GCA_010016125.1	Human	Human	2015	Europe	United Kingdom	34									tet(B)				arsA, arsB, arsC, arsD, arsR	merC, merP, merR, merT	pcoA, pcoC, pcoD, pcoR, pcoS	silA, silB, silC, silE, silF, silP, silR, silS
182067	PDT000243547.2	SAMN07690401	GCA_010497595.1	Human	Human	2015	Europe	United Kingdom	34		blaTEM-122,blaTEM-1B,blaTEM-1C							tet(B)			ASSUT	arsA, arsB, arsC, arsD, arsR	merC, merP, merR, merT	pcoA, pcoC, pcoD, pcoR, pcoS	silA, silB, silC, silE, silF, silP, silR, silS		IncB/O/K/Z_2,IncI2,IncQ1
182862	PDT000243552.2	SAMN07690391	GCA_010622245.1	Human	Human	2015	Europe	United Kingdom	34													arsA, arsB, arsC, arsD, arsR		pcoA, pcoC, pcoD, pcoR, pcoS	silA, silB, silC, silE, silF, silP, silR, silS
190655	PDT000243762.2	SAMN07695263	GCA_010738375.1	Human	Human	2015	Europe	United Kingdom	34									tet(B)				arsA, arsB, arsC, arsD, arsR	merC, merP, merR, merT	pcoA, pcoC, pcoD, pcoR, pcoS	silA, silB, silC, silE, silF, silP, silR, silS
181033	PDT000243873.2	SAMN07695391	GCA_010501315.1	Human	Human	2015	Europe	United Kingdom	34		blaTEM-1B							tet(B)			ASSUT	arsA, arsB, arsC, arsD, arsR	merC, merP, merR, merT	pcoA, pcoC, pcoD, pcoR, pcoS	silA, silB, silC, silE, silF, silP, silR, silS		IncQ1
158975	PDT000243880.2	SAMN07695413	GCA_010528935.1	Human	Human	2015	Europe	United Kingdom	34									tet(B)				arsA, arsB, arsC, arsD, arsR	merC, merP, merR, merT	pcoA, pcoC, pcoD, pcoR, pcoS	silA, silB, silC, silE, silF, silP, silR, silS
182867	PDT000243887.2	SAMN07695410	GCA_010473365.1	Human	Human	2015	Europe	United Kingdom	34		blaTEM-1B							tet(B)			ASSUT	arsA, arsB, arsC, arsD, arsR	merC, merP, merR, merT	pcoA, pcoC, pcoD, pcoR, pcoS	silA, silB, silC, silE, silF, silP, silR, silS		IncI2,IncQ1
177433	PDT000243903.2	SAMN07695438	GCA_010622685.1	Human	Human	2015	Europe	United Kingdom	34		blaTEM-1B							tet(B)			ASSUT	arsA, arsB, arsC, arsD, arsR	merC, merP, merR, merT	pcoA, pcoC, pcoD, pcoR, pcoS	silA, silB, silC, silE, silF, silP, silR, silS		IncQ1
159885	PDT000243910.2	SAMN07695423	GCA_010563795.1	Human	Human	2015	Europe	United Kingdom	34		blaTEM-1B							tet(B)			ASSUT	arsA, arsB, arsC, arsD, arsR	merC, merP, merR, merT	pcoA, pcoC, pcoD, pcoR, pcoS	silA, silB, silC, silE, silF, silP, silR, silS		IncQ1
161830	PDT000243946.2	SAMN07695453	GCA_010732075.1	Human	Human	2015	Europe	United Kingdom	34		blaTEM-1B							tet(B)			ASSUT	arsA, arsB, arsC, arsD, arsR	merC, merP, merR, merT	pcoA, pcoC, pcoD, pcoR, pcoS	silA, silB, silC, silE, silF, silP, silR, silS		IncQ1
202225	PDT000243957.2	SAMN07695467	GCA_010626865.1	Human	Human	2015	Europe	United Kingdom	34		blaTEM-1B							tet(A),tet(B)				arsA, arsB, arsC, arsD, arsR	merC, merP, merR, merT	pcoB, pcoC, pcoD, pcoE, pcoR, pcoS	silA, silB, silC, silE, silF, silR, silS	terD, terW, terZ	IncHI2
202237	PDT000243968.2	SAMN07695484	GCA_010592125.1	Human	Human	2015	Europe	United Kingdom	34		blaTEM-1B							tet(B)			ASSUT	arsA, arsB, arsC, arsD, arsR	merC, merP, merR, merT	pcoA, pcoC, pcoD, pcoR, pcoS	silA, silB, silC, silE, silF, silP, silR, silS		IncQ1
195797	PDT000246013.2	SAMN07714354	GCA_010596735.1	Human	Human	2015	Europe	United Kingdom	34		blaTEM-1B							tet(B)			ASSUT	arsA, arsB, arsC, arsD, arsR	merC, merP, merR, merT	pcoA, pcoC, pcoD, pcoR, pcoS	silA, silB, silC, silE, silF, silP, silR, silS		IncQ1
166211	PDT000246059.2	SAMN07714420	GCA_010380345.1	Human	Human	2015	Europe	United Kingdom	34		blaTEM-1B							tet(B)			ASSUT	arsA, arsB, arsC, arsD, arsR	merC, merP, merR, merT	pcoA, pcoC, pcoD, pcoR, pcoS	silA, silB, silC, silE, silF, silP, silR, silS		IncQ1
164926	PDT000246065.2	SAMN07714443	GCA_010738015.1	Human	Human	2015	Europe	United Kingdom	34		blaTEM-1B							tet(B)			ASSUT	arsA, arsB, arsC, arsD, arsR	merC, merP, merR, merT	pcoA, pcoC, pcoD, pcoR, pcoS	silA, silB, silC, silE, silF, silP, silR, silS		IncQ1
155818	PDT000246166.2	SAMN07714614	GCA_011395655.1	Human	Human	2015	Europe	United Kingdom	34		blaTEM-1B							tet(B)			ASSUT	arsA, arsB, arsC, arsD, arsR	merC, merP, merR, merT	pcoA, pcoC, pcoD, pcoR, pcoS	silA, silB, silC, silE, silF, silP, silR, silS		IncQ1
191959	PDT000246184.2	SAMN07714653	GCA_010593675.1	Human	Human	2015	Europe	United Kingdom	34													arsA, arsB, arsC, arsD, arsR		pcoA, pcoC, pcoD, pcoR, pcoS	silA, silB, silC, silE, silF, silP, silR, silS
185930	PDT000246186.2	SAMN07714628	GCA_010431915.1	Human	Human	2015	Europe	United Kingdom	34		blaTEM-1B							tet(B)			ASSUT	arsA, arsB, arsC, arsD, arsR	merC, merP, merR, merT	pcoA, pcoC, pcoD, pcoR, pcoS	silA, silB, silC, silE, silF, silP, silR, silS		IncQ1
183596	PDT000246198.2	SAMN07714665	GCA_011121145.1	Human	Human	2015	Europe	United Kingdom	34													arsA, arsB, arsC, arsD, arsR		pcoA, pcoC, pcoD, pcoR, pcoS	silA, silB, silC, silE, silF, silP, silR, silS
170454	PDT000246257.2	SAMN07714707	GCA_010622565.1	Human	Human	2015	Europe	United Kingdom	34									tet(B)				arsA, arsB, arsC, arsD, arsR	merC, merP, merR, merT	pcoA, pcoC, pcoD, pcoR, pcoS	silA, silB, silC, silE, silF, silP, silR, silS
149175	PDT000246284.2	SAMN07716061	GCA_010623045.1	Human	Human	2015	Europe	United Kingdom	34		blaTEM-1B							tet(B)			ASSUT	arsA, arsB, arsC, arsD, arsR	merC, merP, merR, merT	pcoA, pcoC, pcoD, pcoR, pcoS	silA, silB, silC, silE, silF, silP, silR, silS		IncQ1
160829	PDT000246325.2	SAMN07717773	GCA_011423945.1	Human	Human	2015	Europe	United Kingdom	34		blaTEM-1B							tet(B)			ASSUT	arsA, arsB, arsC, arsD, arsR	merC, merP, merR, merT	pcoA, pcoC, pcoD, pcoR, pcoS	silA, silB, silC, silE, silF, silP, silR, silS		IncQ1
159675	PDT000246333.2	SAMN07717912	GCA_010736095.1	Human	Human	2015	Europe	United Kingdom	34		blaTEM-1B							tet(B)			ASSUT	arsA, arsB, arsC, arsD, arsR	merC, merP, merR, merT	pcoA, pcoC, pcoD, pcoR, pcoS	silA, silB, silC, silE, silF, silP, silR, silS		IncQ1
155636	PDT000246345.2	SAMN07717908	GCA_010650945.1	Human	Human	2015	Europe	United Kingdom	34		blaTEM-1B							tet(B)			ASSUT	arsA, arsB, arsC, arsD, arsR	merC, merP, merR, merT	pcoA, pcoC, pcoD, pcoR, pcoS	silA, silB, silC, silE, silF, silP, silR, silS		IncQ1
159881	PDT000246353.2	SAMN07717930	GCA_011121825.1	Human	Human	2015	Europe	United Kingdom	34									tet(B)				arsA, arsB, arsC, arsD, arsR	merC, merP, merR, merT	pcoA, pcoC, pcoD, pcoR, pcoS	silA, silB, silC, silE, silF, silP, silR, silS
195819	PDT000246362.2	SAMN07717973	GCA_010528525.1	Human	Human	2015	Europe	United Kingdom	34		blaTEM-1B							tet(B)			ASSUT	arsA, arsB, arsC, arsD, arsR	merC, merP, merR, merT	pcoA, pcoC, pcoD, pcoR, pcoS	silA, silB, silC, silE, silF, silP, silR, silS		IncQ1
155634	PDT000246365.2	SAMN07717949	GCA_010414105.1	Human	Human	2015	Europe	United Kingdom	34		blaTEM-1B							tet(B)			ASSUT	arsA, arsB, arsC, arsD, arsR	merC, merP, merR, merT	pcoA, pcoC, pcoD, pcoR, pcoS	silA, silB, silC, silE, silF, silP, silR, silS		IncQ1
166205	PDT000246421.2	SAMN07718000	GCA_010592045.1	Human	Human	2015	Europe	United Kingdom	34									tet(B)				arsA, arsB, arsC, arsD, arsR	merC, merP, merR, merT	pcoA, pcoC, pcoD, pcoR, pcoS	silA, silB, silC, silE, silF, silP, silR, silS
182189	PDT000246422.2	SAMN07718005	GCA_010594285.1	Human	Human	2015	Europe	United Kingdom	34		blaTEM-1B							tet(B)			ASSUT	arsA, arsB, arsC, arsD, arsR	merC, merP, merR, merT	pcoA, pcoC, pcoD, pcoR, pcoS	silA, silB, silC, silE, silF, silP, silR, silS		IncQ1
192856	PDT000334013.1	SAMN09467929	GCA_007578305.1	Human	Human	2015	Europe	United Kingdom	34		blaTEM-1B							tet(B)			ASSUT	arsA, arsB, arsC, arsD, arsR	merC, merP, merR, merT	pcoA, pcoC, pcoD, pcoR, pcoS	silA, silB, silC, silE, silF, silP, silR, silS		IncQ1
N15-0790	PDT000663580.1	SAMN08936659	GCA_009871385.1	Human	Human	2015	Europe	Switzerland	34		blaTEM-1B											arsA, arsB, arsC, arsD, arsR		pcoA, pcoC, pcoD, pcoR, pcoS	silA, silB, silC, silE, silF, silP, silR, silS		IncQ1
PNCS015321	PDT000703575.1	SAMN14220446	GCA_011293495.1	Human	Human	2015	North America	Canada	34		blaTEM-1B							tet(B)			ASSUT						IncQ1
PNCS015316	PDT000703611.1	SAMN14220441	GCA_011281145.1	Human	Human	2015	North America	Canada	34		blaTEM-1B							tet(B)			ASSUT	arsA, arsB, arsC, arsD, arsR	merC, merP, merR, merT	pcoA, pcoC, pcoD, pcoR, pcoS	silA, silB, silC, silE, silF, silP, silR, silS		IncQ1
PNCS015367	PDT000703636.1	SAMN14220622	GCA_011378585.1	Human	Human	2015	North America	Canada	34		blaTEM-1B							tet(B)			ASSUT	arsA, arsB, arsC, arsD, arsR	merC, merP, merR, merT	pcoA, pcoC, pcoD, pcoR, pcoS	silA, silB, silC, silE, silF, silP, silR, silS		IncQ1
173538	PDT000120183.2	SAMN04574174	GCA_010650245.1	Human	Human	2015	Europe	United Kingdom	34									tet(B)				arsA, arsB, arsC, arsD, arsR	merC, merD, merP, merR, merT	pcoA, pcoC, pcoD, pcoR, pcoS	silA, silB, silC, silE, silF, silP, silR, silS		IncQ1
175571	PDT000120213.2	SAMN04574693	GCA_010732535.1	Human	Human	2015	Europe	United Kingdom	34									tet(B)				arsA, arsB, arsC, arsD, arsR	merC, merP, merR, merT	pcoA, pcoC, pcoD, pcoR, pcoS	silA, silB, silC, silE, silF, silP, silR, silS		IncQ1
158954	PDT000120216.2	SAMN04574697	GCA_010393465.1	Human	Human	2015	Europe	United Kingdom	34									tet(B)				arsA, arsB, arsC, arsD, arsR	merC, merP, merR, merT	pcoA, pcoC, pcoD, pcoR, pcoS	silA, silB, silC, silE, silF, silP, silR, silS		IncQ1
157249	PDT000120230.2	SAMN04574711	GCA_011446115.1	Human	Human	2015	Europe	United Kingdom	34		blaTEM-1B							tet(A),tet(B)				arsA, arsB, arsC, arsD, arsR		pcoA, pcoB, pcoC, pcoD, pcoE, pcoR, pcoS	silA, silB, silC, silE, silF, silR, silS	terD, terW, terZ	IncHI2
172501	PDT000120324.2	SAMN04574819	GCA_010671505.1	Human	Human	2015	Europe	United Kingdom	34		blaTEM-1B							tet(B)			ASSUT	arsA, arsB, arsC, arsD, arsR	merC, merP, merR, merT	pcoA, pcoC, pcoD, pcoR, pcoS	silA, silB, silC, silE, silF, silP, silR, silS		IncQ1
183634	PDT000122505.2	SAMN04600431	GCA_010733735.1	Human	Human	2015	Europe	United Kingdom	34		blaTEM-1B		floR					tet(B),tet(M)			ASSUT	arsA, arsB, arsC, arsD, arsR	merC, merP, merR, merT	pcoA, pcoC, pcoD, pcoR, pcoS	silA, silB, silC, silE, silF, silP, silR, silS		IncFIB,IncQ1
198243	PDT000122596.2	SAMN04600620	GCA_010798595.1	Human	Human	2015	Europe	United Kingdom	34		blaTEM-1B							tet(A),tet(B)				arsA, arsB, arsC, arsD, arsR		pcoA, pcoB, pcoC, pcoD, pcoE, pcoR, pcoS	silA, silB, silE, silF, silR, silS	terD, terW, terZ	IncHI2
161833	PDT000122653.2	SAMN04600677	GCA_011413535.1	Human	Human	2015	Europe	United Kingdom	34		blaTEM-1B							tet(B)				arsA, arsB, arsC, arsD, arsR	merC, merP, merR, merT	pcoA, pcoC, pcoD, pcoR, pcoS	silA, silB, silC, silE, silF, silP, silR, silS		IncFIB,IncFIC(FII)
166985	PDT000122685.2	SAMN04600721	GCA_011102775.1	Human	Human	2015	Europe	United Kingdom	34									tet(B)				arsA, arsB, arsC, arsD, arsR	merC, merP, merR, merT	pcoA, pcoC, pcoD, pcoR, pcoS	silA, silB, silC, silE, silF, silP, silR, silS		IncQ1
157349	PDT000122864.2	SAMN04601073	GCA_010735395.1	Human	Human	2015	Europe	United Kingdom	34													arsA, arsB, arsC, arsD, arsR		pcoA, pcoC, pcoD, pcoR, pcoS	silA, silB, silC, silE, silF, silP, silR, silS		IncX4
194260	PDT000122913.2	SAMN04601135	GCA_010674125.1	Human	Human	2015	Europe	United Kingdom	34									tet(B)				arsA, arsB, arsC, arsD, arsR	merC, merP, merR, merT	pcoA, pcoC, pcoD, pcoR, pcoS	silA, silB, silC, silE, silF, silP, silR, silS
168514	PDT000180296.2	SAMN06248041	GCA_010749005.1	Human	Human	2015	Europe	United Kingdom	34		blaTEM-1B							tet(B),tet(M)			ASSUT	arsA, arsB, arsC, arsD, arsR	merC, merP, merR, merT	pcoA, pcoC, pcoD, pcoR, pcoS	silA, silB, silC, silE, silF, silP, silR, silS		IncFIB,IncFIC(FII),IncQ1
2015AM-1379	PDT000232799.2	SAMN07498465	GCA_010720015.1	Human	Human	2015	North America	United States	34		blaTEM-1B							tet(B)			ASSUT	arsA, arsB, arsC, arsD, arsR	merC, merP, merR, merT	pcoA, pcoC, pcoD, pcoR, pcoS	silA, silB, silC, silE, silF, silP, silR, silS		IncQ1
202246	PDT000243462.2	SAMN07690305	GCA_010621945.1	Human	Human	2015	Europe	United Kingdom	34									tet(B)				arsA, arsB, arsC, arsD, arsR	merC, merP, merR, merT	pcoA, pcoC, pcoD, pcoR, pcoS	silA, silB, silC, silE, silF, silP, silR, silS		IncQ1
201549	PDT000243470.2	SAMN07690301	GCA_010728185.1	Human	Human	2015	Europe	United Kingdom	34		blaTEM-1B							tet(B)			ASSUT	arsA, arsB, arsC, arsD, arsR	merC, merP, merR, merT	pcoA, pcoC, pcoD, pcoR, pcoS	silA, silB, silC, silE, silF, silP, silR, silS		IncFIB,IncFIC(FII),IncQ1
179827	PDT000243482.2	SAMN07690328	GCA_010738715.1	Human	Human	2015	Europe	United Kingdom	34									tet(B)				arsA, arsB, arsC, arsD, arsR	merC, merP, merR, merT	pcoA, pcoC, pcoD, pcoR, pcoS	silA, silB, silC, silE, silF, silP, silR, silS		IncQ1
159691	PDT000243511.2	SAMN07690361	GCA_010381585.1	Human	Human	2015	Europe	United Kingdom	34		blaTEM-1B		floR	mcr-3				tet(A)				arsA, arsB, arsC, arsD, arsR		pcoA, pcoC, pcoD, pcoR, pcoS	silA, silB, silC, silE, silF, silP, silR, silS		IncA/C2
170381	PDT000243550.2	SAMN07690397	GCA_011121625.1	Human	Human	2015	Europe	United Kingdom	34							qnrB19		tet(B)				arsA, arsB, arsC, arsD, arsR	merC, merP, merR, merT	pcoA, pcoC, pcoD, pcoR, pcoS	silA, silB, silC, silE, silF, silP, silR, silS		IncQ1
183616	PDT000243829.2	SAMN07695338	GCA_010728235.1	Human	Human	2015	Europe	United Kingdom	34		blaTEM-1B		floR			qnrS1		tet(A),tet(B),tet(M)		gyrA_D87N	ASSUT	arsA, arsB, arsC, arsD, arsR	merC, merP, merR, merT	pcoA, pcoB, pcoC, pcoD, pcoE, pcoR, pcoS	silB, silC, silE, silF, silR, silS		IncFIA,IncHI1,IncQ1
201514	PDT000243934.2	SAMN07695431	GCA_010593365.1	Human	Human	2015	Europe	United Kingdom	34	blaCTX-M-55	blaTEM-1B		floR			qnrS1		tet(A)				arsA, arsB, arsC, arsD, arsR		pcoA, pcoC, pcoD, pcoR, pcoS	silA, silB, silC, silE, silF, silP, silR, silS		IncA/C2
170384	PDT000243972.2	SAMN07695504	GCA_010736355.1	Human	Human	2015	Europe	United Kingdom	34		blaTEM-1B		floR	mcr-1				tet(B)			ASSUT	arsA, arsB, arsC, arsD, arsR	merC, merP, merR, merT	pcoA, pcoC, pcoD, pcoR, pcoS	silA, silB, silC, silE, silF, silP, silR, silS		IncQ1,IncX1,IncX4
182882	PDT000246073.2	SAMN07714426	GCA_011400775.1	Human	Human	2015	Europe	United Kingdom	34		blaTEM-1B		floR					tet(M)				arsA, arsB, arsC, arsD, arsR		pcoA, pcoC, pcoD, pcoR, pcoS	silA, silB, silC, silE, silF, silP, silR, silS		IncFIB,IncFIC(FII),IncQ1
173726	PDT000246117.2	SAMN07714495	GCA_010431595.1	Human	Human	2015	Europe	United Kingdom	34		blaTEM-1B							tet(B)			ASSUT	arsA, arsB, arsC, arsD, arsR	merC, merP, merR, merT	pcoA, pcoC, pcoD, pcoR, pcoS	silA, silB, silC, silE, silF, silP, silR, silS	terD, terW, terZ	IncHI2,IncQ1
164694	PDT000246183.2	SAMN07714634	GCA_010594045.1	Human	Human	2015	Europe	United Kingdom	34													arsA, arsB, arsC, arsD, arsR		pcoA, pcoC, pcoD, pcoR, pcoS	silA, silB, silC, silE, silF, silP, silR, silS
169632	PDT000246197.2	SAMN07714654	GCA_010737475.1	Human	Human	2015	Europe	United Kingdom	34		blaTEM-1B							tet(B)			ASSUT	arsA, arsB, arsC, arsD, arsR	merC, merP, merR, merT	pcoA, pcoC, pcoD, pcoR, pcoS	silA, silB, silC, silE, silF, silP, silR, silS		IncQ1
187516	PDT000246315.2	SAMN07716050	GCA_010409885.1	Human	Human	2015	Europe	United Kingdom	34									tet(B)				arsA, arsB, arsC, arsD, arsR	merC, merP, merR, merT	pcoA, pcoC, pcoD, pcoR, pcoS	silA, silB, silC, silE, silF, silP, silR, silS
181974	PDT000246323.2	SAMN07717770	GCA_010593875.1	Human	Human	2015	Europe	United Kingdom	34									tet(B)				arsA, arsB, arsC, arsD, arsR	merC, merD, merP, merR, merT	pcoA, pcoC, pcoD, pcoR, pcoS	silA, silB, silC, silE, silF, silP, silR, silS		IncQ1
154846	PDT000246386.2	SAMN07717977	GCA_011427815.1	Human	Human	2015	Europe	United Kingdom	34									tet(B)				arsA, arsB, arsC, arsD, arsR	merC, merP, merR, merT	pcoA, pcoC, pcoD, pcoR, pcoS	silA, silB, silC, silE, silF, silP, silR, silS		IncQ1
166968	PDT000246410.2	SAMN07717983	GCA_010624005.1	Human	Human	2015	Europe	United Kingdom	34									tet(B)				arsA, arsB, arsC, arsD, arsR	merC, merP, merR, merT	pcoA, pcoC, pcoD, pcoR, pcoS	silA, silB, silC, silE, silF, silP, silR, silS		IncQ1
166190	PDT000246562.2	SAMN07718325	GCA_010472885.1	Human	Human	2015	Europe	United Kingdom	34		blaTEM-1B							tet(B)			ASSUT	arsA, arsB, arsC, arsD, arsR	merC, merP, merR, merT	pcoA, pcoC, pcoD, pcoR, pcoS	silA, silB, silC, silE, silF, silP, silR, silS		IncQ1
N15-1429	PDT000663574.1	SAMN08936675	GCA_009871315.1	Human	Human	2015	Europe	Switzerland	34		blaTEM-1B							tet(B)			ASSUT	arsA, arsB, arsC, arsD, arsR	merC, merP, merR, merT	pcoA, pcoC, pcoD, pcoR, pcoS	silA, silB, silC, silE, silF, silP, silR, silS		IncQ1
PNCS015328	PDT000703574.1	SAMN14220453	GCA_011280465.1	Human	Human	2015	North America	Canada	34		blaTEM-1B							tet(B)			ASSUT	arsA, arsB, arsC, arsD, arsR	merC, merP, merR, merT	pcoA, pcoC, pcoD, pcoR, pcoS	silA, silB, silC, silE, silF, silP, silR, silS		IncQ1
PNCS015313	PDT000703586.1	SAMN14220438	GCA_011376465.1	Human	Human	2015	North America	Canada	34		blaTEM-1B							tet(B)		gyrA_D87N	ASSUT	arsA, arsB, arsC, arsD, arsR	merC, merP, merR, merT	pcoA, pcoC, pcoD, pcoR, pcoS	silA, silB, silC, silE, silF, silP, silR, silS		IncQ1
PNCS015315	PDT000703594.1	SAMN14220440	GCA_011376235.1	Human	Human	2015	North America	Canada	34		blaTEM-1B											arsA, arsB, arsC, arsD, arsR	merC, merP, merR, merT	pcoA, pcoC, pcoD, pcoR, pcoS	silA, silB, silC, silE, silF, silP, silR, silS		IncQ1
PNCS015300	PDT000703600.1	SAMN14220425	GCA_011376205.1	Human	Human	2015	North America	Canada	34		blaTEM-1B							tet(B)			ASSUT	arsA, arsB, arsC, arsD, arsR	merC, merP, merR, merT	pcoA, pcoC, pcoD, pcoR, pcoS	silA, silB, silC, silE, silF, silP, silR, silS		IncQ1
PNCS015304	PDT000703606.1	SAMN14220429	GCA_011278065.1	Human	Human	2015	North America	Canada	34		blaTEM-1B							tet(B)			ASSUT	arsA, arsB, arsC, arsD, arsR	merC, merP, merR, merT	pcoA, pcoC, pcoD, pcoR, pcoS	silA, silB, silC, silE, silF, silP, silR, silS		IncQ1
PNCS015333	PDT000703608.1	SAMN14220458	GCA_011387655.1	Human	Human	2015	North America	Canada	34									tet(B)				arsA, arsB, arsC, arsD, arsR		pcoA, pcoC, pcoD, pcoR, pcoS	silA, silB, silC, silE, silF, silP, silR, silS
PNCS015317	PDT000703622.1	SAMN14220442	GCA_011281685.1	Human	Human	2015	North America	Canada	34		blaTEM-1B							tet(B)			ASSUT	arsA, arsB, arsC, arsD, arsR	merC, merP, merR, merT	pcoA, pcoC, pcoD, pcoR, pcoS	silA, silB, silC, silE, silF, silP, silR, silS		IncQ1
PNCS015344	PDT000703664.1	SAMN14220599	GCA_011377525.1	Human	Human	2015	North America	Canada	34		blaTEM-1B							tet(B)			ASSUT	arsA, arsB, arsC, arsD, arsR	merC, merP, merR, merT	pcoA, pcoC, pcoD, pcoR, pcoS	silA, silB, silC, silE, silF, silP, silR, silS		IncQ1
198245	PDT000243486.2	SAMN07690326	GCA_011400535.1	Human	Human	2015	Europe	United Kingdom	34									tet(B)				arsA, arsB, arsC, arsD, arsR	merC, merP, merR, merT	pcoA, pcoC, pcoD, pcoR, pcoS	silA, silB, silC, silE, silF, silP, silR, silS
181999	PDT000246066.2	SAMN07714429	GCA_011121605.1	Human	Human	2015	Europe	United Kingdom	34									tet(B)				arsA, arsB, arsC, arsD, arsR	merC, merP, merR, merT	pcoA, pcoC, pcoD, pcoR, pcoS	silA, silB, silC, silE, silF, silP, silR, silS
180812	PDT000246192.2	SAMN07714652	GCA_010588445.1	Human	Human	2015	Europe	United Kingdom	34									tet(B)				arsA, arsB, arsC, arsD, arsR	merC, merP, merR, merT	pcoA, pcoC, pcoD, pcoR, pcoS	silA, silB, silC, silE, silF, silP, silR, silS
178935	PDT000120206.2	SAMN04574674	GCA_010511035.1	Human	Human	2015	Europe	United Kingdom	34		blaTEM-1B											arsA, arsB, arsC, arsD, arsR		pcoA, pcoC, pcoD, pcoR, pcoS	silA, silB, silC, silE, silF, silP, silR, silS		IncQ1
157236	PDT000120407.2	SAMN04575067	GCA_010453105.1	Human	Human	2015	Europe	United Kingdom	34		blaTEM-1B							tet(B)			ASSUT	arsA, arsB, arsC, arsD, arsR	merC, merP, merR, merT	pcoA, pcoC, pcoD, pcoR, pcoS	silA, silB, silC, silE, silF, silP, silR, silS		IncQ1
159638	PDT000122407.2	SAMN04600305	GCA_010796215.1	Human	Human	2015	Europe	United Kingdom	34		blaTEM-1B							tet(B)				arsA, arsB, arsC, arsD, arsR	merC, merP, merR, merT	pcoA, pcoC, pcoD, pcoR, pcoS	silA, silB, silC, silE, silF, silP, silR, silS		IncFII,IncI1
196366	PDT000122711.2	SAMN04600761	GCA_010738935.1	Human	Human	2015	Europe	United Kingdom	34		blaTEM-1B							tet(B)			ASSUT	arsA, arsB, arsC, arsD, arsR	merC, merP, merR, merT	pcoA, pcoC, pcoD, pcoR, pcoS	silA, silB, silC, silE, silF, silP, silR, silS		IncQ1,p0111
195823	PDT000122888.2	SAMN04601104	GCA_010735015.1	Human	Human	2015	Europe	United Kingdom	34		blaTEM-1B							tet(B)			ASSUT	arsA, arsB, arsC, arsD, arsR	merC, merP, merR, merT	pcoA, pcoC, pcoD, pcoR, pcoS	silA, silB, silC, silE, silF, silP, silR, silS		IncQ1,p0111
174695	PDT000122902.2	SAMN04601121	GCA_010395325.1	Human	Human	2015	Europe	United Kingdom	34		blaTEM-1B							tet(B)				arsA, arsB, arsC, arsD, arsR	merC, merP, merR, merT	pcoA, pcoC, pcoD, pcoR, pcoS	silA, silB, silC, silE, silF, silP, silR, silS
2015AM-0577	PDT000219844.2	SAMN07261000	GCA_010401025.1	Human	Human	2015	North America	United States	34		blaTEM-1B							tet(B)			ASSUT	arsA, arsB, arsC, arsD, arsR	merC, merP, merR, merT	pcoA, pcoC, pcoD, pcoR, pcoS	silA, silB, silC, silE, silF, silP, silR, silS
160803	PDT000243428.2	SAMN07690266	GCA_010735935.1	Human	Human	2015	Europe	United Kingdom	34		blaTEM-1B							tet(B)			ASSUT	arsA, arsB, arsC, arsD, arsR	merC, merP, merR, merT	pcoA, pcoC, pcoD, pcoR, pcoS	silA, silB, silC, silE, silF, silP, silR, silS		IncQ1
159651	PDT000243440.2	SAMN07690284	GCA_010563125.1	Human	Human	2015	Europe	United Kingdom	34		blaTEM-1B							tet(B)			ASSUT	arsA, arsB, arsC, arsD, arsR	merC, merP, merR, merT	pcoA, pcoC, pcoD, pcoR, pcoS	silA, silB, silC, silE, silF, silP, silR, silS		IncQ1
176383	PDT000243451.2	SAMN07690293	GCA_007765375.1	Human	Human	2015	Europe	United Kingdom	34		blaTEM-1B							tet(B)			ASSUT	arsA, arsB, arsC, arsD, arsR	merC, merP, merR, merT	pcoA, pcoC, pcoD, pcoR, pcoS	silA, silB, silC, silE, silF, silP, silR, silS		IncQ1
176264	PDT000243460.2	SAMN07690310	GCA_010596825.1	Human	Human	2015	Europe	United Kingdom	34		blaTEM-1B							tet(B)			ASSUT	arsA, arsB, arsC, arsD, arsR	merC, merP, merR, merT	pcoA, pcoC, pcoD, pcoR, pcoS	silA, silB, silC, silE, silF, silP, silR, silS		IncQ1
166278	PDT000243466.2	SAMN07690303	GCA_011422305.1	Human	Human	2015	Europe	United Kingdom	34		blaTEM-1B							tet(B)			ASSUT	arsA, arsB, arsC, arsD, arsR	merC, merP, merR, merT	pcoA, pcoC, pcoD, pcoR, pcoS	silA, silB, silC, silE, silF, silP, silR, silS		IncQ1
195557	PDT000243498.2	SAMN07690332	GCA_010529335.1	Human	Human	2015	Europe	United Kingdom	34		blaTEM-1B							tet(B)			ASSUT	arsA, arsB, arsC, arsD, arsR	merC, merP, merR, merT	pcoA, pcoC, pcoD, pcoR, pcoS	silA, silB, silC, silE, silF, silP, silR, silS		IncQ1
160799	PDT000243756.2	SAMN07695259	GCA_010728285.1	Human	Human	2015	Europe	United Kingdom	34		blaTEM-1B							tet(B)			ASSUT	arsA, arsB, arsC, arsD, arsR	merC, merP, merR, merT	pcoA, pcoC, pcoD, pcoR, pcoS	silA, silB, silC, silE, silF, silP, silR, silS		IncQ1
192895	PDT000243799.2	SAMN07695298	GCA_010624865.1	Human	Human	2015	Europe	United Kingdom	34		blaTEM-1B							tet(B)			ASSUT	arsA, arsB, arsC, arsD, arsR	merC, merP, merR, merT	pcoA, pcoC, pcoD, pcoR, pcoS	silA, silB, silC, silE, silF, silP, silR, silS		IncQ1
171158	PDT000243890.2	SAMN07695399	GCA_010448155.1	Human	Human	2015	Europe	United Kingdom	34		blaTEM-1B							tet(B)			ASSUT	arsA, arsB, arsC, arsD, arsR	merC, merP, merR, merT	pcoA, pcoC, pcoD, pcoR, pcoS	silA, silB, silC, silE, silF, silP, silR, silS		IncQ1,p0111
166277	PDT000243902.2	SAMN07695434	GCA_010728205.1	Human	Human	2015	Europe	United Kingdom	34		blaTEM-1B							tet(B)			ASSUT	arsA, arsB, arsC, arsD, arsR	merC, merP, merR, merT	pcoA, pcoC, pcoD, pcoR, pcoS	silA, silB, silC, silE, silF, silP, silR, silS		IncQ1
178942	PDT000243921.2	SAMN07695444	GCA_010624295.1	Human	Human	2015	Europe	United Kingdom	34		blaTEM-1B							tet(B)			ASSUT	arsA, arsB, arsC, arsD, arsR	merC, merP, merR, merT	pcoA, pcoC, pcoD, pcoR, pcoS	silA, silB, silC, silE, silF, silP, silR, silS		IncQ1
157323	PDT000246101.2	SAMN07714462	GCA_010002025.1	Human	Human	2015	Europe	United Kingdom	34		blaTEM-1B							tet(B)			ASSUT	arsA, arsB, arsC, arsD, arsR	merC, merP, merR, merT	pcoA, pcoC, pcoD, pcoR, pcoS	silA, silB, silC, silE, silF, silP, silR, silS		IncQ1
157371	PDT000246141.2	SAMN07714595	GCA_010589925.1	Human	Human	2015	Europe	United Kingdom	34		blaTEM-1B							tet(B)			ASSUT	arsA, arsB, arsC, arsD, arsR	merC, merP, merR, merT	pcoA, pcoC, pcoD, pcoR, pcoS	silA, silB, silC, silE, silF, silP, silR, silS		IncQ1,p0111
160786	PDT000246273.2	SAMN07716010	GCA_010732335.1	Human	Human	2015	Europe	United Kingdom	34		blaTEM-1B							tet(B)			ASSUT	arsA, arsB, arsC, arsD, arsR	merC, merP, merR, merT	pcoA, pcoC, pcoD, pcoR, pcoS	silA, silB, silC, silE, silF, silP, silR, silS		IncQ1
154858	PDT000246295.2	SAMN07716056	GCA_010736865.1	Human	Human	2015	Europe	United Kingdom	34		blaTEM-1B							tet(B)			ASSUT	arsA, arsB, arsC, arsD, arsR	merC, merP, merR, merT	pcoA, pcoC, pcoD, pcoR, pcoS	silA, silB, silC, silE, silF, silP, silR, silS		IncQ1
157335	PDT000246354.2	SAMN07717934	GCA_010651205.1	Human	Human	2015	Europe	United Kingdom	34		blaTEM-1B							tet(B)			ASSUT	arsA, arsB, arsC, arsD, arsR	merC, merP, merR, merT	pcoA, pcoC, pcoD, pcoR, pcoS	silA, silB, silC, silE, silF, silP, silR, silS		IncQ1
PNCS015322	PDT000703584.1	SAMN14220447	GCA_011255075.1	Human	Human	2015	North America	Canada	34		blaTEM-1B							tet(B)			ASSUT	arsA, arsB, arsC, arsD, arsR	merC, merP, merR, merT	pcoA, pcoC, pcoD, pcoR, pcoS	silA, silB, silC, silE, silF, silP, silR, silS		IncQ1
AUSMDU00004546		SAMN18614562	GCA_017750125.1	Human	Human	2015	Oceania	Australia	34		blaTEM-1B		floR	mcr-3				tet(A)				arsA, arsB, arsC, arsD, arsR		pcoA, pcoC, pcoD, pcoR, pcoS	silA, silB, silC, silE, silF, silP, silR, silS		IncA/C2
AUSMDU00004549		SAMN18614565	GCA_017750225.1	Human	Human	2015	Oceania	Australia	34	blaCTX-M-55	blaTEM-1B		floR	mcr-3		qnrS1		tet(A)				arsA, arsB, arsC, arsD, arsR		pcoA, pcoC, pcoD, pcoR, pcoS	silA, silB, silC, silE, silF, silP, silR, silS		IncA/C2
AUSMDU00005172		SAMN18614561	GCA_017750105.1	Human	Human	2015	Oceania	Australia	34		blaTEM-1B	blaCMY-2						tet(B)			ASSUT	arsA, arsB, arsC, arsD, arsR	merC, merP, merR, merT	pcoA, pcoC, pcoD, pcoR, pcoS	silA, silB, silC, silE, silF, silP, silR, silS		IncI1,IncQ1
AUSMDU00005173		SAMN18614564	GCA_017750145.1	Human	Human	2015	Oceania	Australia	34	blaCTX-M-55	blaTEM-1B,blaTEM-215		floR					tet(A)				arsA, arsB, arsC, arsD, arsR		pcoA, pcoB, pcoC, pcoD, pcoE, pcoR, pcoS	silB, silC, silE, silF, silR, silS	terD, terW, terZ	IncA/C2,IncHI2
AUSMDU00005174		SAMN18614566	GCA_017750205.1	Human	Human	2015	Oceania	Australia	34		blaTEM-1B	blaCMY-2						tet(A),tet(B)			ASSUT	arsA, arsB, arsC, arsD, arsR	merC, merR, merT	pcoA, pcoC, pcoD, pcoR, pcoS	silA, silB, silC, silE, silF, silP, silR, silS	terD, terW, terZ	IncHI2,IncI1,IncQ1
AUSMDU00005175		SAMN18614567	GCA_017750245.1	Human	Human	2015	Oceania	Australia	34		blaTEM-1B	blaCMY-2						tet(A),tet(B)			ASSUT	arsA, arsB, arsC, arsD, arsR	merC, merR, merT	pcoA, pcoC, pcoD, pcoR, pcoS	silA, silB, silC, silE, silF, silP, silR, silS	terD, terW, terZ	IncHI2,IncI1,IncQ1
AUSMDU00005176		SAMN18614568	GCA_017750265.1	Human	Human	2015	Oceania	Australia	34		blaTEM-1B	blaCMY-2						tet(B)			ASSUT	arsA, arsB, arsC, arsD, arsR	merC, merR, merT	pcoA, pcoC, pcoD, pcoR, pcoS	silA, silB, silC, silE, silF, silP, silR, silS	terD, terW, terZ	IncHI2,IncI1,IncQ1
AUSMDU00005186		SAMN18614580	GCA_017751345.1	Human	Human	2015	Oceania	Australia	34	blaCTX-M-55	blaTEM-1B,blaTEM-215		floR					tet(A)				arsA, arsB, arsC, arsD, arsR		pcoA, pcoB, pcoC, pcoD, pcoE, pcoR, pcoS	silB, silC, silE, silF, silR, silS	terD, terW, terZ	IncA/C2,IncHI2
AUSMDU00025543		SAMN18614563	GCA_017750185.1	Human	Human	2015	Oceania	Australia	34		blaTEM-1B							tet(B)			ASSUT	arsA, arsB, arsC, arsD, arsR	merC, merP, merR, merT	pcoA, pcoC, pcoD, pcoR, pcoS	silA, silB, silC, silE, silF, silP, silR, silS		IncQ1
AUSMDU00025544		SAMN18614569	GCA_017750285.1	Human	Human	2015	Oceania	Australia	34		blaTEM-1B							tet(B)			ASSUT	arsA, arsB, arsC, arsD, arsR	merC, merP, merR, merT	pcoA, pcoC, pcoD, pcoR, pcoS	silA, silB, silC, silE, silF, silP, silR, silS		IncB/O/K/Z_2,IncQ1,IncX1,IncX3
AUSMDU00025546		SAMN18614572	GCA_017750365.1	Human	Human	2015	Oceania	Australia	34		blaTEM-1B							tet(B)			ASSUT	arsA, arsB, arsC, arsD, arsR	merC, merP, merR, merT	pcoA, pcoC, pcoD, pcoR, pcoS	silA, silB, silC, silE, silF, silP, silR, silS		IncQ1
AUSMDU00025547		SAMN18614573	GCA_017750385.1	Human	Human	2015	Oceania	Australia	34		blaTEM-1B							tet(B)			ASSUT	arsA, arsB, arsC, arsD, arsR	merC, merP, merR, merT	pcoA, pcoC, pcoD, pcoR, pcoS	silA, silB, silC, silE, silF, silP, silR, silS		IncFII(S),IncFII,IncQ1
AUSMDU00025548		SAMN18614574	GCA_017750345.1	Human	Human	2015	Oceania	Australia	34		blaTEM-1B							tet(B)			ASSUT	arsA, arsB, arsC, arsD, arsR	merC, merP, merR, merT	pcoA, pcoC, pcoD, pcoR, pcoS	silA, silB, silC, silE, silF, silP, silR, silS		IncQ1
AUSMDU00025549		SAMN18614575	GCA_017787285.1	Human	Human	2015	Oceania	Australia	34		blaTEM-1B							tet(B)			ASSUT	arsA, arsB, arsC, arsD, arsR	merC, merP, merR, merT	pcoA, pcoC, pcoD, pcoR, pcoS	silA, silB, silC, silE, silF, silP, silR, silS		IncI2,IncQ1
AUSMDU00027991		SAMN18614558	GCA_017750065.1	Human	Human	2015	Oceania	Australia	34		blaTEM-1B	blaCMY-2						tet(A),tet(B)			ASSUT	arsA, arsB, arsC, arsD, arsR	merC, merR, merT	pcoA, pcoC, pcoD, pcoR, pcoS	silA, silB, silC, silE, silF, silP, silR, silS	terD, terW, terZ	IncHI2,IncI1,IncQ1
AUSMDU00027996		SAMN18614560	GCA_017750025.1	Human	Human	2015	Oceania	Australia	34		blaTEM-1B	blaCMY-2						tet(B)			ASSUT	arsA, arsB, arsC, arsD, arsR	merC, merP, merR, merT	pcoA, pcoC, pcoD, pcoR, pcoS	silA, silB, silC, silE, silF, silP, silR, silS		IncI1,IncQ1
2015003			2015003	Human	Human	2015	Asia	China: Henan	34		blaTEM-1B		floR					tet(B)				arsA, arsB, arsC, arsD, arsR	merC, merP, merR, merT	pcoA, pcoC, pcoD, pcoR, pcoS	silA, silB, silC, silE, silF, silP, silR, silS		IncI1,IncQ1
2015004			2015004	Human	Human	2015	Asia	China: Henan	34		blaTEM-1B		floR					tet(B)				arsA, arsB, arsC, arsD, arsR	merC, merP, merR, merT	pcoA, pcoC, pcoD, pcoR, pcoS	silA, silB, silC, silE, silF, silP, silR, silS		IncI1,IncQ1
2015026			2015026	Human	Human	2015	Asia	China: Henan	34		blaTEM-1B							tet(B)			ASSUT	arsA, arsB, arsC, arsD, arsR	merC, merP, merR, merT	pcoA, pcoC, pcoD, pcoR, pcoS	silA, silB, silC, silE, silF, silP, silR, silS		IncQ1
2015027			2015027	Human	Human	2015	Asia	China: Henan	34		blaTEM-1B							tet(B)			ASSUT	arsA, arsB, arsC, arsD, arsR	merC, merP, merR, merT	pcoA, pcoC, pcoD, pcoR, pcoS	silA, silB, silC, silE, silF, silP, silR, silS		IncQ1
2015034			2015034	Human	Human	2015	Asia	China: Henan	34		blaTEM-1B							tet(B)			ASSUT	arsA, arsB, arsC, arsD, arsR	merC, merP, merR, merT	pcoA, pcoC, pcoD, pcoR, pcoS	silA, silB, silC, silE, silF, silP, silR, silS		IncQ1
2015035			2015035	Human	Human	2015	Asia	China: Henan	34		blaTEM-1B							tet(B)			ASSUT	arsA, arsB, arsC, arsD, arsR	merC, merP, merR, merT	pcoA, pcoC, pcoD, pcoR, pcoS	silA, silB, silC, silE, silF, silP, silR, silS		IncQ1
2015051			2015051	Human	Human	2015	Asia	China: Henan	34	blaCTX-M-55	blaTEM-1B		floR			oqxAB,aac(6')-Ib-cr,qnrB6		tet(A),tet(B)	mph(A)		ASSUT	arsA, arsB, arsC, arsD, arsR	merC, merP, merR, merT	pcoA, pcoC, pcoD, pcoR, pcoS	silA, silB, silC, silE, silF, silP, silR, silS	terD, terW, terZ	IncHI2,IncQ1
2015084			2015084	Human	Human	2015	Asia	China: Henan	34		blaOXA-1		floR			oqxAB,aac(6')-Ib-cr		tet(B)		gyrA_D87N		arsA, arsB, arsC, arsD, arsR	merC, merP, merR, merT	pcoA, pcoC, pcoD, pcoR, pcoS	silA, silB, silC, silE, silF, silP, silR, silS	terD, terW, terZ	IncHI2
2015096			2015096	Human	Human	2015	Asia	China: Henan	34		blaTEM-1B							tet(B)			ASSUT	arsA, arsB, arsC, arsD, arsR	merC, merP, merR, merT	pcoA, pcoC, pcoD, pcoR, pcoS	silA, silB, silC, silE, silF, silP, silR, silS		IncQ1
2015097			2015097	Human	Human	2015	Asia	China: Henan	34		blaTEM-1B							tet(B)			ASSUT	arsA, arsB, arsC, arsD, arsR	merC, merP, merR, merT	pcoA, pcoC, pcoD, pcoR, pcoS	silA, silB, silC, silE, silF, silP, silR, silS		IncQ1
2015101			2015101	Human	Human	2015	Asia	China: Henan	34		blaTEM-1B							tet(B)			ASSUT	arsA, arsB, arsC, arsD, arsR	merC, merP, merR, merT	pcoA, pcoC, pcoD, pcoR, pcoS	silA, silB, silC, silE, silF, silP, silR, silS		IncQ1
2015107			2015107	Human	Human	2015	Asia	China: Henan	34		blaOXA-1,blaTEM-1B		floR			oqxAB,aac(6')-Ib-cr,qnrS2		tet(B)				arsA, arsB, arsC, arsD, arsR	merC, merP, merR, merT	pcoA, pcoC, pcoD, pcoR, pcoS	silA, silB, silC, silE, silF, silP, silR, silS	terD, terW, terZ	IncHI2,IncQ1
2015108			2015108	Human	Human	2015	Asia	China: Henan	34		blaTEM-1B							tet(B)			ASSUT	arsA, arsB, arsC, arsD, arsR	merC, merP, merR, merT	pcoA, pcoC, pcoD, pcoR, pcoS	silA, silB, silC, silE, silF, silP, silR, silS		IncQ1
2015111			2015111	Human	Human	2015	Asia	China: Henan	34		blaTEM-1B							tet(B)			ASSUT	arsA, arsB, arsC, arsD, arsR	merC, merP, merR, merT	pcoA, pcoC, pcoD, pcoR, pcoS	silA, silB, silC, silE, silF, silP, silR, silS		IncQ1
2015124			2015124	Human	Human	2015	Asia	China: Henan	34		blaTEM-1B							tet(B)			ASSUT	arsA, arsB, arsC, arsD, arsR	merC, merP, merR, merT	pcoA, pcoC, pcoD, pcoR, pcoS	silA, silB, silC, silE, silF, silP, silR, silS		IncQ1
2015125			2015125	Human	Human	2015	Asia	China: Henan	34	blaCTX-M-27	blaOXA-1		floR			oqxAB,aac(6')-Ib-cr		tet(B)		gyrA_D87N		arsA, arsB, arsC, arsD, arsR		pcoA, pcoC, pcoD, pcoR, pcoS	silA, silB, silC, silE, silF, silP, silR, silS	terD, terW, terZ	IncHI2
2015131			2015131	Human	Human	2015	Asia	China: Henan	34		blaTEM-1B					qnrB6		tet(B)			ASSUT	arsA, arsB, arsC, arsD, arsR	merC, merP, merR, merT	pcoA, pcoC, pcoD, pcoR, pcoS	silA, silB, silC, silE, silF, silP, silR, silS		IncQ1
PNUSAS000444	PDT000067002.4	SAMN03758671	GCA_006813405.1	Livestock	Swine	2015	North America	USA: WI	34		blaTEM-1B			mcr-9		qnrB2		tet(B),tet(D)			ASSUT	arsA, arsB, arsC, arsD, arsR	merA, merC, merD, merE, merP, merR, merT	pcoA, pcoC, pcoD, pcoR, pcoS	silA, silB, silC, silE, silF, silP, silR, silS	terD, terW, terZ	IncHI2,IncQ1
PNUSAS000613	PDT000082374.4	SAMN03997174	GCA_007752655.1	Livestock	Swine	2015	North America	USA: WI	34		blaTEM-1B			mcr-9		qnrB2		tet(B),tet(D)			ASSUT	arsA, arsB, arsC, arsD, arsR	merA, merC, merD, merE, merP, merR, merT	pcoA, pcoC, pcoD, pcoR, pcoS	silA, silB, silC, silE, silF, silP, silR, silS	terD, terW, terZ	IncHI2,IncQ1
CVM N58665	PDT000139729.2	SAMN05416458	GCA_011109415.1	Livestock	Swine	2015	North America	USA: WA	34		blaTEM-1B											arsA, arsB, arsC, arsD, arsR	merC, merP, merR, merT	pcoA, pcoC, pcoD, pcoR, pcoS	silA, silB, silC, silE, silF, silP, silR, silS		IncQ1
FSIS1607506	PDT000146383.2	SAMN05720812	GCA_010734275.1	Livestock	Swine	2015	North America	USA: VA	34		blaTEM-1B							tet(B)			ASSUT	arsA, arsB, arsC, arsD, arsR	merC, merP, merR, merT	pcoA, pcoC, pcoD, pcoR, pcoS	silA, silB, silC, silE, silF, silP, silR, silS		IncQ1
CVM N62947	PDT000149713.2	SAMN05771782	GCA_010567805.1	Livestock	Swine	2015	North America	USA: MD	34		blaTEM-1B							tet(B)			ASSUT	arsA, arsB, arsC, arsD, arsR	merC, merP, merR, merT	pcoA, pcoC, pcoD, pcoR, pcoS	silA, silB, silC, silE, silF, silP, silR, silS		IncQ1,IncY
FSIS11705249	PDT000266081.2	SAMN08043900	GCA_010382325.1	Livestock	Swine	2015	North America	USA: CA	34		blaTEM-1B							tet(B)			ASSUT	arsA, arsB, arsC, arsD, arsR	merC, merP, merR, merT	pcoA, pcoC, pcoD, pcoR, pcoS	silA, silB, silC, silE, silF, silP, silR, silS		IncQ1
FSIS11705247	PDT000266509.2	SAMN08045815	GCA_011120745.1	Livestock	Swine	2015	North America	USA: IA	34		blaTEM-1B							tet(B)			ASSUT	arsA, arsB, arsC, arsD, arsR	merC, merP, merR, merT	pcoA, pcoC, pcoD, pcoR, pcoS	silA, silB, silC, silE, silF, silP, silR, silS		IncQ1
FSIS11705248	PDT000266510.2	SAMN08045813	GCA_010629915.1	Livestock	Swine	2015	North America	USA: OH	34		blaTEM-1B							tet(B)			ASSUT	arsA, arsB, arsC, arsD, arsR	merC, merP, merR, merT	pcoA, pcoC, pcoD, pcoR, pcoS	silA, silB, silC, silE, silF, silP, silR, silS		IncQ1
FSIS11705253	PDT000266561.2	SAMN08045837	GCA_010630865.1	Livestock	Swine	2015	North America	USA: WI	34		blaTEM-1B							tet(B)			ASSUT	arsA, arsB, arsC, arsD, arsR	merC, merP, merR, merT	pcoA, pcoC, pcoD, pcoR, pcoS	silA, silB, silC, silE, silF, silP, silR, silS		IncQ1
N15-1290	PDT000663497.1	SAMN08936670	GCA_009861785.1	Poultry	Poultry	2015	Europe	Switzerland	34		blaTEM-1B																IncQ1
Monophasic variant of S.Typhimurium	PDT000435810.1	SAMEA104113057	GCA_010186885.1	Livestock	Ovine/Goat (Caprinae)	2015	Europe	United Kingdom	34		blaTEM-1B							tet(B)			ASSUT	arsA, arsB, arsC, arsD, arsR	merC, merP, merR, merT	pcoA, pcoC, pcoD, pcoR, pcoS	silA, silB, silC, silE, silF, silP, silR, silS		IncQ1
NC_NCF6D0-A8	PDT000198220.2	SAMN06322120	GCA_010757795.1	Environment	Soil/Dust	2015	North America	USA: NC	34		blaTEM-1B							tet(B)			ASSUT	arsA, arsB, arsC, arsD, arsR	merC, merP, merR, merT	pcoA, pcoC, pcoD, pcoR, pcoS	silA, silB, silC, silE, silF, silP, silR, silS		IncQ1,IncX1,IncX3,IncY
FSIS1500656	PDT000085711.2	SAMN04025726	GCA_010441155.1	Livestock	Swine	2015	North America	USA: KY	34		blaTEM-1B							tet(B)			ASSUT	arsA, arsB, arsC, arsD, arsR	merC, merP, merR, merT	pcoA, pcoC, pcoD, pcoR, pcoS	silA, silB, silC, silE, silF, silP, silR, silS		IncQ1
ADRDL-15-5149	PDT000095447.4	SAMN04240652	GCA_007756295.1	Livestock	Swine	2015	North America	USA: SD	34		blaTEM-1B	blaCMY-2	floR	mcr-9	rmtE	qnrB2		tet(A),tet(B),tet(D)	mph(A)		ASSUT	arsA, arsB, arsC, arsD, arsR	merA, merC, merD, merE, merP, merR, merT	pcoA, pcoC, pcoD, pcoR, pcoS	silA, silB, silC, silE, silF, silP, silR, silS	terD, terW, terZ	IncA/C2,IncFII,IncHI2,IncI1,IncQ1
ADRDL-15-6321	PDT000095845.2	SAMN04240655	GCA_010669605.1	Livestock	Swine	2015	North America	USA: MN	34		blaTEM-1B							tet(B)			ASSUT	arsA, arsB, arsC, arsD, arsR	merC, merP, merR, merT	pcoA, pcoC, pcoD, pcoR, pcoS	silA, silB, silC, silE, silF, silP, silR, silS		IncI2,IncQ1,IncY
ADRDL-15-8983	PDT000095857.7	SAMN04240668	GCA_007756255.1	Livestock	Swine	2015	North America	USA: MN	34		blaTEM-1B	blaCMY-2	floR	mcr-9				tet(A),tet(B),tet(D)			ASSUT	arsA, arsB, arsC, arsD, arsR	merA, merB, merC, merD, merE, merP, merR, merT	pcoA, pcoC, pcoD, pcoR, pcoS	silA, silB, silC, silE, silF, silP, silR, silS	terD, terW, terZ	IncA/C2,IncHI2,IncQ1
FSIS1503278	PDT000097065.2	SAMN04331721	GCA_011108575.1	Livestock	Swine	2015	North America	USA: IN	34		blaTEM-1B							tet(B)			ASSUT	arsA, arsB, arsC, arsD, arsR	merC, merP, merR, merT	pcoA, pcoC, pcoD, pcoR, pcoS	silA, silB, silC, silE, silF, silP, silR, silS		IncQ1
FSIS1503558	PDT000097417.2	SAMN04337216	GCA_010503285.1	Livestock	Swine	2015	North America	USA: NY	34		blaTEM-1B							tet(B)			ASSUT	arsA, arsB, arsC, arsD, arsR	merC, merP, merR, merT	pcoA, pcoC, pcoD, pcoR, pcoS	silA, silB, silC, silE, silF, silP, silR, silS		IncQ1
ADRDL-15-16479	PDT000100892.2	SAMN04240729	GCA_010567305.1	Livestock	Swine	2015	North America	USA: SD	34		blaTEM-1B					qnrB19		tet(B)			ASSUT	arsA, arsB, arsC, arsD, arsR	merC, merP, merR, merT	pcoA, pcoC, pcoD, pcoR, pcoS	silA, silB, silC, silE, silF, silP, silR, silS		IncQ1
ADRDL-15-15380	PDT000100895.2	SAMN04240732	GCA_010739175.1	Livestock	Swine	2015	North America	USA: IA	34		blaTEM-1B							tet(B)			ASSUT	arsA, arsB, arsC, arsD, arsR	merC, merP, merR, merT	pcoA, pcoC, pcoD, pcoR, pcoS	silA, silB, silC, silE, silF, silP, silR, silS		IncQ1
FSIS1504517	PDT000101257.2	SAMN04384241	GCA_010396125.1	Livestock	Swine	2015	North America	USA: OK	34		blaTEM-1B							tet(B)			ASSUT	arsA, arsB, arsC, arsD, arsR	merC, merP, merR, merT	pcoA, pcoC, pcoD, pcoR, pcoS	silA, silB, silC, silE, silF, silP, silR, silS		IncQ1
FSIS1504940	PDT000101883.2	SAMN04396256	GCA_010739955.1	Livestock	Swine	2015	North America	USA: TX	34		blaTEM-1B							tet(B)			ASSUT	arsA, arsB, arsC, arsD, arsR	merC, merP, merR, merT	pcoA, pcoC, pcoD, pcoR, pcoS	silA, silB, silC, silE, silF, silP, silR, silS		IncQ1
22996333	PDT000102376.5	SAMN04388310	GCA_010669625.1	Livestock	Swine	2015	North America	USA: MO	34		blaTEM-1B		floR					tet(B)			ASSUT	arsA, arsB, arsC, arsD, arsR	merC, merP, merR, merT	pcoA, pcoC, pcoD, pcoR, pcoS	silA, silB, silC, silE, silF, silP, silR, silS	terD, terW, terZ	IncHI2,IncQ1
22996143	PDT000102383.2	SAMN04388309	GCA_011103695.1	Livestock	Swine	2015	North America	USA: OH	34		blaTEM-1B							tet(B)			ASSUT	arsA, arsB, arsC, arsD, arsR	merC, merP, merR, merT	pcoA, pcoC, pcoD, pcoR, pcoS	silA, silB, silC, silE, silF, silP, silR, silS		IncQ1
23133349	PDT000102384.2	SAMN04388317	GCA_010669865.1	Livestock	Swine	2015	North America	USA: MO	34			blaCMY-2						tet(B)				arsA, arsB, arsC, arsD, arsR	merC, merP, merR, merT	pcoA, pcoC, pcoD, pcoR, pcoS	silA, silB, silC, silE, silF, silP, silR, silS		IncI1
22996397	PDT000102385.2	SAMN04388311	GCA_010737975.1	Livestock	Swine	2015	North America	USA: MN	34							qnrB19		tet(B)				arsA, arsB, arsC, arsD, arsR	merC, merP, merR, merT	pcoA, pcoC, pcoD, pcoR, pcoS	silA, silB, silC, silE, silF, silP, silR, silS
22996469	PDT000102386.2	SAMN04388312	GCA_010395925.1	Livestock	Swine	2015	North America	USA: IA	34		blaTEM-1B							tet(B)			ASSUT	arsA, arsB, arsC, arsD, arsR	merC, merP, merR, merT	pcoA, pcoC, pcoD, pcoR, pcoS	silA, silB, silC, silE, silF, silP, silR, silS		IncQ1
22996637	PDT000102387.2	SAMN04388313	GCA_009999405.1	Livestock	Swine	2015	North America	USA: IA	34							qnrB19		tet(B)				arsA, arsB, arsC, arsD, arsR	merC, merP, merR, merT	pcoA, pcoC, pcoD, pcoR, pcoS	silA, silB, silC, silE, silF, silP, silR, silS
23003013	PDT000102388.2	SAMN04388314	GCA_010715515.1	Livestock	Swine	2015	North America	USA: TX	34		blaTEM-1B							tet(B)				arsA, arsB, arsC, arsD, arsR	merC, merP, merR, merT	pcoA, pcoC, pcoD, pcoR, pcoS	silA, silB, silC, silE, silF, silP, silR, silS
23055682	PDT000102390.2	SAMN04388316	GCA_010426645.1	Livestock	Swine	2015	North America	USA: IL	34		blaTEM-1B							tet(B)			ASSUT	arsA, arsB, arsC, arsD, arsR	merC, merP, merR, merT	pcoA, pcoC, pcoD, pcoR, pcoS	silA, silB, silC, silE, silF, silP, silR, silS		IncQ1
23145379	PDT000102409.2	SAMN04388319	GCA_010395865.1	Livestock	Swine	2015	North America	USA: MN	34		blaTEM-1B							tet(B)			ASSUT	arsA, arsB, arsC, arsD, arsR	merC, merP, merR, merT	pcoA, pcoC, pcoD, pcoR, pcoS	silA, silB, silC, silE, silF, silP, silR, silS		IncQ1
23145375	PDT000102411.3	SAMN04388318	GCA_010572835.1	Livestock	Swine	2015	North America	USA: MN	34		blaTEM-1B							tet(B)			ASSUT	arsA, arsB, arsC, arsD, arsR	merC, merP, merR, merT	pcoA, pcoC, pcoD, pcoR, pcoS	silA, silB, silC, silE, silF, silP, silR, silS		IncQ1
23145497	PDT000103253.2	SAMN04388323	GCA_010395425.1	Livestock	Swine	2015	North America	USA: MN	34		blaTEM-1B							tet(B)			ASSUT	arsA, arsB, arsC, arsD, arsR	merC, merP, merR, merT	pcoA, pcoC, pcoD, pcoR, pcoS	silA, silB, silC, silE, silF, silP, silR, silS		IncQ1
23145469	PDT000103257.2	SAMN04388321	GCA_010396445.1	Livestock	Swine	2015	North America	USA: NC	34		blaTEM-1B							tet(B)			ASSUT	arsA, arsB, arsC, arsD, arsR	merC, merP, merR, merT	pcoA, pcoC, pcoD, pcoR, pcoS	silA, silB, silC, silE, silF, silP, silR, silS		IncQ1,p0111
23304049	PDT000103258.2	SAMN04388328	GCA_010795095.1	Livestock	Swine	2015	North America	USA: MN	34		blaTEM-1B							tet(B)				arsA, arsB, arsC, arsD, arsR	merC, merP, merR, merT	pcoA, pcoC, pcoD, pcoR, pcoS	silA, silB, silC, silE, silF, silP, silR, silS		IncQ1
23417580	PDT000103260.2	SAMN04388330	GCA_010669645.1	Livestock	Swine	2015	North America	USA: TX	34		blaTEM-1B							tet(B)			ASSUT	arsA, arsB, arsC, arsD, arsR	merC, merP, merR, merT	pcoA, pcoC, pcoD, pcoR, pcoS	silA, silB, silC, silE, silF, silP, silR, silS		IncQ1
23464542	PDT000103261.2	SAMN04388332	GCA_010546965.1	Livestock	Swine	2015	North America	USA: MN	34		blaTEM-1B							tet(B)			ASSUT	arsA, arsB, arsC, arsD, arsR	merC, merP, merR, merT	pcoA, pcoC, pcoD, pcoR, pcoS	silA, silB, silC, silE, silF, silP, silR, silS		IncQ1,IncY
23495187	PDT000103262.4	SAMN04388333	GCA_007759355.1	Livestock	Swine	2015	North America	USA: MN	34		blaTEM-1B			mcr-9		qnrB2		tet(D)				arsA, arsB, arsC, arsD, arsR	merA, merD, merE, merR, merT	pcoA, pcoC, pcoD, pcoR, pcoS	silA, silB, silC, silE, silF, silP, silR, silS	terD, terW, terZ	IncHI2
23561783	PDT000103263.2	SAMN04388334	GCA_010440895.1	Livestock	Swine	2015	North America	USA: IA	34		blaTEM-1B							tet(B)			ASSUT	arsA, arsB, arsC, arsD, arsR	merC, merP, merR, merT	pcoA, pcoC, pcoD, pcoR, pcoS	silA, silB, silC, silE, silF, silP, silR, silS		IncQ1
23561862	PDT000103265.2	SAMN04388335	GCA_010715575.1	Livestock	Swine	2015	North America	USA: IL	34		blaTEM-1B							tet(B)			ASSUT	arsA, arsB, arsC, arsD, arsR	merC, merP, merR, merT	pcoA, pcoC, pcoD, pcoR, pcoS	silA, silB, silC, silE, silF, silP, silR, silS		IncQ1
23303832	PDT000103266.4	SAMN04388327	GCA_007759335.1	Livestock	Swine	2015	North America	USA: TX	34		blaTEM-1B		floR	mcr-9		qnrB2		tet(B)			ASSUT	arsA, arsB, arsC, arsD, arsR	merA, merC, merD, merE, merP, merR, merT	pcoA, pcoC, pcoD, pcoR, pcoS	silA, silB, silC, silE, silF, silP, silR, silS	terD, terW, terZ	IncHI2,IncQ1
23451470	PDT000103359.6	SAMN04388331	GCA_007759575.1	Livestock	Swine	2015	North America	USA: MN	34		blaTEM-1B			mcr-9	rmtE	qnrB19		tet(A),tet(B),tet(M)			ASSUT	arsA, arsB, arsC, arsD, arsR	merA, merC, merD, merE, merP, merR, merT	pcoA, pcoC, pcoD, pcoR, pcoS	silA, silB, silC, silE, silF, silP, silR, silS	terD, terW, terZ	IncHI2,IncQ1,IncY
23561918	PDT000103541.2	SAMN04388337	GCA_010715655.1	Livestock	Swine	2015	North America	USA: IA	34		blaTEM-1B					qnrB2		tet(B)				arsC	merA, merC, merD, merE, merP, merR, merT			terD, terW, terZ	IncHI2
23561929	PDT000103542.2	SAMN04388338	GCA_010459945.1	Livestock	Swine	2015	North America	USA: IL	34		blaTEM-1B							tet(B)			ASSUT	arsA, arsB, arsC, arsD, arsR	merC, merP, merR, merT	pcoA, pcoC, pcoD, pcoR, pcoS	silA, silB, silC, silE, silF, silP, silR, silS		IncQ1
23561943	PDT000103543.2	SAMN04388339	GCA_010738515.1	Livestock	Swine	2015	North America	USA: TX	34		blaTEM-1B		floR			qnrS1		tet(B),tet(M)			ASSUT	arsA, arsB, arsC, arsD, arsR	merC, merR, merT	pcoA, pcoC, pcoD, pcoR, pcoS	silA, silB, silC, silE, silF, silP, silR, silS		IncFIB,IncFIC(FII),IncQ1
23652510	PDT000103544.2	SAMN04388340	GCA_010739375.1	Livestock	Swine	2015	North America	USA: IL	34		blaTEM-1B							tet(B)			ASSUT	arsA, arsB, arsC, arsD, arsR	merC, merP, merR, merT	pcoA, pcoC, pcoD, pcoR, pcoS	silA, silB, silC, silE, silF, silP, silR, silS		IncQ1
23652513	PDT000103545.2	SAMN04388341	GCA_010540985.1	Livestock	Swine	2015	North America	USA: IL	34		blaTEM-1B							tet(B)			ASSUT	arsA, arsB, arsC, arsD, arsR	merC, merP, merR, merT	pcoA, pcoC, pcoD, pcoR, pcoS	silA, silB, silC, silE, silF, silP, silR, silS		IncQ1
23719911	PDT000104633.5	SAMN04388342	GCA_007760705.1	Livestock	Swine	2015	North America	USA: MN	34		blaTEM-1B		floR	mcr-9		qnrB19		tet(B),tet(D)			ASSUT	arsA, arsB, arsC, arsD, arsR	merA, merC, merD, merE, merP, merR, merT	pcoA, pcoC, pcoD, pcoR, pcoS	silA, silB, silC, silE, silF, silP, silR, silS	terD, terW, terZ	IncHI2,IncQ1
23723249	PDT000104634.3	SAMN04388344	GCA_010538355.1	Livestock	Swine	2015	North America	USA: IA	34		blaTEM-1B							tet(B)			ASSUT	arsA, arsB, arsC, arsD, arsR	merC, merP, merR, merT	pcoA, pcoC, pcoD, pcoR, pcoS	silA, silB, silC, silE, silF, silP, silR, silS		IncQ1
23761337	PDT000104635.3	SAMN04388345	GCA_010669425.1	Livestock	Swine	2015	North America	USA: TX	34		blaTEM-1B							tet(B)			ASSUT	arsA, arsB, arsC, arsD, arsR	merC, merP, merR, merT	pcoA, pcoC, pcoD, pcoR, pcoS	silA, silB, silC, silE, silF, silP, silR, silS		IncQ1
23761339	PDT000104636.2	SAMN04388346	GCA_010669725.1	Livestock	Swine	2015	North America	USA: IL	34		blaTEM-1B							tet(B)			ASSUT	arsA, arsB, arsC, arsD, arsR	merC, merP, merR, merT	pcoA, pcoC, pcoD, pcoR, pcoS	silA, silB, silC, silE, silF, silP, silR, silS		IncQ1
23140097	PDT000104638.2	SAMN04388348	GCA_010556105.1	Livestock	Swine	2015	North America	USA: MN	34			blaCMY-2						tet(B)				arsA, arsB, arsC, arsD, arsR	merC, merP, merR, merT	pcoA, pcoC, pcoD, pcoR, pcoS	silA, silB, silC, silE, silF, silP, silR, silS		IncI1
FSIS1605680	PDT000105848.2	SAMN04461478	GCA_010511915.1	Livestock	Swine	2015	North America	USA: SC	34		blaTEM-1B							tet(B)			ASSUT	arsA, arsB, arsC, arsD, arsR	merC, merP, merR, merT	pcoA, pcoC, pcoD, pcoR, pcoS	silA, silB, silC, silE, silF, silP, silR, silS		IncQ1
FSIS1605676	PDT000105853.2	SAMN04461474	GCA_011439355.1	Livestock	Swine	2015	North America	USA: PA	34		blaTEM-1B							tet(B)			ASSUT	arsA, arsB, arsC, arsD, arsR	merC, merP, merR, merT	pcoA, pcoC, pcoD, pcoR, pcoS	silA, silB, silC, silE, silF, silP, silR, silS		IncQ1,IncY
FSIS1605422	PDT000106234.2	SAMN04481394	GCA_010572535.1	Livestock	Swine	2015	North America	USA: OK	34		blaTEM-1B					qnrB19		tet(B)			ASSUT	arsA, arsB, arsC, arsD, arsR	merC, merP, merR, merT	pcoA, pcoC, pcoD, pcoR, pcoS	silA, silB, silC, silE, silF, silP, silR, silS		IncQ1
FSIS1605448	PDT000107807.2	SAMN04501546	GCA_010440975.1	Livestock	Swine	2015	North America	USA: NY	34		blaTEM-1B							tet(B)			ASSUT	arsA, arsB, arsC, arsD, arsR	merC, merP, merR, merT	pcoA, pcoC, pcoD, pcoR, pcoS	silA, silB, silC, silE, silF, silP, silR, silS		IncQ1
23719919	PDT000108248.2	SAMN04388343	GCA_010738545.1	Livestock	Swine	2015	North America	USA: IA	34		blaTEM-1B				rmtE			tet(A),tet(B),tet(C),tet(M)			ASSUT	arsA, arsB, arsC, arsD, arsR	merC, merP, merR, merT	pcoA, pcoC, pcoD, pcoR, pcoS	silA, silB, silC, silE, silF, silP, silR, silS	terD, terW, terZ	IncHI2,IncQ1
FSIS1605460	PDT000111659.2	SAMN04530403	GCA_010576585.1	Livestock	Swine	2015	North America	USA: NE	34		blaTEM-1B					qnrB2		tet(B),tet(D)				arsC	merA, merC, merD, merE, merP, merR, merT			terD, terW, terZ	IncHI2
A65HEB1	PDT000308527.1	SAMN08897954	GCA_003065125.1	Livestock	Swine	2015	North America	USA: TX	34		blaTEM-1B							tet(B)			ASSUT	arsA, arsB, arsC, arsD, arsR	merC, merP, merR, merT	pcoA, pcoC, pcoD, pcoR, pcoS	silA, silB, silC, silE, silF, silP, silR, silS		IncQ1,IncY
B51HEB1.2	PDT000308528.1	SAMN08897957	GCA_003065135.1	Livestock	Swine	2015	North America	USA: TX	34		blaTEM-1B							tet(B)			ASSUT	arsA, arsB, arsC, arsD, arsR	merC, merP, merR, merT	pcoA, pcoC, pcoD, pcoR, pcoS	silA, silB, silC, silE, silF, silP, silR, silS		IncQ1
B19CEB2.1	PDT000308529.1	SAMN08897956	GCA_003065185.1	Livestock	Swine	2015	North America	USA: TX	34		blaTEM-1B							tet(B)			ASSUT	arsA, arsB, arsC, arsD, arsR	merC, merP, merR, merT	pcoA, pcoC, pcoD, pcoR, pcoS	silA, silB, silC, silE, silF, silP, silR, silS		IncQ1
B68HEB2.1	PDT000308530.1	SAMN08897958	GCA_003065205.1	Livestock	Swine	2015	North America	USA: TX	34		blaTEM-1B							tet(B)			ASSUT	arsA, arsB, arsC, arsD, arsR	merC, merP, merR, merT	pcoA, pcoC, pcoD, pcoR, pcoS	silA, silB, silC, silE, silF, silP, silR, silS		IncQ1
B9HEB1.1	PDT000308531.1	SAMN08897955	GCA_003065225.1	Livestock	Swine	2015	North America	USA: TX	34		blaTEM-1B							tet(B)			ASSUT	arsA, arsB, arsC, arsD, arsR	merC, merP, merR, merT	pcoA, pcoC, pcoD, pcoR, pcoS	silA, silB, silC, silE, silF, silP, silR, silS		IncQ1
B87HEB1.1	PDT000308532.1	SAMN08897960	GCA_003065235.1	Livestock	Swine	2015	North America	USA: TX	34		blaTEM-1B					qnrB19		tet(B)			ASSUT	arsA, arsB, arsC, arsD, arsR	merC, merP, merR, merT	pcoA, pcoC, pcoD, pcoR, pcoS	silA, silB, silC, silE, silF, silP, silR, silS		IncQ1
C6C1	PDT000308533.1	SAMN08897961	GCA_003065265.1	Livestock	Swine	2015	North America	USA: TX	34		blaTEM-1B							tet(B)			ASSUT	arsA, arsB, arsC, arsD, arsR	merC, merP, merR, merT	pcoA, pcoC, pcoD, pcoR, pcoS	silA, silB, silC, silE, silF, silP, silR, silS		IncQ1
B70HEB1.1	PDT000308534.1	SAMN08897959	GCA_003065275.1	Livestock	Swine	2015	North America	USA: TX	34		blaTEM-1B							tet(B)			ASSUT	arsA, arsB, arsC, arsD, arsR	merC, merP, merR, merT	pcoA, pcoC, pcoD, pcoR, pcoS	silA, silB, silC, silE, silF, silP, silR, silS		IncI1,IncQ1
C12C1	PDT000308535.1	SAMN08897962	GCA_003065305.1	Livestock	Swine	2015	North America	USA: TX	34		blaTEM-1B							tet(B)			ASSUT	arsA, arsB, arsC, arsD, arsR	merC, merP, merR, merT	pcoA, pcoC, pcoD, pcoR, pcoS	silA, silB, silC, silE, silF, silP, silR, silS		IncQ1
C55H1	PDT000308536.1	SAMN08897963	GCA_003065325.1	Livestock	Swine	2015	North America	USA: TX	34		blaTEM-1B							tet(B)			ASSUT	arsA, arsB, arsC, arsD, arsR	merC, merP, merR, merT	pcoA, pcoC, pcoD, pcoR, pcoS	silA, silB, silC, silE, silF, silP, silR, silS		IncQ1
E55H1	PDT000308537.1	SAMN08897966	GCA_003065455.1	Livestock	Swine	2015	North America	USA: TX	34		blaTEM-1B					qnrB19		tet(B)			ASSUT	arsA, arsB, arsC, arsD, arsR	merC, merP, merR, merT	pcoA, pcoC, pcoD, pcoR, pcoS	silA, silB, silC, silE, silF, silP, silR, silS		IncQ1
E58H1	PDT000308538.1	SAMN08897967	GCA_003065445.1	Livestock	Swine	2015	North America	USA: TX	34		blaTEM-1B					qnrB19		tet(B)			ASSUT	arsA, arsB, arsC, arsD, arsR	merC, merP, merR, merT	pcoA, pcoC, pcoD, pcoR, pcoS	silA, silB, silC, silE, silF, silP, silR, silS		IncQ1
E51C1	PDT000308539.1	SAMN08897964	GCA_003065505.1	Livestock	Swine	2015	North America	USA: TX	34		blaTEM-1B					qnrB19		tet(B)			ASSUT	arsA, arsB, arsC, arsD, arsR	merC, merP, merR, merT	pcoA, pcoC, pcoD, pcoR, pcoS	silA, silB, silC, silE, silF, silP, silR, silS		IncQ1
E53H1	PDT000308540.1	SAMN08897965	GCA_003065515.1	Livestock	Swine	2015	North America	USA: TX	34		blaTEM-1B					qnrB19		tet(B)			ASSUT	arsA, arsB, arsC, arsD, arsR	merC, merP, merR, merT	pcoA, pcoC, pcoD, pcoR, pcoS	silA, silB, silC, silE, silF, silP, silR, silS		IncQ1
E61C1	PDT000308541.1	SAMN08897968	GCA_003065545.1	Livestock	Swine	2015	North America	USA: TX	34		blaTEM-1B					qnrB19		tet(B)			ASSUT	arsA, arsB, arsC, arsD, arsR	merC, merP, merR, merT	pcoA, pcoC, pcoD, pcoR, pcoS	silA, silB, silC, silE, silF, silP, silR, silS		IncQ1
E62H2	PDT000308542.1	SAMN08897969	GCA_003065555.1	Livestock	Swine	2015	North America	USA: TX	34		blaTEM-1B					qnrB19		tet(B)			ASSUT	arsA, arsB, arsC, arsD, arsR	merC, merP, merR, merT	pcoA, pcoC, pcoD, pcoR, pcoS	silA, silB, silC, silE, silF, silP, silR, silS		IncQ1
E64C1	PDT000308543.1	SAMN08897970	GCA_003065585.1	Livestock	Swine	2015	North America	USA: TX	34		blaTEM-1B					qnrB19		tet(B)			ASSUT	arsA, arsB, arsC, arsD, arsR	merC, merP, merR, merT	pcoA, pcoC, pcoD, pcoR, pcoS	silA, silB, silC, silE, silF, silP, silR, silS		IncQ1
E68C1	PDT000308544.1	SAMN08897973	GCA_003065625.1	Livestock	Swine	2015	North America	USA: TX	34		blaTEM-1B					qnrB19		tet(B)			ASSUT	arsA, arsB, arsC, arsD, arsR	merC, merP, merR, merT	pcoA, pcoC, pcoD, pcoR, pcoS	silA, silB, silC, silE, silF, silP, silR, silS		IncQ1
E65H1	PDT000308545.1	SAMN08897971	GCA_003065645.1	Livestock	Swine	2015	North America	USA: TX	34		blaTEM-1B					qnrB19		tet(B)			ASSUT	arsA, arsB, arsC, arsD, arsR	merC, merP, merR, merT	pcoA, pcoC, pcoD, pcoR, pcoS	silA, silB, silC, silE, silF, silP, silR, silS		IncQ1
E67H1	PDT000308546.1	SAMN08897972	GCA_003065665.1	Livestock	Swine	2015	North America	USA: TX	34		blaTEM-1B					qnrB19		tet(B)			ASSUT	arsA, arsB, arsC, arsD, arsR	merC, merP, merR, merT	pcoA, pcoC, pcoD, pcoR, pcoS	silA, silB, silC, silE, silF, silP, silR, silS		IncQ1
E68C3	PDT000308547.1	SAMN08897975	GCA_003065685.1	Livestock	Swine	2015	North America	USA: TX	34		blaTEM-1B					qnrB19		tet(B)			ASSUT	arsA, arsB, arsC, arsD, arsR	merC, merP, merR, merT	pcoA, pcoC, pcoD, pcoR, pcoS	silA, silB, silC, silE, silF, silP, silR, silS		IncQ1
E68C2	PDT000308548.1	SAMN08897974	GCA_003065705.1	Livestock	Swine	2015	North America	USA: TX	34		blaTEM-1B					qnrB19		tet(B)			ASSUT	arsA, arsB, arsC, arsD, arsR	merC, merP, merR, merT	pcoA, pcoC, pcoD, pcoR, pcoS	silA, silB, silC, silE, silF, silP, silR, silS		IncQ1
E69C1	PDT000308549.1	SAMN08897976	GCA_003065735.1	Livestock	Swine	2015	North America	USA: TX	34		blaTEM-1B					qnrB19		tet(B)			ASSUT	arsA, arsB, arsC, arsD, arsR	merC, merP, merR, merT	pcoA, pcoC, pcoD, pcoR, pcoS	silA, silB, silC, silE, silF, silP, silR, silS		IncQ1
E72H1	PDT000308550.1	SAMN08897978	GCA_003065725.1	Livestock	Swine	2015	North America	USA: TX	34		blaTEM-1B					qnrB19		tet(B)			ASSUT	arsA, arsB, arsC, arsD, arsR	merC, merP, merR, merT	pcoA, pcoC, pcoD, pcoR, pcoS	silA, silB, silC, silE, silF, silP, silR, silS		IncQ1
E72C1	PDT000308551.1	SAMN08897977	GCA_003065765.1	Livestock	Swine	2015	North America	USA: TX	34		blaTEM-1B					qnrB19		tet(B)			ASSUT	arsA, arsB, arsC, arsD, arsR	merC, merP, merR, merT	pcoA, pcoC, pcoD, pcoR, pcoS	silA, silB, silC, silE, silF, silP, silR, silS		IncQ1
E74C1	PDT000308552.1	SAMN08897979	GCA_003065785.1	Livestock	Swine	2015	North America	USA: TX	34		blaTEM-1B					qnrB19		tet(B)			ASSUT	arsA, arsB, arsC, arsD, arsR	merC, merP, merR, merT	pcoA, pcoC, pcoD, pcoR, pcoS	silA, silB, silC, silE, silF, silP, silR, silS		IncQ1
E83C1	PDT000308554.1	SAMN08897980	GCA_003065805.1	Livestock	Swine	2015	North America	USA: TX	34		blaTEM-1B					qnrB19		tet(B)			ASSUT	arsA, arsB, arsC, arsD, arsR	merC, merP, merR, merT	pcoA, pcoC, pcoD, pcoR, pcoS	silA, silB, silC, silE, silF, silP, silR, silS		IncQ1
E93C1	PDT000308555.1	SAMN08897982	GCA_003065845.1	Livestock	Swine	2015	North America	USA: TX	34		blaTEM-1B					qnrB19		tet(B)			ASSUT	arsA, arsB, arsC, arsD, arsR	merC, merP, merR, merT	pcoA, pcoC, pcoD, pcoR, pcoS	silA, silB, silC, silE, silF, silP, silR, silS		IncQ1
E97C1	PDT000308605.1	SAMN08897983	GCA_003066845.1	Livestock	Swine	2015	North America	USA: TX	34		blaTEM-1B					qnrB19		tet(B)			ASSUT	arsA, arsB, arsC, arsD, arsR	merC, merP, merR, merT	pcoA, pcoC, pcoD, pcoR, pcoS	silA, silB, silC, silE, silF, silP, silR, silS		IncQ1
F62C1	PDT000308606.1	SAMN08897984	GCA_003066865.1	Livestock	Swine	2015	North America	USA: TX	34		blaTEM-1B							tet(B)			ASSUT	arsA, arsB, arsC, arsD, arsR	merC, merP, merR, merT	pcoA, pcoC, pcoD, pcoR, pcoS	silA, silB, silC, silE, silF, silP, silR, silS		IncQ1
F63H1	PDT000308607.1	SAMN08897985	GCA_003066885.1	Livestock	Swine	2015	North America	USA: TX	34		blaTEM-1B					qnrB19		tet(B)			ASSUT	arsA, arsB, arsC, arsD, arsR	merC, merP, merR, merT	pcoA, pcoC, pcoD, pcoR, pcoS	silA, silB, silC, silE, silF, silP, silR, silS		IncQ1
F63H2	PDT000308608.1	SAMN08897986	GCA_003066895.1	Livestock	Swine	2015	North America	USA: TX	34		blaTEM-1B					qnrB19		tet(B)			ASSUT	arsA, arsB, arsC, arsD, arsR	merC, merP, merR, merT	pcoA, pcoC, pcoD, pcoR, pcoS	silA, silB, silC, silE, silF, silP, silR, silS		IncQ1
F63H3	PDT000308609.1	SAMN08897987	GCA_003066925.1	Livestock	Swine	2015	North America	USA: TX	34		blaTEM-1B					qnrB19		tet(B)			ASSUT	arsA, arsB, arsC, arsD, arsR	merC, merP, merR, merT	pcoA, pcoC, pcoD, pcoR, pcoS	silA, silB, silC, silE, silF, silP, silR, silS		IncQ1
F64H1	PDT000308610.1	SAMN08897988	GCA_003066945.1	Livestock	Swine	2015	North America	USA: TX	34		blaTEM-1B					qnrB19		tet(B)			ASSUT	arsA, arsB, arsC, arsD, arsR	merC, merP, merR, merT	pcoA, pcoC, pcoD, pcoR, pcoS	silA, silB, silC, silE, silF, silP, silR, silS		IncQ1
F64H2	PDT000308623.1	SAMN08897989	GCA_003067205.1	Livestock	Swine	2015	North America	USA: TX	34		blaTEM-1B					qnrB19		tet(B)			ASSUT	arsA, arsB, arsC, arsD, arsR	merC, merP, merR, merT	pcoA, pcoC, pcoD, pcoR, pcoS	silA, silB, silC, silE, silF, silP, silR, silS		IncQ1
F64H3	PDT000308624.1	SAMN08897990	GCA_003067215.1	Livestock	Swine	2015	North America	USA: TX	34		blaTEM-1B					qnrB19		tet(B)			ASSUT	arsA, arsB, arsC, arsD, arsR	merC, merP, merR, merT	pcoA, pcoC, pcoD, pcoR, pcoS	silA, silB, silC, silE, silF, silP, silR, silS		IncQ1
F65H2	PDT000308625.1	SAMN08897992	GCA_003067245.1	Livestock	Swine	2015	North America	USA: TX	34		blaTEM-1B					qnrB19		tet(B)			ASSUT	arsA, arsB, arsC, arsD, arsR	merC, merP, merR, merT	pcoA, pcoC, pcoD, pcoR, pcoS	silA, silB, silC, silE, silF, silP, silR, silS		IncQ1
F65H1	PDT000308626.1	SAMN08897991	GCA_003067255.1	Livestock	Swine	2015	North America	USA: TX	34		blaTEM-1B					qnrB19		tet(B)			ASSUT	arsA, arsB, arsC, arsD, arsR	merC, merP, merR, merT	pcoA, pcoC, pcoD, pcoR, pcoS	silA, silB, silC, silE, silF, silP, silR, silS		IncQ1
F65H3	PDT000308627.1	SAMN08897993	GCA_003067285.1	Livestock	Swine	2015	North America	USA: TX	34		blaTEM-1B					qnrB19		tet(B)			ASSUT	arsA, arsB, arsC, arsD, arsR	merC, merP, merR, merT	pcoA, pcoC, pcoD, pcoR, pcoS	silA, silB, silC, silE, silF, silP, silR, silS		IncQ1
F70H1	PDT000308628.1	SAMN08897994	GCA_003067295.1	Livestock	Swine	2015	North America	USA: TX	34		blaTEM-1B			mcr-9		qnrB2		tet(B),tet(D)			ASSUT	arsA, arsB, arsC, arsD, arsR	merA, merC, merD, merE, merP, merR, merT	pcoA, pcoC, pcoD, pcoR, pcoS	silA, silB, silC, silE, silF, silP, silR, silS	terD, terW, terZ	IncHI2,IncQ1
F70H2	PDT000308629.1	SAMN08897995	GCA_003067325.1	Livestock	Swine	2015	North America	USA: TX	34		blaTEM-1B			mcr-9		qnrB2		tet(B),tet(D)			ASSUT	arsA, arsB, arsC, arsD, arsR	merA, merC, merD, merE, merP, merR, merT	pcoA, pcoC, pcoD, pcoR, pcoS	silA, silB, silC, silE, silF, silP, silR, silS	terD, terW, terZ	IncHI2,IncQ1
F70H3	PDT000308630.1	SAMN08897996	GCA_003067345.1	Livestock	Swine	2015	North America	USA: TX	34		blaTEM-1B			mcr-9		qnrB2		tet(B),tet(D)			ASSUT	arsA, arsB, arsC, arsD, arsR	merA, merC, merD, merE, merP, merR, merT	pcoA, pcoC, pcoD, pcoR, pcoS	silA, silB, silC, silE, silF, silP, silR, silS	terD, terW, terZ	IncHI2,IncQ1
F72H1	PDT000308631.1	SAMN08897997	GCA_003067365.1	Livestock	Swine	2015	North America	USA: TX	34		blaTEM-1B					qnrB19		tet(B)			ASSUT	arsA, arsB, arsC, arsD, arsR	merC, merP, merR, merT	pcoA, pcoC, pcoD, pcoR, pcoS	silA, silB, silC, silE, silF, silP, silR, silS		IncQ1
F72H3	PDT000308632.1	SAMN08897999	GCA_003067385.1	Livestock	Swine	2015	North America	USA: TX	34		blaTEM-1B					qnrB19		tet(B)			ASSUT	arsA, arsB, arsC, arsD, arsR	merC, merP, merR, merT	pcoA, pcoC, pcoD, pcoR, pcoS	silA, silB, silC, silE, silF, silP, silR, silS		IncQ1
F72H2	PDT000308633.1	SAMN08897998	GCA_003067395.1	Livestock	Swine	2015	North America	USA: TX	34		blaTEM-1B					qnrB19		tet(B)			ASSUT	arsA, arsB, arsC, arsD, arsR	merC, merP, merR, merT	pcoA, pcoC, pcoD, pcoR, pcoS	silA, silB, silC, silE, silF, silP, silR, silS		IncQ1
F73C1	PDT000308634.1	SAMN08898000	GCA_003067425.1	Livestock	Swine	2015	North America	USA: TX	34		blaTEM-1B					qnrB19		tet(B)			ASSUT	arsA, arsB, arsC, arsD, arsR	merC, merP, merR, merT	pcoA, pcoC, pcoD, pcoR, pcoS	silA, silB, silC, silE, silF, silP, silR, silS		IncQ1
	PDT000435725.1	SAMEA18520918	GCA_010185185.1	Livestock	Swine	2015	Europe	United Kingdom	34		blaTEM-1B	blaCMY-2						tet(B)			ASSUT	arsA, arsB, arsC, arsD, arsR	merC, merP, merR, merT	pcoA, pcoB, pcoC, pcoD, pcoR, pcoS	silA, silB, silE, silF, silR, silS	terD, terW, terZ	IncHI2,IncI1,IncQ1
	PDT000435726.1	SAMEA18521668	GCA_010185945.1	Livestock	Swine	2015	Europe	United Kingdom	34		blaTEM-1B	blaCMY-2						tet(B)			ASSUT	arsA, arsB, arsC, arsD, arsR	merC, merR, merT	pcoA, pcoB, pcoC, pcoD, pcoR, pcoS	silA, silC, silE, silF, silR, silS	terD, terW, terZ	IncHI2,IncI1,IncQ1
	PDT000435727.1	SAMEA18522418	GCA_010185465.1	Livestock	Swine	2015	Europe	United Kingdom	34		blaTEM-1B	blaCMY-2						tet(B)			ASSUT	arsA, arsB, arsC, arsD, arsR	merC, merR, merT	pcoA, pcoB, pcoC, pcoD, pcoR, pcoS	silA, silB, silC, silE, silF, silR, silS	terD, terW, terZ	IncHI2,IncI1,IncQ1
	PDT000435728.1	SAMEA18523168	GCA_010185865.1	Livestock	Swine	2015	Europe	United Kingdom	34		blaTEM-1B	blaCMY-2						tet(B)			ASSUT	arsA, arsB, arsC, arsD, arsR	merC, merP, merR, merT	pcoB, pcoC, pcoD, pcoR, pcoS	silA, silB, silC, silE, silF, silR, silS	terD, terW, terZ	IncHI2,IncI1,IncQ1
	PDT000435729.1	SAMEA18523918	GCA_010184105.1	Livestock	Swine	2015	Europe	United Kingdom	34		blaTEM-1B	blaCMY-2						tet(B)			ASSUT	arsA, arsB, arsC, arsD, arsR	merC, merP, merR, merT	pcoA, pcoB, pcoD, pcoR, pcoS	silA, silB, silC, silE, silF, silP, silR, silS	terD, terW, terZ	IncHI2,IncI1,IncQ1
	PDT000435730.1	SAMEA18524668	GCA_010186225.1	Livestock	Swine	2015	Europe	United Kingdom	34		blaTEM-1B	blaCMY-2						tet(B)			ASSUT	arsA, arsB, arsC, arsD, arsR	merC, merR, merT	pcoA, pcoB, pcoC, pcoD, pcoR, pcoS	silA, silB, silC, silE, silF, silR, silS	terD, terW, terZ	IncHI2,IncI1,IncQ1
	PDT000435731.1	SAMEA18525418	GCA_010185585.1	Livestock	Swine	2015	Europe	United Kingdom	34		blaTEM-1B	blaCMY-2										arsA, arsB, arsC, arsD, arsR	merC, merP, merR, merT	pcoA, pcoC, pcoD, pcoR, pcoS	silA, silB, silC, silE, silF, silP, silR, silS		IncFIB,IncFIC(FII),IncI1,IncQ1
	PDT000435732.1	SAMEA18526168	GCA_010185605.1	Livestock	Swine	2015	Europe	United Kingdom	34		blaTEM-1B	blaCMY-2						tet(M)				arsA, arsB, arsC, arsD, arsR	merC, merP, merR, merT	pcoA, pcoC, pcoD, pcoR, pcoS	silA, silB, silC, silE, silF, silP, silR, silS		IncFIB,IncFIC(FII),IncI1,IncQ1
	PDT000435733.1	SAMEA18526918	GCA_010184845.1	Livestock	Swine	2015	Europe	United Kingdom	34		blaTEM-1B	blaCMY-2						tet(B)			ASSUT	arsA, arsB, arsC, arsD, arsR	merC, merP, merR, merT	pcoB, pcoC, pcoD, pcoR, pcoS	silA, silB, silC, silE, silF, silR, silS	terD, terW, terZ	IncHI2,IncI1,IncQ1
	PDT000435734.1	SAMEA18527668	GCA_010186185.1	Livestock	Swine	2015	Europe	United Kingdom	34		blaTEM-1B	blaCMY-2										arsA, arsB, arsC, arsD, arsR	merC, merP, merR, merT	pcoA, pcoC, pcoD, pcoR, pcoS	silA, silB, silC, silE, silF, silP, silR, silS		IncFIB,IncFIC(FII),IncI1,IncQ1
	PDT000435735.1	SAMEA18528418	GCA_010184765.1	Livestock	Swine	2015	Europe	United Kingdom	34		blaTEM-1B	blaCMY-2										arsA, arsB, arsC, arsD, arsR	merC, merP, merR, merT	pcoA, pcoC, pcoD, pcoR, pcoS	silA, silB, silC, silE, silF, silP, silR, silS		IncFIB,IncFIC(FII),IncI1,IncQ1
	PDT000435736.1	SAMEA18529168	GCA_010185765.1	Livestock	Swine	2015	Europe	United Kingdom	34		blaTEM-1B	blaCMY-2						tet(M)				arsA, arsB, arsC, arsD, arsR	merC, merP, merR, merT	pcoA, pcoC, pcoD, pcoR, pcoS	silA, silB, silC, silE, silF, silP, silR, silS		IncFIB,IncFIC(FII),IncI1,IncQ1
	PDT000435737.1	SAMEA18529918	GCA_010186025.1	Livestock	Swine	2015	Europe	United Kingdom	34		blaTEM-1B	blaCMY-2						tet(A),tet(M)				arsA, arsB, arsC, arsD, arsR	merC, merP, merR, merT	pcoA, pcoC, pcoD, pcoR, pcoS	silA, silB, silC, silE, silF, silP, silR, silS		IncFIB,IncFIC(FII),IncI1,IncQ1
	PDT000435738.1	SAMEA18530668	GCA_010186325.1	Livestock	Swine	2015	Europe	United Kingdom	34		blaTEM-1B	blaCMY-2						tet(A),tet(M)				arsA, arsB, arsC, arsD, arsR	merC, merP, merR, merT	pcoA, pcoC, pcoD, pcoR, pcoS	silA, silB, silC, silE, silF, silP, silR, silS		IncFIB,IncFIC(FII),IncI1,IncQ1
	PDT000435739.1	SAMEA18531418	GCA_010185845.1	Livestock	Swine	2015	Europe	United Kingdom	34		blaTEM-1B	blaCMY-2						tet(A),tet(M)				arsA, arsB, arsC, arsD, arsR	merC, merP, merR, merT	pcoA, pcoC, pcoD, pcoR, pcoS	silA, silB, silC, silE, silF, silP, silR, silS		IncFIB,IncFIC(FII),IncI1,IncQ1
	PDT000435740.1	SAMEA18532168	GCA_010184825.1	Livestock	Swine	2015	Europe	United Kingdom	34		blaTEM-1B	blaCMY-2						tet(A),tet(M)				arsA, arsB, arsC, arsD, arsR	merC, merP, merR, merT	pcoA, pcoC, pcoD, pcoR, pcoS	silA, silB, silC, silE, silF, silP, silR, silS		IncFIB,IncFIC(FII),IncI1,IncQ1
	PDT000435741.1	SAMEA18532918	GCA_010185125.1	Livestock	Swine	2015	Europe	United Kingdom	34		blaTEM-1B	blaCMY-2						tet(A),tet(M)				arsA, arsB, arsC, arsD, arsR	merC, merP, merR, merT	pcoA, pcoC, pcoD, pcoR, pcoS	silA, silB, silC, silE, silF, silP, silR, silS		IncFIB,IncFIC(FII),IncI1,IncQ1
	PDT000435742.1	SAMEA18533668	GCA_010186345.1	Livestock	Swine	2015	Europe	United Kingdom	34		blaTEM-1B	blaCMY-2						tet(A)				arsA, arsB, arsC, arsD, arsR	merC, merP, merR, merT	pcoA, pcoC, pcoD, pcoR, pcoS	silA, silB, silC, silE, silF, silP, silR, silS		IncFIB,IncFIC(FII),IncI1,IncQ1
	PDT000435743.1	SAMEA18534418	GCA_010186085.1	Livestock	Swine	2015	Europe	United Kingdom	34		blaTEM-1B	blaCMY-2						tet(A),tet(M)				arsA, arsB, arsC, arsD, arsR	merC, merP, merR, merT	pcoA, pcoC, pcoD, pcoR, pcoS	silA, silB, silC, silE, silF, silP, silR, silS		IncFIB,IncFIC(FII),IncI1,IncQ1
	PDT000435744.1	SAMEA18535168	GCA_010185545.1	Livestock	Swine	2015	Europe	United Kingdom	34		blaTEM-1B	blaCMY-2						tet(M)				arsA, arsB, arsC, arsD, arsR	merC, merP, merR, merT	pcoA, pcoC, pcoD, pcoR, pcoS	silA, silB, silC, silE, silF, silP, silR, silS		IncFIB,IncFIC(FII),IncI1,IncQ1
	PDT000435745.1	SAMEA18535918	GCA_010185485.1	Livestock	Swine	2015	Europe	United Kingdom	34		blaTEM-1B	blaCMY-2						tet(A)				arsA, arsB, arsC, arsD, arsR	merC, merP, merR, merT	pcoA, pcoC, pcoD, pcoR, pcoS	silA, silB, silC, silE, silF, silP, silR, silS		IncFIB,IncFIC(FII),IncI1,IncQ1
	PDT000435746.1	SAMEA18536668	GCA_010186715.1	Livestock	Swine	2015	Europe	United Kingdom	34		blaTEM-1B	blaCMY-2										arsA, arsB, arsC, arsD, arsR	merC, merP, merR, merT	pcoA, pcoC, pcoD, pcoR, pcoS	silA, silB, silC, silE, silF, silP, silR, silS		IncFIB,IncFIC(FII),IncI1,IncQ1
	PDT000435747.1	SAMEA18537418	GCA_010186105.1	Livestock	Swine	2015	Europe	United Kingdom	34		blaTEM-1B	blaCMY-2										arsA, arsB, arsC, arsD, arsR	merC, merP, merR, merT	pcoA, pcoC, pcoD, pcoR, pcoS	silA, silB, silC, silE, silF, silP, silR, silS		IncFIB,IncFIC(FII),IncI1,IncQ1
	PDT000435748.1	SAMEA18538168	GCA_010186005.1	Livestock	Swine	2015	Europe	United Kingdom	34		blaTEM-1B	blaCMY-2						tet(A),tet(M)				arsA, arsB, arsC, arsD, arsR	merC, merP, merR, merT	pcoA, pcoC, pcoD, pcoR, pcoS	silA, silB, silC, silE, silF, silP, silR, silS		IncFIB,IncFIC(FII),IncI1,IncQ1
	PDT000435749.1	SAMEA18538918	GCA_010185985.1	Livestock	Swine	2015	Europe	United Kingdom	34		blaTEM-1B	blaCMY-2						tet(B)			ASSUT	arsA, arsB, arsC, arsD, arsR	merC, merP, merR, merT	pcoB, pcoC, pcoD, pcoR, pcoS	silA, silB, silE, silF, silR, silS	terD, terW, terZ	IncHI2,IncI1,IncQ1
	PDT000435750.1	SAMEA18539668	GCA_010186805.1	Livestock	Swine	2015	Europe	United Kingdom	34		blaTEM-1B	blaCMY-2						tet(A),tet(M)				arsA, arsB, arsC, arsD, arsR	merC, merP, merR, merT	pcoA, pcoC, pcoD, pcoR, pcoS	silA, silB, silC, silE, silF, silP, silR, silS		IncFIB,IncFIC(FII),IncI1,IncQ1
	PDT000435751.1	SAMEA18540418	GCA_010186065.1	Livestock	Swine	2015	Europe	United Kingdom	34		blaTEM-1B	blaCMY-2										arsA, arsB, arsC, arsD, arsR	merC, merP, merR, merT	pcoA, pcoC, pcoD, pcoR, pcoS	silA, silB, silC, silE, silF, silP, silR, silS		IncI1,IncQ1
	PDT000435752.1	SAMEA18541168	GCA_010186545.1	Livestock	Swine	2015	Europe	United Kingdom	34		blaTEM-1B	blaCMY-2						tet(A),tet(M)				arsA, arsB, arsC, arsD, arsR	merC, merP, merR, merT	pcoA, pcoC, pcoD, pcoR, pcoS	silA, silB, silC, silE, silF, silP, silR, silS		IncFIB,IncFIC(FII),IncI1,IncQ1
	PDT000435753.1	SAMEA18541918	GCA_010184805.1	Livestock	Swine	2015	Europe	United Kingdom	34		blaTEM-1B	blaCMY-2						tet(A),tet(M)				arsA, arsB, arsC, arsD, arsR	merC, merP, merR, merT	pcoA, pcoC, pcoD, pcoR, pcoS	silA, silB, silC, silE, silF, silP, silR, silS		IncFIB,IncFIC(FII),IncI1,IncQ1
	PDT000435754.1	SAMEA18542668	GCA_010186445.1	Livestock	Swine	2015	Europe	United Kingdom	34		blaTEM-1B	blaCMY-2										arsA, arsB, arsC, arsD, arsR	merC, merP, merR, merT	pcoA, pcoC, pcoD, pcoR, pcoS	silA, silB, silC, silE, silF, silP, silR, silS		IncFIB,IncFIC(FII),IncI1,IncQ1
	PDT000435755.1	SAMEA18543418	GCA_010186405.1	Livestock	Swine	2015	Europe	United Kingdom	34		blaTEM-1B	blaCMY-2										arsA, arsB, arsC, arsD, arsR	merC, merP, merR, merT	pcoA, pcoC, pcoD, pcoR, pcoS	silA, silB, silC, silE, silF, silP, silR, silS		IncI1,IncQ1
	PDT000435756.1	SAMEA18544168	GCA_010185905.1	Livestock	Swine	2015	Europe	United Kingdom	34		blaTEM-1B	blaCMY-132										arsA, arsB, arsC, arsD, arsR	merC, merP, merR, merT	pcoA, pcoC, pcoD, pcoR, pcoS	silA, silB, silC, silE, silF, silP, silR, silS		IncFIB,IncFIC(FII),IncI1,IncQ1
	PDT000435757.1	SAMEA18544918	GCA_010185525.1	Livestock	Swine	2015	Europe	United Kingdom	34		blaTEM-1B	blaCMY-132										arsA, arsB, arsC, arsD, arsR	merC, merP, merR, merT	pcoA, pcoC, pcoD, pcoR, pcoS	silA, silB, silC, silE, silF, silP, silR, silS		IncFIB,IncFIC(FII),IncI1,IncQ1
	PDT000435758.1	SAMEA18545668	GCA_010187765.1	Livestock	Swine	2015	Europe	United Kingdom	34		blaTEM-1B	blaCMY-2						tet(B)			ASSUT	arsA, arsB, arsC, arsD, arsR	merC, merP, merR, merT	pcoB, pcoC, pcoD, pcoR, pcoS	silA, silB, silC, silE, silF, silP, silR, silS	terD, terW, terZ	IncHI2,IncI1,IncQ1
	PDT000435759.1	SAMEA18546418	GCA_010186125.1	Livestock	Swine	2015	Europe	United Kingdom	34		blaTEM-1B	blaCMY-132						tet(A),tet(M)				arsA, arsB, arsC, arsD, arsR	merC, merP, merR, merT	pcoA, pcoC, pcoD, pcoR, pcoS	silA, silB, silC, silE, silF, silP, silR, silS		IncFIB,IncFIC(FII),IncI1,IncQ1
	PDT000435760.1	SAMEA18547168	GCA_010186765.1	Livestock	Swine	2015	Europe	United Kingdom	34		blaTEM-1B	blaCMY-2										arsA, arsB, arsC, arsD, arsR	merC, merP, merR, merT	pcoA, pcoC, pcoD, pcoR, pcoS	silA, silB, silC, silE, silF, silP, silR, silS		IncFIB,IncFIC(FII),IncI1,IncQ1
	PDT000435761.1	SAMEA18547918	GCA_010184885.1	Livestock	Swine	2015	Europe	United Kingdom	34		blaTEM-1B	blaCMY-132										arsA, arsB, arsC, arsD, arsR	merC, merP, merR, merT	pcoA, pcoC, pcoD, pcoR, pcoS	silA, silB, silC, silE, silF, silP, silR, silS		IncFIB,IncFIC(FII),IncI1,IncQ1
	PDT000435762.1	SAMEA18548668	GCA_010188365.1	Livestock	Swine	2015	Europe	United Kingdom	34		blaTEM-1B	blaCMY-132						tet(A),tet(M)				arsA, arsB, arsC, arsD, arsR	merC, merP, merR, merT	pcoA, pcoC, pcoD, pcoR, pcoS	silA, silB, silC, silE, silF, silP, silR, silS		IncFIB,IncFIC(FII),IncI1,IncQ1
	PDT000435763.1	SAMEA18549418	GCA_010185785.1	Livestock	Swine	2015	Europe	United Kingdom	34		blaTEM-1B							tet(A),tet(M)				arsA, arsB, arsC, arsD, arsR	merC, merP, merR, merT	pcoA, pcoC, pcoD, pcoR, pcoS	silA, silB, silC, silE, silF, silP, silR, silS		IncFIB,IncFIC(FII),IncI1,IncQ1
	PDT000435764.1	SAMEA18550168	GCA_010186485.1	Livestock	Swine	2015	Europe	United Kingdom	34		blaTEM-1B	blaCMY-132,blaCMY-2						tet(A),tet(M)				arsA, arsB, arsC, arsD, arsR	merC, merP, merR, merT	pcoA, pcoC, pcoD, pcoR, pcoS	silA, silB, silC, silE, silF, silP, silR, silS		IncFIB,IncFIC(FII),IncI1,IncQ1
	PDT000435765.1	SAMEA18550918	GCA_010186165.1	Livestock	Swine	2015	Europe	United Kingdom	34		blaTEM-1B	blaCMY-132,blaCMY-2						tet(A)				arsA, arsB, arsC, arsD, arsR	merC, merP, merR, merT	pcoA, pcoC, pcoD, pcoR, pcoS	silA, silB, silC, silE, silF, silP, silR, silS		IncI1,IncN,IncQ1
	PDT000435766.1	SAMEA18551668	GCA_010187565.1	Livestock	Swine	2015	Europe	United Kingdom	34		blaTEM-1B	blaCMY-2						tet(B)			ASSUT	arsA, arsB, arsC, arsD, arsR	merC, merP, merR, merT	pcoB, pcoC, pcoD, pcoS	silA, silE, silF, silR, silS	terD, terW, terZ	IncHI2,IncI1,IncQ1
	PDT000435767.1	SAMEA18552418	GCA_010186465.1	Livestock	Swine	2015	Europe	United Kingdom	34		blaTEM-1B	blaCMY-2										arsA, arsB, arsC, arsD, arsR	merC, merP, merR, merT	pcoA, pcoC, pcoD, pcoR, pcoS	silA, silB, silC, silE, silF, silP, silR, silS		IncFIB,IncFIC(FII),IncI1,IncQ1
	PDT000435768.1	SAMEA18553168	GCA_010186675.1	Livestock	Swine	2015	Europe	United Kingdom	34		blaTEM-1B	blaCMY-132										arsA, arsB, arsC, arsD, arsR	merC, merP, merR, merT	pcoA, pcoC, pcoD, pcoR, pcoS	silA, silB, silC, silE, silF, silP, silR, silS		IncFIB,IncFIC(FII),IncI1,IncQ1
	PDT000435769.1	SAMEA18553918	GCA_010186285.1	Livestock	Swine	2015	Europe	United Kingdom	34		blaTEM-1B	blaCMY-132										arsA, arsB, arsC, arsD, arsR	merC, merP, merR, merT	pcoA, pcoC, pcoD, pcoR, pcoS	silA, silB, silC, silE, silF, silP, silR, silS		IncFIB,IncFIC(FII),IncI1,IncQ1
	PDT000435770.1	SAMEA18554668	GCA_010187745.1	Livestock	Swine	2015	Europe	United Kingdom	34		blaTEM-1B	blaCMY-2						tet(B)			ASSUT	arsA, arsB, arsC, arsD, arsR	merC, merR, merT	pcoA, pcoB, pcoC, pcoD, pcoR, pcoS	silA, silB, silC, silE, silF, silR, silS	terD, terW, terZ	IncHI2,IncI1,IncQ1
	PDT000435771.1	SAMEA18555418	GCA_010186205.1	Livestock	Swine	2015	Europe	United Kingdom	34		blaTEM-1B	blaCMY-2										arsA, arsB, arsC, arsD, arsR	merC, merP, merR, merT	pcoA, pcoC, pcoD, pcoR, pcoS	silA, silB, silC, silE, silF, silP, silR, silS		IncFIB,IncFIC(FII),IncI1,IncQ1
Monophasic variant of S.Typhimurium	PDT000435773.1	SAMEA104113020	GCA_010186145.1	Livestock	Swine	2015	Europe	United Kingdom	34		blaTEM-1B											arsA, arsB, arsC, arsD, arsR		pcoA, pcoC, pcoD, pcoR, pcoS	silA, silB, silC, silE, silF, silP, silR, silS		IncQ1
Monophasic variant of S.Typhimurium	PDT000435804.1	SAMEA104113051	GCA_010187085.1	Livestock	Swine	2015	Europe	United Kingdom	34		blaTEM-1B							tet(B)			ASSUT	arsA, arsB, arsC, arsD, arsR	merC, merP, merR, merT	pcoA, pcoC, pcoD, pcoR, pcoS	silA, silB, silC, silE, silF, silP, silR, silS		IncQ1
Monophasic variant of S.Typhimurium	PDT000435805.1	SAMEA104113052	GCA_010186925.1	Livestock	Swine	2015	Europe	United Kingdom	34									tet(A),tet(B)				arsA, arsB, arsC, arsD, arsR	merC, merP, merR, merT	pcoA, pcoC, pcoD, pcoR, pcoS	silA, silB, silC, silE, silF, silP, silR, silS
Monophasic variant of S.Typhimurium	PDT000435808.1	SAMEA104113055	GCA_010187425.1	Livestock	Swine	2015	Europe	United Kingdom	34		blaTEM-1B							tet(B)				arsA, arsB, arsC, arsD, arsR	merC, merP, merR, merT	pcoA, pcoC, pcoD, pcoR, pcoS	silA, silB, silC, silE, silF, silP, silR, silS		IncQ1
Monophasic variant of S.Typhimurium	PDT000435809.1	SAMEA104113056	GCA_010187165.1	Livestock	Swine	2015	Europe	United Kingdom	34									tet(B)				arsA, arsB, arsC, arsD, arsR	merC, merP, merR, merT	pcoA, pcoC, pcoD, pcoR, pcoS	silA, silB, silC, silE, silF, silP, silR, silS
FSIS1503567	PDT000100746.2	SAMN04370490	GCA_010797435.1	Livestock	Swine	2015	North America	USA: MI	34									tet(B)				arsA, arsB, arsC, arsD, arsR	merC, merP, merR, merT	pcoA, pcoC, pcoD, pcoR, pcoS	silA, silB, silC, silE, silF, silP, silR, silS
FSIS1500741	PDT000103322.2	SAMN04437780	GCA_010794735.1	Livestock	Swine	2015	North America	USA: MI	34									tet(B)				arsA, arsB, arsC, arsD, arsR	merC, merP, merR, merT	pcoA, pcoC, pcoD, pcoR, pcoS	silA, silB, silC, silE, silF, silP, silR, silS
FSIS1503427	PDT000097071.2	SAMN04331727	GCA_011110355.1	Livestock	Swine	2015	North America	USA: MI	34		blaTEM-1B							tet(B)			ASSUT	arsA, arsB, arsC, arsD, arsR	merC, merP, merR, merT	pcoA, pcoC, pcoD, pcoR, pcoS	silA, silB, silC, silE, silF, silP, silR, silS		IncQ1
FSIS1503592	PDT000100908.2	SAMN04376236	GCA_011103615.1	Livestock	Swine	2015	North America	USA: CA	34		blaTEM-1B							tet(B)			ASSUT	arsA, arsB, arsC, arsD, arsR	merC, merP, merR, merT	pcoA, pcoC, pcoD, pcoR, pcoS	silA, silB, silC, silE, silF, silP, silR, silS		IncQ1
FSIS1605497	PDT000108235.2	SAMN04507539	GCA_010392825.1	Livestock	Swine	2015	North America	USA: IN	34		blaTEM-1B							tet(B)			ASSUT	arsA, arsB, arsC, arsD, arsR	merC, merP, merR, merT	pcoA, pcoC, pcoD, pcoR, pcoS	silA, silB, silC, silE, silF, silP, silR, silS		IncFII,IncQ1
OH-15-13660	PDT000416739.1	SAMN10581909	GCA_006523155.1	Livestock	Swine	2015	North America	USA: OH	34		blaTEM-1B			mcr-9				tet(B)	mph(E)		ASSUT	arsA, arsB, arsC, arsD, arsR	merA, merC, merD, merE, merP, merR, merT	pcoA, pcoC, pcoD, pcoR, pcoS	silA, silB, silC, silE, silF, silP, silR, silS	terD, terW, terZ	IncHI2,IncQ1,IncX1,IncX3
AG18-0068	PDT000430235.1	SAMN10686393	GCA_006523375.1	Livestock	Swine	2015	North America	USA: OH	34		blaTEM-1B			mcr-9				tet(B)	mph(E)		ASSUT	arsA, arsB, arsC, arsD, arsR	merA, merC, merD, merE, merP, merR, merT	pcoA, pcoC, pcoD, pcoR, pcoS	silA, silB, silC, silE, silF, silP, silR, silS	terD, terW, terZ	IncHI2,IncQ1,IncX1
Monophasic variant of S.Typhimurium	PDT000435772.1	SAMEA104113019	GCA_010187695.1	Livestock	Swine	2015	Europe	United Kingdom	34		blaTEM-1B							tet(B)			ASSUT	arsA, arsB, arsC, arsD, arsR	merC, merP, merR, merT	pcoA, pcoC, pcoD, pcoR, pcoS	silA, silB, silC, silE, silF, silP, silR, silS		IncQ1
Monophasic variant of S.Typhimurium	PDT000435801.1	SAMEA104113048	GCA_010186385.1	Livestock	Swine	2015	Europe	United Kingdom	34		blaTEM-1B							tet(A),tet(B)			ASSUT	arsA, arsB, arsC, arsD, arsR	merC, merP, merR, merT	pcoA, pcoB, pcoC, pcoD, pcoE, pcoR, pcoS	silA, silB, silC, silE, silF, silP, silR, silS	terD, terW, terZ	IncHI2,IncQ1
Monophasic variant of S.Typhimurium	PDT000435806.1	SAMEA104113053	GCA_010187575.1	Livestock	Swine	2015	Europe	United Kingdom	34		blaTEM-1B							tet(A),tet(B),tet(M)	mph(A)		ASSUT	arsA, arsB, arsC, arsD, arsR	merC, merP, merR, merT	pcoA, pcoB, pcoC, pcoD, pcoE, pcoR, pcoS	silA, silB, silC, silE, silF, silP, silR, silS	terD, terW, terZ	IncHI2,IncI1,IncQ1
Monophasic variant of S.Typhimurium	PDT000435807.1	SAMEA104113054	GCA_010186605.1	Livestock	Swine	2015	Europe	United Kingdom	34		blaTEM-1B							tet(B)			ASSUT	arsA, arsB, arsC, arsD, arsR	merC, merP, merR, merT	pcoA, pcoC, pcoD, pcoR, pcoS	silA, silB, silC, silE, silF, silP, silR, silS		IncQ1
Monophasic variant of S.Typhimurium	PDT000435811.1	SAMEA104113058	GCA_010186305.1	Livestock	Swine	2015	Europe	United Kingdom	34		blaTEM-1B							tet(B)			ASSUT	arsA, arsB, arsC, arsD, arsR	merC, merP, merR, merT	pcoA, pcoC, pcoD, pcoR, pcoS	silA, silB, silC, silE, silF, silP, silR, silS		IncQ1
	PDT000435718.1	SAMEA18515668	GCA_010185685.1	Livestock	Swine	2015	Europe	United Kingdom	34				floR			qnrS1		tet(A)				arsA, arsB, arsC, arsD, arsR		pcoA, pcoC, pcoD, pcoR, pcoS	silA, silB, silC, silE, silF, silP, silR, silS		IncA/C2,IncFIB,IncFIC(FII),IncX3
Monophasic variant of S.Typhimurium	PDT000435778.1	SAMEA104113025	GCA_010187825.1	Livestock	Swine	2015	Europe	United Kingdom	34		blaTEM-1B							tet(B)				arsA, arsB, arsC, arsD, arsR	merC, merP, merR, merT	pcoA, pcoC, pcoD, pcoR, pcoS	silA, silB, silC, silE, silF, silP, silR, silS		IncFIB,IncFIC(FII)
L-4449	PDT001047942.1	SAMD00234607	GCA_018542145.1	Livestock	Swine	2015	Asia	Japan	34		blaTEM-1B							tet(B)			ASSUT	arsA, arsB, arsC, arsD, arsR	merC, merP, merR, merT	pcoA, pcoC, pcoD, pcoR, pcoS	silA, silB, silC, silE, silF, silP, silR, silS		IncQ1
L-4572	PDT001047983.1	SAMD00234650	GCA_018541385.1	Livestock	Swine	2015	Asia	Japan	34		blaTEM-1B							tet(B)			ASSUT	arsA, arsB, arsC, arsD, arsR	merC, merP, merR, merT	pcoA, pcoC, pcoD, pcoR, pcoS	silA, silB, silC, silE, silF, silP, silR, silS		IncQ1
L-4447	PDT001048092.1	SAMD00234605	GCA_018539125.1	Livestock	Swine	2015	Asia	Japan	34		blaTEM-1B							tet(B)			ASSUT	arsA, arsB, arsC, arsD, arsR	merC, merP, merR, merT	pcoA, pcoC, pcoD, pcoR, pcoS	silA, silB, silC, silE, silF, silP, silR, silS		IncQ1
L-4576	PDT001048577.1	SAMD00234654	GCA_018579265.1	Livestock	Swine	2015	Asia	Japan	34		blaTEM-1B							tet(B)			ASSUT	arsA, arsB, arsC, arsD, arsR	merC, merP, merR, merT	pcoA, pcoC, pcoD, pcoR, pcoS	silA, silB, silC, silE, silF, silP, silR, silS		IncQ1
FSIS1503915	PDT000097426.2	SAMN04337195	GCA_010459385.1	Poultry	Poultry	2015	North America	USA: MN	34		blaTEM-1B							tet(B)			ASSUT	arsA, arsB, arsC, arsD, arsR	merC, merP, merR, merT	pcoA, pcoC, pcoD, pcoR, pcoS	silA, silB, silC, silE, silF, silP, silR, silS		IncQ1
FSIS1605472	PDT000102253.2	SAMN04417758	GCA_010689565.1	Poultry	Poultry	2015	North America	USA: MN	34		blaTEM-1B							tet(A),tet(B)			ASSUT	arsA, arsB, arsC, arsD, arsR	merC, merP, merR, merT	pcoA, pcoC, pcoD, pcoR, pcoS	silA, silB, silC, silE, silF, silP, silR, silS		IncI1,IncQ1
CVM N55865	PDT000121138.2	SAMN04576600	GCA_008471465.1	Poultry	Poultry	2015	North America	USA: NM	34		blaTEM-1B	blaCMY-2						tet(B)			ASSUT	arsA, arsB, arsC, arsD, arsR	merC, merP, merR, merT	pcoA, pcoC, pcoD, pcoR, pcoS	silA, silB, silC, silE, silF, silP, silR, silS		IncI1,IncQ1
FSIS11705233	PDT000265304.2	SAMN08044028	GCA_010657785.1	Poultry	Poultry	2015	North America	USA: MN	34		blaTEM-1B							tet(B)			ASSUT	arsA, arsB, arsC, arsD, arsR	merC, merP, merR, merT	pcoA, pcoC, pcoD, pcoR, pcoS	silA, silB, silC, silE, silF, silP, silR, silS		IncQ1
FSIS11705274	PDT000282739.2	SAMN08386826	GCA_010501215.1	Poultry	Poultry	2015	North America	USA: IL	34		blaTEM-1B							tet(B)			ASSUT	arsA, arsB, arsC, arsD, arsR	merC, merP, merR, merT	pcoA, pcoC, pcoD, pcoR, pcoS	silA, silB, silC, silE, silF, silP, silR, silS		IncQ1
FSIS11705273	PDT000282751.2	SAMN08386821	GCA_014346825.1	Poultry	Poultry	2015	North America	USA: MN	34		blaTEM-1B							tet(B)			ASSUT	arsA, arsB, arsC, arsD, arsR	merC, merP, merR, merT	pcoA, pcoC, pcoD, pcoR, pcoS	silA, silB, silC, silE, silF, silP, silR, silS		IncQ1
FSIS1503463	PDT000095296.2	SAMN04297187	GCA_010688665.1	Poultry	Poultry	2015	North America	USA: CA	34									tet(B)				arsA, arsB, arsC, arsD, arsR		pcoA, pcoC, pcoD, pcoR, pcoS	silA, silB, silC, silE, silF, silP, silR, silS
Monophasic variant of S.Typhimurium	PDT000435800.1	SAMEA104113047	GCA_010187605.1	Poultry	Poultry	2015	Europe	United Kingdom	34		blaTEM-1B							tet(B)				arsA, arsB, arsC, arsD, arsR	merC, merP, merR, merT	pcoA, pcoC, pcoD, pcoR, pcoS	silA, silB, silC, silE, silF, silP, silR, silS		IncQ1
FSIS1605769	PDT000111286.2	SAMN04521100	GCA_008516125.1	Food	Bovine	2016	North America	USA: TX	34		blaTEM-1B							tet(B)			ASSUT	arsA, arsB, arsC, arsD, arsR	merC, merP, merR, merT	pcoA, pcoC, pcoD, pcoR, pcoS	silA, silB, silC, silE, silF, silP, silR, silS		IncQ1
FSIS1607411	PDT000145270.2	SAMN05606865	GCA_010516955.1	Livestock	Bovine	2016	North America	USA: MO	34		blaTEM-1B					qnrB19						arsA, arsB, arsC, arsD, arsR		pcoA, pcoC, pcoD, pcoR, pcoS	silA, silB, silC, silE, silF, silP, silR, silS		IncQ1
FSIS1608082	PDT000156696.2	SAMN05980075	GCA_011422165.1	Livestock	Bovine	2016	North America	USA: TX	34		blaTEM-1B							tet(B)			ASSUT	arsA, arsB, arsC, arsD, arsR	merC, merP, merR, merT	pcoA, pcoC, pcoD, pcoR, pcoS	silA, silB, silC, silE, silF, silP, silR, silS		IncQ1,IncY
FSIS1608682	PDT000167494.2	SAMN06103563	GCA_010517975.1	Livestock	Bovine	2016	North America	USA: CA	34		blaTEM-1B							tet(B)			ASSUT	arsA, arsB, arsC, arsD, arsR	merC, merP, merR, merT	pcoA, pcoC, pcoD, pcoR, pcoS	silA, silB, silC, silE, silF, silP, silR, silS		IncQ1
FSIS1606690	PDT000133512.2	SAMN05195093	GCA_008521225.1	Livestock	Bovine	2016	North America	USA: TX	34		blaTEM-1B							tet(B)			ASSUT	arsA, arsB, arsC, arsD, arsR	merC, merP, merR, merT	pcoA, pcoC, pcoD, pcoR, pcoS	silA, silB, silC, silE, silF, silP, silR, silS		IncQ1
ADRDL-891	PDT000200128.2	SAMN06330654	GCA_010757815.1	Livestock	Bovine	2016	North America	USA: NE	34		blaTEM-1B					qnrB19		tet(B)			ASSUT	arsA, arsB, arsC, arsD, arsR	merC, merP, merR, merT	pcoA, pcoC, pcoD, pcoR, pcoS	silA, silB, silC, silE, silF, silP, silR, silS		IncQ1
L-4366	PDT001047931.1	SAMD00234594	GCA_018542365.1	Livestock	Bovine	2016	Asia	Japan	34		blaTEM-1B							tet(B)			ASSUT	arsA, arsB, arsC, arsD, arsR	merC, merP, merR, merT	pcoA, pcoC, pcoD, pcoR, pcoS	silA, silB, silC, silE, silF, silP, silR, silS		IncQ1,IncX1,IncX3
L-4654	PDT001048040.1	SAMD00234716	GCA_018540105.1	Livestock	Bovine	2016	Asia	Japan	34		blaTEM-1B							tet(B),tet(M)			ASSUT	arsA, arsB, arsC, arsD, arsR	merC, merP, merR, merT	pcoA, pcoC, pcoD, pcoR, pcoS	silA, silB, silC, silE, silF, silP, silR, silS		IncFIB,IncFIC(FII),IncQ1,IncX1,IncX3
L-4656	PDT001048042.1	SAMD00234718	GCA_018540175.1	Livestock	Bovine	2016	Asia	Japan	34		blaTEM-1B							tet(B)			ASSUT	arsA, arsB, arsC, arsD, arsR	merC, merD, merP, merR, merT	pcoA, pcoC, pcoD, pcoR, pcoS	silA, silB, silC, silE, silF, silP, silR, silS		IncQ1,IncX1,IncX3
L-4668	PDT001048051.1	SAMD00234728	GCA_018539945.1	Livestock	Bovine	2016	Asia	Japan	34		blaTEM-1B		floR					tet(B),tet(M)			ASSUT	arsA, arsB, arsC, arsD, arsR	merC, merP, merR, merT	pcoA, pcoC, pcoD, pcoR, pcoS	silA, silB, silC, silE, silF, silP, silR, silS		IncFIB,IncFIC(FII),IncQ1,IncX1,IncX3
L-4670	PDT001048053.1	SAMD00234730	GCA_018539885.1	Livestock	Bovine	2016	Asia	Japan	34		blaTEM-1B		floR					tet(B),tet(M)			ASSUT	arsA, arsB, arsC, arsD, arsR	merC, merP, merR, merT	pcoA, pcoC, pcoD, pcoR, pcoS	silA, silB, silC, silE, silF, silP, silR, silS		IncFIB,IncFIC(FII),IncQ1,IncX1,IncX3
L-4664	PDT001048095.1	SAMD00234725	GCA_018539085.1	Livestock	Bovine	2016	Asia	Japan	34		blaTEM-1B							tet(B)			ASSUT	arsA, arsB, arsC, arsD, arsR	merC, merP, merR, merT	pcoA, pcoC, pcoD, pcoR, pcoS	silA, silB, silC, silE, silF, silP, silR, silS		IncQ1,IncX1,IncX3
FSIS1605549	PDT000106374.2	SAMN04482642	GCA_008407355.1	Livestock	Bovine	2016	North America	USA: TX	34		blaTEM-1B							tet(B)			ASSUT	arsA, arsB, arsC, arsD, arsR	merC, merP, merR, merT	pcoA, pcoC, pcoD, pcoR, pcoS	silA, silB, silC, silE, silF, silP, silR, silS		IncQ1
FSIS1608772	PDT000168435.2	SAMN06127077	GCA_010394285.1	Livestock	Bovine	2016	North America	USA: TX	34		blaTEM-1B							tet(B)			ASSUT	arsA, arsB, arsC, arsD, arsR	merC, merP, merR, merT	pcoA, pcoC, pcoD, pcoR, pcoS	silA, silB, silC, silE, silF, silP, silR, silS		IncQ1
L-4686	PDT001048065.1	SAMD00234742	GCA_018539645.1	Livestock	Bovine	2016	Asia	Japan	34		blaTEM-1B							tet(B)			ASSUT	arsA, arsB, arsC, arsD, arsR	merC, merP, merR, merT	pcoA, pcoC, pcoD, pcoR, pcoS	silA, silB, silC, silE, silF, silP, silR, silS		IncQ1,IncY
L-4364	PDT001047930.1	SAMD00234593	GCA_018542385.1	Livestock	Bovine	2016	Asia	Japan	34		blaTEM-1B		floR					tet(B),tet(M)			ASSUT	arsA, arsB, arsC, arsD, arsR	merC, merP, merR, merT	pcoA, pcoC, pcoD, pcoR, pcoS	silA, silB, silC, silE, silF, silP, silR, silS		IncFIB,IncFIC(FII),IncQ1
L-4367	PDT001047932.1	SAMD00234595	GCA_018542345.1	Livestock	Bovine	2016	Asia	Japan	34		blaTEM-1B		floR					tet(B),tet(M)			ASSUT	arsA, arsB, arsC, arsD, arsR	merC, merP, merR, merT	pcoA, pcoC, pcoD, pcoR, pcoS	silA, silB, silC, silE, silF, silP, silR, silS		IncFIB,IncFIC(FII),IncQ1
L-4450	PDT001047943.1	SAMD00234608	GCA_018542125.1	Livestock	Bovine	2016	Asia	Japan	34		blaTEM-1B							tet(B)			ASSUT	arsA, arsB, arsC, arsD, arsR	merC, merP, merR, merT	pcoA, pcoC, pcoD, pcoR, pcoS	silA, silB, silC, silE, silF, silP, silR, silS		IncQ1
L-4452	PDT001047944.1	SAMD00234609	GCA_018542065.1	Livestock	Bovine	2016	Asia	Japan	34		blaTEM-1B							tet(B)			ASSUT	arsA, arsB, arsC, arsD, arsR	merC, merP, merR, merT	pcoA, pcoC, pcoD, pcoR, pcoS	silA, silB, silC, silE, silF, silP, silR, silS		IncQ1
L-4471	PDT001047948.1	SAMD00234613	GCA_018541965.1	Livestock	Bovine	2016	Asia	Japan	34		blaTEM-1B							tet(B)			ASSUT	arsA, arsB, arsC, arsD, arsR	merC, merP, merR, merT	pcoA, pcoC, pcoD, pcoR, pcoS	silA, silB, silC, silE, silF, silP, silR, silS		IncQ1
L-4533	PDT001047952.1	SAMD00234617	GCA_018542005.1	Livestock	Bovine	2016	Asia	Japan	34		blaTEM-1B		floR					tet(A),tet(B)			ASSUT	arsA, arsB, arsC, arsD, arsR	merC, merP, merR, merT	pcoA, pcoC, pcoD, pcoR, pcoS	silA, silB, silC, silE, silF, silP, silR, silS	terD, terW, terZ	IncHI2,IncQ1
L-4535	PDT001047953.1	SAMD00234618	GCA_018542025.1	Livestock	Bovine	2016	Asia	Japan	34		blaTEM-1B		floR					tet(A)				arsA, arsB, arsC, arsD, arsR	merC, merR, merT	pcoA, pcoC, pcoD, pcoR, pcoS	silA, silB, silC, silE, silF, silP, silR, silS	terD, terW, terZ	IncHI2,IncQ1
L-4584	PDT001047989.1	SAMD00234659	GCA_018541205.1	Livestock	Bovine	2016	Asia	Japan	34		blaTEM-1B		floR	mcr-3				tet(A),tet(M)				arsA, arsB, arsC, arsD, arsR		pcoA, pcoC, pcoD, pcoR, pcoS	silA, silB, silC, silE, silF, silP, silR, silS		IncFIB,IncFIC(FII),IncQ1
L-4586	PDT001047991.1	SAMD00234661	GCA_018541185.1	Livestock	Bovine	2016	Asia	Japan	34		blaTEM-1B							tet(B)			ASSUT	arsA, arsB, arsC, arsD, arsR	merC, merP, merR, merT	pcoA, pcoC, pcoD, pcoR, pcoS	silA, silB, silC, silE, silF, silP, silR, silS		IncQ1
L-4587	PDT001047992.1	SAMD00234662	GCA_018541125.1	Livestock	Bovine	2016	Asia	Japan	34		blaTEM-1B							tet(B)			ASSUT	arsA, arsB, arsC, arsD, arsR	merC, merP, merR, merT	pcoA, pcoC, pcoD, pcoR, pcoS	silA, silB, silC, silE, silF, silP, silR, silS		IncQ1
L-4588	PDT001047993.1	SAMD00234663	GCA_018541145.1	Livestock	Bovine	2016	Asia	Japan	34		blaTEM-1B		floR					tet(B),tet(M)			ASSUT	arsA, arsB, arsC, arsD, arsR	merC, merP, merR, merT	pcoA, pcoC, pcoD, pcoR, pcoS	silA, silB, silC, silE, silF, silP, silR, silS		IncFIB,IncFIC(FII),IncQ1
L-4589	PDT001047994.1	SAMD00234664	GCA_018541105.1	Livestock	Bovine	2016	Asia	Japan	34		blaTEM-1B							tet(B)			ASSUT	arsA, arsB, arsC, arsD, arsR	merC, merP, merR, merT	pcoA, pcoC, pcoD, pcoR, pcoS	silA, silB, silC, silE, silF, silP, silR, silS		IncQ1
L-4591	PDT001047995.1	SAMD00234665	GCA_018541085.1	Livestock	Bovine	2016	Asia	Japan	34		blaTEM-1B							tet(B)			ASSUT	arsA, arsB, arsC, arsD, arsR	merC, merP, merR, merT	pcoA, pcoC, pcoD, pcoR, pcoS	silA, silB, silC, silE, silF, silP, silR, silS		IncQ1
L-4592	PDT001047996.1	SAMD00234666	GCA_018541025.1	Livestock	Bovine	2016	Asia	Japan	34		blaTEM-1B		floR					tet(B),tet(M)			ASSUT	arsA, arsB, arsC, arsD, arsR	merC, merP, merR, merT	pcoA, pcoC, pcoD, pcoR, pcoS	silA, silB, silC, silE, silF, silP, silR, silS		IncFIB,IncFIC(FII),IncQ1
L-4593	PDT001047997.1	SAMD00234667	GCA_018541045.1	Livestock	Bovine	2016	Asia	Japan	34		blaTEM-1B							tet(B)			ASSUT	arsA, arsB, arsC, arsD, arsR	merC, merP, merR, merT	pcoA, pcoC, pcoD, pcoR, pcoS	silA, silB, silC, silE, silF, silP, silR, silS		IncQ1
L-4594	PDT001047998.1	SAMD00234668	GCA_018540945.1	Livestock	Bovine	2016	Asia	Japan	34		blaTEM-1B		floR					tet(A),tet(B)			ASSUT	arsA, arsB, arsC, arsD, arsR	merC, merR, merT	pcoA, pcoC, pcoD, pcoR, pcoS	silA, silB, silC, silE, silF, silP, silR, silS	terD, terW, terZ	IncHI2,IncQ1
L-4595	PDT001047999.1	SAMD00234669	GCA_018540985.1	Livestock	Bovine	2016	Asia	Japan	34		blaTEM-1B							tet(B)			ASSUT	arsA, arsB, arsC, arsD, arsR	merC, merP, merR, merT	pcoA, pcoC, pcoD, pcoR, pcoS	silA, silB, silC, silE, silF, silP, silR, silS		IncQ1
L-4597	PDT001048001.1	SAMD00234671	GCA_018541005.1	Livestock	Bovine	2016	Asia	Japan	34		blaTEM-1B		floR	mcr-3				tet(B),tet(M)			ASSUT	arsA, arsB, arsC, arsD, arsR	merC, merP, merR, merT	pcoA, pcoC, pcoD, pcoR, pcoS	silA, silB, silC, silE, silF, silP, silR, silS		IncFIB,IncFIC(FII),IncQ1
L-4598	PDT001048002.1	SAMD00234672	GCA_018540965.1	Livestock	Bovine	2016	Asia	Japan	34									tet(B)				arsA, arsB, arsC, arsD, arsR	merC, merP, merR, merT	pcoA, pcoC, pcoD, pcoR, pcoS	silA, silB, silC, silE, silF, silP, silR, silS
L-4599	PDT001048003.1	SAMD00234673	GCA_018540925.1	Livestock	Bovine	2016	Asia	Japan	34		blaTEM-1B							tet(B),tet(M)			ASSUT	arsA, arsB, arsC, arsD, arsR	merC, merP, merR, merT	pcoA, pcoC, pcoD, pcoR, pcoS	silA, silB, silC, silE, silF, silP, silR, silS		IncFIB,IncFIC(FII),IncQ1
L-4600	PDT001048004.1	SAMD00234674	GCA_018540905.1	Livestock	Bovine	2016	Asia	Japan	34		blaTEM-1B							tet(B),tet(M)			ASSUT	arsA, arsB, arsC, arsD, arsR	merC, merP, merR, merT	pcoA, pcoC, pcoD, pcoR, pcoS	silA, silB, silC, silE, silF, silP, silR, silS		IncFIB,IncFIC(FII),IncQ1
L-4602	PDT001048006.1	SAMD00234676	GCA_018540885.1	Livestock	Bovine	2016	Asia	Japan	34		blaTEM-1B		floR					tet(B),tet(M)			ASSUT	arsA, arsB, arsC, arsD, arsR	merC, merD, merP, merR, merT	pcoA, pcoC, pcoD, pcoR, pcoS	silA, silB, silC, silE, silF, silP, silR, silS		IncFIB,IncFIC(FII),IncQ1
L-4603	PDT001048007.1	SAMD00234677	GCA_018540865.1	Livestock	Bovine	2016	Asia	Japan	34		blaTEM-1B		floR					tet(B),tet(M)			ASSUT	arsA, arsB, arsC, arsD, arsR	merC, merP, merR, merT	pcoA, pcoC, pcoD, pcoR, pcoS	silA, silB, silC, silE, silF, silP, silR, silS		IncFIB,IncFIC(FII),IncI2,IncQ1
L-4604	PDT001048008.1	SAMD00234678	GCA_018540685.1	Livestock	Bovine	2016	Asia	Japan	34		blaTEM-1B		floR					tet(A),tet(B)			ASSUT	arsA, arsB, arsC, arsD, arsR	merC, merR, merT	pcoA, pcoC, pcoD, pcoR, pcoS	silA, silB, silC, silE, silF, silP, silR, silS	terD, terW, terZ	IncHI2,IncQ1
L-4653	PDT001048039.1	SAMD00234715	GCA_018540065.1	Livestock	Bovine	2016	Asia	Japan	34		blaTEM-1B							tet(B)			ASSUT	arsA, arsB, arsC, arsD, arsR	merC, merP, merR, merT	pcoA, pcoC, pcoD, pcoR, pcoS	silA, silB, silC, silE, silF, silP, silR, silS		IncQ1
L-4655	PDT001048041.1	SAMD00234717	GCA_018540205.1	Livestock	Bovine	2016	Asia	Japan	34		blaTEM-1B							tet(B)			ASSUT	arsA, arsB, arsC, arsD, arsR	merC, merP, merR, merT	pcoA, pcoC, pcoD, pcoR, pcoS	silA, silB, silC, silE, silF, silP, silR, silS		IncQ1
L-4657	PDT001048043.1	SAMD00234719	GCA_018540125.1	Livestock	Bovine	2016	Asia	Japan	34		blaTEM-1B		floR					tet(B),tet(M)			ASSUT	arsA, arsB, arsC, arsD, arsR	merC, merP, merR, merT	pcoA, pcoC, pcoD, pcoR, pcoS	silA, silB, silC, silE, silF, silP, silR, silS		IncFIB,IncFIC(FII),IncQ1
L-4659	PDT001048044.1	SAMD00234720	GCA_018540145.1	Livestock	Bovine	2016	Asia	Japan	34		blaTEM-1B		floR					tet(A),tet(B)			ASSUT	arsA, arsB, arsC, arsD, arsR	merC, merP, merR, merT	pcoA, pcoC, pcoD, pcoR, pcoS	silA, silB, silC, silE, silF, silP, silR, silS	terD, terW, terZ	IncHI2,IncQ1
L-4660	PDT001048045.1	SAMD00234721	GCA_018540045.1	Livestock	Bovine	2016	Asia	Japan	34		blaTEM-1B		floR					tet(B),tet(M)			ASSUT	arsA, arsB, arsC, arsD, arsR	merC, merP, merR, merT	pcoA, pcoC, pcoD, pcoR, pcoS	silA, silB, silC, silE, silF, silP, silR, silS		IncFIB,IncFIC(FII),IncQ1
L-4661	PDT001048046.1	SAMD00234722	GCA_018540025.1	Livestock	Bovine	2016	Asia	Japan	34		blaTEM-1B		floR					tet(B),tet(M)			ASSUT	arsA, arsB, arsC, arsD, arsR	merC, merP, merR, merT	pcoA, pcoC, pcoD, pcoR, pcoS	silA, silB, silC, silE, silF, silP, silR, silS		IncFIB,IncFIC(FII),IncQ1
L-4662	PDT001048047.1	SAMD00234723	GCA_018540085.1	Livestock	Bovine	2016	Asia	Japan	34		blaTEM-1B		floR					tet(B),tet(M)			ASSUT	arsA, arsB, arsC, arsD, arsR	merC, merP, merR, merT	pcoA, pcoC, pcoD, pcoR, pcoS	silA, silB, silC, silE, silF, silP, silR, silS		IncFIB,IncFIC(FII),IncQ1
L-4663	PDT001048048.1	SAMD00234724	GCA_018540005.1	Livestock	Bovine	2016	Asia	Japan	34		blaTEM-1B		floR					tet(A),tet(B)			ASSUT	arsA, arsB, arsC, arsD, arsR	merC, merR, merT	pcoA, pcoC, pcoD, pcoR, pcoS	silA, silB, silC, silE, silF, silP, silR, silS	terD, terW, terZ	IncHI2,IncQ1
L-4666	PDT001048049.1	SAMD00234726	GCA_018539985.1	Livestock	Bovine	2016	Asia	Japan	34		blaTEM-1B							tet(B)			ASSUT	arsA, arsB, arsC, arsD, arsR	merC, merP, merR, merT	pcoA, pcoC, pcoD, pcoR, pcoS	silA, silB, silC, silE, silF, silP, silR, silS		IncQ1
L-4667	PDT001048050.1	SAMD00234727	GCA_018539965.1	Livestock	Bovine	2016	Asia	Japan	34		blaTEM-1B		floR					tet(B),tet(M)			ASSUT	arsA, arsB, arsC, arsD, arsR	merC, merP, merR, merT	pcoA, pcoC, pcoD, pcoR, pcoS	silA, silB, silC, silE, silF, silP, silR, silS		IncFIB,IncFIC(FII),IncQ1
L-4669	PDT001048052.1	SAMD00234729	GCA_018539925.1	Livestock	Bovine	2016	Asia	Japan	34		blaTEM-1B		floR					tet(B),tet(M)			ASSUT	arsA, arsB, arsC, arsD, arsR	merC, merP, merR, merT	pcoA, pcoC, pcoD, pcoR, pcoS	silA, silB, silC, silE, silF, silP, silR, silS		IncFIB,IncFIC(FII),IncQ1
L-4672	PDT001048054.1	SAMD00234731	GCA_018539905.1	Livestock	Bovine	2016	Asia	Japan	34		blaTEM-1B		floR	mcr-3				tet(A),tet(B),tet(M)			ASSUT	arsA, arsB, arsC, arsD, arsR	merC, merR, merT	pcoA, pcoC, pcoD, pcoR, pcoS	silA, silB, silC, silE, silF, silP, silR, silS	terD, terW, terZ	IncFIB,IncFIC(FII),IncHI2,IncQ1
L-4673	PDT001048055.1	SAMD00234732	GCA_018539825.1	Livestock	Bovine	2016	Asia	Japan	34		blaTEM-1B		floR					tet(A),tet(B),tet(M)			ASSUT	arsA, arsB, arsC, arsD, arsR	merC, merR, merT	pcoA, pcoC, pcoD, pcoR, pcoS	silA, silB, silC, silE, silF, silP, silR, silS	terD, terW, terZ	IncFIB,IncFIC(FII),IncHI2,IncQ1
L-4674	PDT001048056.1	SAMD00234733	GCA_018539865.1	Livestock	Bovine	2016	Asia	Japan	34		blaTEM-1B		floR					tet(B),tet(M)			ASSUT	arsA, arsB, arsC, arsD, arsR	merC, merP, merR, merT	pcoA, pcoC, pcoD, pcoR, pcoS	silA, silB, silC, silE, silF, silP, silR, silS		IncFIB,IncFIC(FII),IncQ1
L-4675	PDT001048057.1	SAMD00234734	GCA_018539845.1	Livestock	Bovine	2016	Asia	Japan	34		blaTEM-1B		floR					tet(B),tet(M)			ASSUT	arsA, arsB, arsC, arsD, arsR	merC, merP, merR, merT	pcoA, pcoC, pcoD, pcoR, pcoS	silA, silB, silC, silE, silF, silP, silR, silS		IncFIB,IncFIC(FII),IncQ1
L-4596	PDT001113098.1	SAMD00234670	GCA_019670385.1	Livestock	Bovine	2016	Asia	Japan	34		blaTEM-1B			mcr-1,mcr-5			fosL1	tet(B),tet(M)			ASSUT	arsA, arsB, arsC, arsD, arsR	merC, merP, merR, merT	pcoA, pcoC, pcoD, pcoR, pcoS	silA, silB, silC, silE, silF, silP, silR, silS		IncFIA,IncHI1,IncQ1
L-4605	PDT001113099.1	SAMD00234679	GCA_019670405.1	Livestock	Bovine	2016	Asia	Japan	34		blaTEM-1B			mcr-3				tet(B)				arsA, arsB, arsC, arsD, arsR	merC, merP, merR, merT	pcoA, pcoC, pcoD, pcoR, pcoS	silA, silB, silC, silE, silF, silP, silR, silS		IncFIB,IncFIC(FII)
AUSMDU00005124		SAMN18614582	GCA_017748225.1	Livestock	Bovine	2016	Oceania	Australia	34		blaTEM-1B	blaCMY-2						tet(B)			ASSUT	arsA, arsB, arsC, arsD, arsR	merC, merR, merT	pcoA, pcoC, pcoD, pcoR, pcoS	silA, silB, silC, silE, silF, silP, silR, silS	terD, terW, terZ	IncHI2,IncI1,IncQ1
AUSMDU00005189		SAMN18614581	GCA_017748245.1	Livestock	Bovine	2016	Oceania	Australia	34		blaTEM-1B	blaCMY-2						tet(A),tet(B)			ASSUT	arsA, arsB, arsC, arsD, arsR	merC, merR, merT	pcoA, pcoC, pcoD, pcoR, pcoS	silA, silB, silC, silE, silF, silP, silR, silS	terD, terW, terZ	IncHI2,IncI1,IncQ1
FSIS1607417	PDT000145056.2	SAMN05606870	GCA_010549925.1	Poultry	Poultry	2016	North America	USA: CA	34									tet(B)				arsA, arsB, arsC, arsD, arsR		pcoA, pcoC, pcoD, pcoR, pcoS	silA, silB, silC, silE, silF, silP, silR, silS
FSIS1607909	PDT000153119.2	SAMN05928242	GCA_010760115.1	Poultry	Poultry	2016	North America	USA: CA	34									tet(B)				arsA, arsB, arsC, arsD, arsR		pcoA, pcoC, pcoD, pcoR, pcoS	silA, silB, silC, silE, silF, silP, silR, silS
FSIS1609082	PDT000172367.2	SAMN06161200	GCA_010567375.1	Poultry	Poultry	2016	North America	USA: CA	34									tet(B)				arsA, arsB, arsC, arsD, arsR		pcoA, pcoC, pcoD, pcoR, pcoS	silA, silB, silC, silE, silF, silP, silR, silS
FDA970382-1-9	PDT000146154.4	SAMN05603765	GCA_007763595.1	Food	Plant	2016	North America	Mexico	34		blaTEM-1B		floR	mcr-9		oqxAB,qnrB2		tet(A),tet(B)			ASSUT	arsA, arsB, arsC, arsD, arsR	merA, merC, merD, merE, merP, merR, merT	pcoA, pcoC, pcoD, pcoR, pcoS	silA, silB, silC, silE, silF, silP, silR, silS	terD, terW, terZ	IncHI2,IncQ1
FSIS1607481	PDT001128240.2	SAMN05720502	GCA_010503935.2	Livestock	Bovine	2016	North America	USA: WI	34		blaTEM-1B	blaCMY-2						tet(B)			ASSUT	arsA, arsB, arsC, arsD, arsR	merC, merP, merR, merT	pcoA, pcoC, pcoD, pcoR, pcoS	silA, silB, silC, silE, silF, silP, silR, silS		IncI1,IncQ1
205638	PDT000120399.2	SAMN04575059	GCA_010689025.1	Environment	ND/Others	2016	Europe	United Kingdom	34									tet(B)				arsA, arsB, arsC, arsD, arsR	merC, merP, merR, merT	pcoA, pcoC, pcoD, pcoR, pcoS	silA, silB, silC, silE, silF, silP, silR, silS
211667	PDT000208530.2	SAMN07125386	GCA_010684285.1	Environment	ND/Others	2016	Europe	United Kingdom	34									tet(B)				arsA, arsB, arsC, arsD, arsR	merC, merP, merR, merT	pcoA, pcoC, pcoD, pcoR, pcoS	silA, silB, silC, silE, silF, silP, silR, silS
211687	PDT000208531.2	SAMN07125389	GCA_010507695.1	Environment	ND/Others	2016	Europe	United Kingdom	34									tet(B)				arsA, arsB, arsC, arsD, arsR	merC, merP, merR, merT	pcoA, pcoC, pcoD, pcoR, pcoS	silA, silB, silC, silE, silF, silP, silR, silS
211680	PDT000208532.2	SAMN07125390	GCA_010545285.1	Environment	ND/Others	2016	Europe	United Kingdom	34									tet(B)				arsA, arsB, arsC, arsD, arsR	merC, merP, merR, merT	pcoA, pcoC, pcoD, pcoR, pcoS	silA, silB, silC, silE, silF, silP, silR, silS
211684	PDT000208534.2	SAMN07125391	GCA_011414275.1	Environment	ND/Others	2016	Europe	United Kingdom	34									tet(B)				arsA, arsB, arsC, arsD, arsR	merC, merP, merR, merT	pcoA, pcoC, pcoD, pcoR, pcoS	silA, silB, silC, silE, silF, silP, silR, silS
211685	PDT000208535.2	SAMN07125392	GCA_010763655.1	Environment	ND/Others	2016	Europe	United Kingdom	34									tet(B)				arsA, arsB, arsC, arsD, arsR	merC, merP, merR, merT	pcoA, pcoC, pcoD, pcoR, pcoS	silA, silB, silC, silE, silF, silP, silR, silS
211665	PDT000208537.2	SAMN07125394	GCA_010764215.1	Environment	ND/Others	2016	Europe	United Kingdom	34									tet(B)				arsA, arsB, arsC, arsD, arsR	merC, merP, merR, merT	pcoA, pcoC, pcoD, pcoR, pcoS	silA, silB, silC, silE, silF, silP, silR, silS
211674	PDT000208538.2	SAMN07125393	GCA_011415035.1	Environment	ND/Others	2016	Europe	United Kingdom	34									tet(B)				arsA, arsB, arsC, arsD, arsR	merC, merP, merR, merT	pcoA, pcoC, pcoD, pcoR, pcoS	silA, silB, silC, silE, silF, silP, silR, silS
211676	PDT000208539.2	SAMN07125401	GCA_011414795.1	Environment	ND/Others	2016	Europe	United Kingdom	34									tet(B)				arsA, arsB, arsC, arsD, arsR	merC, merP, merR, merT	pcoA, pcoC, pcoD, pcoR, pcoS	silA, silB, silC, silE, silF, silP, silR, silS
205639	PDT000208540.2	SAMN07125399	GCA_011002315.1	Environment	ND/Others	2016	Europe	United Kingdom	34									tet(B)				arsA, arsB, arsC, arsD, arsR	merC, merP, merR, merT	pcoA, pcoC, pcoD, pcoR, pcoS	silA, silB, silC, silE, silF, silP, silR, silS
211679	PDT000208541.2	SAMN07125396	GCA_010684505.1	Environment	ND/Others	2016	Europe	United Kingdom	34									tet(B)				arsA, arsB, arsC, arsD, arsR	merC, merP, merR, merT	pcoA, pcoC, pcoD, pcoR, pcoS	silA, silB, silC, silE, silF, silP, silR, silS
211673	PDT000208543.2	SAMN07125397	GCA_010384565.1	Environment	ND/Others	2016	Europe	United Kingdom	34									tet(B)				arsA, arsB, arsC, arsD, arsR	merC, merP, merR, merT	pcoA, pcoC, pcoD, pcoR, pcoS	silA, silB, silC, silE, silF, silP, silR, silS
211677	PDT000208544.2	SAMN07125402	GCA_010764135.1	Environment	ND/Others	2016	Europe	United Kingdom	34									tet(B)				arsA, arsB, arsC, arsD, arsR	merC, merP, merR, merT	pcoA, pcoC, pcoD, pcoR, pcoS	silA, silB, silC, silE, silF, silP, silR, silS
211670	PDT000208545.2	SAMN07125395	GCA_011432075.1	Environment	ND/Others	2016	Europe	United Kingdom	34									tet(B)				arsA, arsB, arsC, arsD, arsR	merC, merP, merR, merT	pcoA, pcoC, pcoD, pcoR, pcoS	silA, silB, silC, silE, silF, silP, silR, silS
211683	PDT000208546.2	SAMN07125411	GCA_010379845.1	Environment	ND/Others	2016	Europe	United Kingdom	34									tet(B)				arsA, arsB, arsC, arsD, arsR	merC, merP, merR, merT	pcoA, pcoC, pcoD, pcoR, pcoS	silA, silB, silC, silE, silF, silP, silR, silS
208928	PDT000208547.2	SAMN07125398	GCA_010685225.1	Environment	ND/Others	2016	Europe	United Kingdom	34									tet(B)				arsA, arsB, arsC, arsD, arsR	merC, merP, merR, merT	pcoA, pcoC, pcoD, pcoR, pcoS	silA, silB, silC, silE, silF, silP, silR, silS
211672	PDT000208548.2	SAMN07125409	GCA_010371265.1	Environment	ND/Others	2016	Europe	United Kingdom	34									tet(B)				arsA, arsB, arsC, arsD, arsR	merC, merP, merR, merT	pcoA, pcoC, pcoD, pcoR, pcoS	silA, silB, silC, silE, silF, silP, silR, silS
211671	PDT000208551.2	SAMN07125408	GCA_010618395.1	Environment	ND/Others	2016	Europe	United Kingdom	34									tet(B)				arsA, arsB, arsC, arsD, arsR	merC, merP, merR, merT	pcoA, pcoC, pcoD, pcoR, pcoS	silA, silB, silC, silE, silF, silP, silR, silS
211740	PDT000208554.2	SAMN07125406	GCA_010602265.1	Environment	ND/Others	2016	Europe	United Kingdom	34									tet(B)				arsA, arsB, arsC, arsD, arsR	merC, merP, merR, merT	pcoA, pcoC, pcoD, pcoR, pcoS	silA, silB, silC, silE, silF, silP, silR, silS
205634	PDT000208557.2	SAMN07125416	GCA_010765355.1	Environment	ND/Others	2016	Europe	United Kingdom	34									tet(B)				arsA, arsB, arsC, arsD, arsR	merC, merP, merR, merT	pcoA, pcoC, pcoD, pcoR, pcoS	silA, silB, silC, silE, silF, silP, silR, silS
211736	PDT000208562.2	SAMN07125420	GCA_010552425.1	Environment	ND/Others	2016	Europe	United Kingdom	34									tet(B)				arsA, arsB, arsC, arsD, arsR	merC, merP, merR, merT	pcoA, pcoC, pcoD, pcoR, pcoS	silA, silB, silC, silE, silF, silP, silR, silS
211741	PDT000208566.2	SAMN07125424	GCA_010913485.1	Environment	ND/Others	2016	Europe	United Kingdom	34									tet(B)				arsA, arsB, arsC, arsD, arsR	merC, merP, merR, merT	pcoA, pcoC, pcoD, pcoR, pcoS	silA, silB, silC, silE, silF, silP, silR, silS
205636	PDT000208567.2	SAMN07125423	GCA_011116955.1	Environment	ND/Others	2016	Europe	United Kingdom	34									tet(B)				arsA, arsB, arsC, arsD, arsR	merC, merP, merR, merT	pcoA, pcoC, pcoD, pcoR, pcoS	silA, silB, silC, silE, silF, silP, silR, silS
211742	PDT000208575.2	SAMN07125429	GCA_010408185.1	Environment	ND/Others	2016	Europe	United Kingdom	34									tet(B)				arsA, arsB, arsC, arsD, arsR	merC, merP, merR, merT	pcoA, pcoC, pcoD, pcoR, pcoS	silA, silB, silC, silE, silF, silP, silR, silS
205641	PDT000209218.2	SAMN07136371	GCA_010763955.1	Environment	ND/Others	2016	Europe	United Kingdom	34									tet(B)				arsA, arsB, arsC, arsD, arsR	merC, merP, merR, merT	pcoA, pcoC, pcoD, pcoR, pcoS	silA, silB, silC, silE, silF, silP, silR, silS
205642	PDT000209219.2	SAMN07136367	GCA_010573305.1	Environment	ND/Others	2016	Europe	United Kingdom	34									tet(B)				arsA, arsB, arsC, arsD, arsR	merC, merP, merR, merT	pcoA, pcoC, pcoD, pcoR, pcoS	silA, silB, silC, silE, silF, silP, silR, silS
211681	PDT000209222.2	SAMN07136370	GCA_011114415.1	Environment	ND/Others	2016	Europe	United Kingdom	34									tet(B)				arsA, arsB, arsC, arsD, arsR	merC, merP, merR, merT	pcoA, pcoC, pcoD, pcoR, pcoS	silA, silB, silC, silE, silF, silP, silR, silS
209662	PDT000209224.2	SAMN07136384	GCA_011116855.1	Environment	ND/Others	2016	Europe	United Kingdom	34									tet(B)				arsA, arsB, arsC, arsD, arsR	merC, merP, merR, merT	pcoA, pcoC, pcoD, pcoR, pcoS	silA, silB, silC, silE, silF, silP, silR, silS
211739	PDT000209226.2	SAMN07136385	GCA_010678825.1	Environment	ND/Others	2016	Europe	United Kingdom	34									tet(B)				arsA, arsB, arsC, arsD, arsR	merC, merP, merR, merT	pcoA, pcoC, pcoD, pcoR, pcoS	silA, silB, silC, silE, silF, silP, silR, silS
209661	PDT000209228.2	SAMN07136383	GCA_010763975.1	Environment	ND/Others	2016	Europe	United Kingdom	34									tet(B)				arsA, arsB, arsC, arsD, arsR	merC, merP, merR, merT	pcoA, pcoC, pcoD, pcoR, pcoS	silA, silB, silC, silE, silF, silP, silR, silS
211737	PDT000209229.2	SAMN07136376	GCA_010396165.1	Environment	ND/Others	2016	Europe	United Kingdom	34									tet(B)				arsA, arsB, arsC, arsD, arsR	merC, merP, merR, merT	pcoA, pcoC, pcoD, pcoR, pcoS	silA, silB, silC, silE, silF, silP, silR, silS
208927	PDT000209230.2	SAMN07136378	GCA_010378505.1	Environment	ND/Others	2016	Europe	United Kingdom	34									tet(B)				arsA, arsB, arsC, arsD, arsR	merC, merP, merR, merT	pcoA, pcoC, pcoD, pcoR, pcoS	silA, silB, silC, silE, silF, silP, silR, silS
211678	PDT000209231.2	SAMN07136377	GCA_010552835.1	Environment	ND/Others	2016	Europe	United Kingdom	34									tet(B)				arsA, arsB, arsC, arsD, arsR	merC, merP, merR, merT	pcoA, pcoC, pcoD, pcoR, pcoS	silA, silB, silC, silE, silF, silP, silR, silS
211682	PDT000209232.2	SAMN07136382	GCA_011116935.1	Environment	ND/Others	2016	Europe	United Kingdom	34									tet(B)				arsA, arsB, arsC, arsD, arsR	merC, merP, merR, merT	pcoA, pcoC, pcoD, pcoR, pcoS	silA, silB, silC, silE, silF, silP, silR, silS
211666	PDT000209233.2	SAMN07136380	GCA_011116755.1	Environment	ND/Others	2016	Europe	United Kingdom	34									tet(B)				arsA, arsB, arsC, arsD, arsR	merC, merP, merR, merT	pcoA, pcoC, pcoD, pcoR, pcoS	silA, silB, silC, silE, silF, silP, silR, silS
211668	PDT000209234.2	SAMN07136374	GCA_011114475.1	Environment	ND/Others	2016	Europe	United Kingdom	34									tet(B)				arsA, arsB, arsC, arsD, arsR	merC, merP, merR, merT	pcoA, pcoC, pcoD, pcoR, pcoS	silA, silB, silC, silE, silF, silP, silR, silS
211669	PDT000209235.2	SAMN07136386	GCA_010427325.1	Environment	ND/Others	2016	Europe	United Kingdom	34									tet(B)				arsA, arsB, arsC, arsD, arsR	merC, merP, merR, merT	pcoA, pcoC, pcoD, pcoR, pcoS	silA, silB, silC, silE, silF, silP, silR, silS
211675	PDT000209238.2	SAMN07136372	GCA_011117495.1	Environment	ND/Others	2016	Europe	United Kingdom	34									tet(B)				arsA, arsB, arsC, arsD, arsR	merC, merP, merR, merT	pcoA, pcoC, pcoD, pcoR, pcoS	silA, silB, silC, silE, silF, silP, silR, silS
211732	PDT000209239.2	SAMN07136408	GCA_010526175.1	Environment	ND/Others	2016	Europe	United Kingdom	34									tet(B)				arsA, arsB, arsC, arsD, arsR	merC, merP, merR, merT	pcoA, pcoC, pcoD, pcoR, pcoS	silA, silB, silC, silE, silF, silP, silR, silS
208930	PDT000209244.2	SAMN07136404	GCA_010455195.1	Environment	ND/Others	2016	Europe	United Kingdom	34									tet(B)				arsA, arsB, arsC, arsD, arsR	merC, merP, merR, merT	pcoA, pcoC, pcoD, pcoR, pcoS	silA, silB, silC, silE, silF, silP, silR, silS
205637	PDT000209245.2	SAMN07136405	GCA_010685485.1	Environment	ND/Others	2016	Europe	United Kingdom	34									tet(B)				arsA, arsB, arsC, arsD, arsR	merC, merP, merR, merT	pcoA, pcoC, pcoD, pcoR, pcoS	silA, silB, silC, silE, silF, silP, silR, silS
211686	PDT000209250.2	SAMN07136391	GCA_010764015.1	Environment	ND/Others	2016	Europe	United Kingdom	34									tet(B)				arsA, arsB, arsC, arsD, arsR	merC, merP, merR, merT	pcoA, pcoC, pcoD, pcoR, pcoS	silA, silB, silC, silE, silF, silP, silR, silS
211734	PDT000209254.2	SAMN07136393	GCA_010764095.1	Environment	ND/Others	2016	Europe	United Kingdom	34									tet(B)				arsA, arsB, arsC, arsD, arsR	merC, merP, merR, merT	pcoA, pcoC, pcoD, pcoR, pcoS	silA, silB, silC, silE, silF, silP, silR, silS
205643	PDT000209259.2	SAMN07136426	GCA_010764635.1	Environment	ND/Others	2016	Europe	United Kingdom	34									tet(B)				arsA, arsB, arsC, arsD, arsR	merC, merP, merR, merT	pcoA, pcoC, pcoD, pcoR, pcoS	silA, silB, silC, silE, silF, silP, silR, silS
208929	PDT000209262.2	SAMN07136397	GCA_010679445.1	Environment	ND/Others	2016	Europe	United Kingdom	34									tet(B)				arsA, arsB, arsC, arsD, arsR	merC, merP, merR, merT	pcoA, pcoC, pcoD, pcoR, pcoS	silA, silB, silC, silE, silF, silP, silR, silS
205635	PDT000209266.2	SAMN07136399	GCA_010551085.1	Environment	ND/Others	2016	Europe	United Kingdom	34									tet(B)				arsA, arsB, arsC, arsD, arsR	merC, merP, merR, merT	pcoA, pcoC, pcoD, pcoR, pcoS	silA, silB, silC, silE, silF, silP, silR, silS
208931	PDT000209269.2	SAMN07136394	GCA_011398455.1	Environment	ND/Others	2016	Europe	United Kingdom	34									tet(B)				arsA, arsB, arsC, arsD, arsR	merC, merP, merR, merT	pcoA, pcoC, pcoD, pcoR, pcoS	silA, silB, silC, silE, silF, silP, silR, silS
209660	PDT000209275.2	SAMN07136417	GCA_010679565.1	Environment	ND/Others	2016	Europe	United Kingdom	34									tet(B)				arsA, arsB, arsC, arsD, arsR	merC, merP, merR, merT	pcoA, pcoC, pcoD, pcoR, pcoS	silA, silB, silC, silE, silF, silP, silR, silS
211735	PDT000209276.2	SAMN07136420	GCA_010526075.1	Environment	ND/Others	2016	Europe	United Kingdom	34									tet(B)				arsA, arsB, arsC, arsD, arsR	merC, merP, merR, merT	pcoA, pcoC, pcoD, pcoR, pcoS	silA, silB, silC, silE, silF, silP, silR, silS
208932	PDT000209287.2	SAMN07136432	GCA_010495375.1	Environment	ND/Others	2016	Europe	United Kingdom	34									tet(B)				arsA, arsB, arsC, arsD, arsR	merC, merP, merR, merT	pcoA, pcoC, pcoD, pcoR, pcoS	silA, silB, silC, silE, silF, silP, silR, silS
211738	PDT000209291.2	SAMN07136437	GCA_010764315.1	Environment	ND/Others	2016	Europe	United Kingdom	34									tet(B)				arsA, arsB, arsC, arsD, arsR	merC, merP, merR, merT	pcoA, pcoC, pcoD, pcoR, pcoS	silA, silB, silC, silE, silF, silP, silR, silS
229876	PDT000243393.2	SAMN07690193	GCA_011422405.1	Environment	ND/Others	2016	Europe	United Kingdom	34									tet(B)				arsA, arsB, arsC, arsD, arsR	merC, merP, merR, merT	pcoA, pcoC, pcoD, pcoR, pcoS	silA, silB, silC, silE, silF, silP, silR, silS
229881	PDT000243422.2	SAMN07690261	GCA_010448875.1	Environment	ND/Others	2016	Europe	United Kingdom	34									tet(B)				arsA, arsB, arsC, arsD, arsR	merC, merP, merR, merT	pcoA, pcoC, pcoD, pcoR, pcoS	silA, silB, silC, silE, silF, silP, silR, silS
229877	PDT000243493.2	SAMN07690338	GCA_010458065.1	Environment	ND/Others	2016	Europe	United Kingdom	34									tet(B)				arsA, arsB, arsC, arsD, arsR	merC, merP, merR, merT	pcoA, pcoC, pcoD, pcoR, pcoS	silA, silB, silC, silE, silF, silP, silR, silS
211743	PDT000243766.2	SAMN07695270	GCA_011408175.1	Environment	ND/Others	2016	Europe	United Kingdom	34									tet(B)				arsA, arsB, arsC, arsD, arsR	merC, merP, merR, merT	pcoA, pcoC, pcoD, pcoR, pcoS	silA, silB, silC, silE, silF, silP, silR, silS
229879	PDT000243812.2	SAMN07695327	GCA_010620225.1	Environment	ND/Others	2016	Europe	United Kingdom	34									tet(B)				arsA, arsB, arsC, arsD, arsR	merC, merP, merR, merT	pcoA, pcoC, pcoD, pcoR, pcoS	silA, silB, silC, silE, silF, silP, silR, silS
229875	PDT000243843.2	SAMN07695354	GCA_011428615.1	Environment	ND/Others	2016	Europe	United Kingdom	34									tet(B)				arsA, arsB, arsC, arsD, arsR	merC, merP, merR, merT	pcoA, pcoC, pcoD, pcoR, pcoS	silA, silB, silC, silE, silF, silP, silR, silS
229874	PDT000246069.2	SAMN07714447	GCA_010592325.1	Environment	ND/Others	2016	Europe	United Kingdom	34									tet(B)				arsA, arsB, arsC, arsD, arsR	merC, merP, merR, merT	pcoA, pcoC, pcoD, pcoR, pcoS	silA, silB, silC, silE, silF, silP, silR, silS
224114	PDT000246125.2	SAMN07714496	GCA_011125185.1	Environment	ND/Others	2016	Europe	United Kingdom	34									tet(B)				arsA, arsB, arsC, arsD, arsR	merC, merP, merR, merT	pcoA, pcoC, pcoD, pcoR, pcoS	silA, silB, silC, silE, silF, silP, silR, silS
229878	PDT000246150.2	SAMN07714596	GCA_010449445.1	Environment	ND/Others	2016	Europe	United Kingdom	34									tet(B)				arsA, arsB, arsC, arsD, arsR	merC, merP, merR, merT	pcoA, pcoC, pcoD, pcoR, pcoS	silA, silB, silC, silE, silF, silP, silR, silS
231226	PDT000246172.2	SAMN07714617	GCA_010735905.1	Environment	ND/Others	2016	Europe	United Kingdom	34									tet(B)				arsA, arsB, arsC, arsD, arsR	merC, merP, merR, merT	pcoA, pcoC, pcoD, pcoR, pcoS	silA, silB, silC, silE, silF, silP, silR, silS
231225	PDT000246194.2	SAMN07714655	GCA_010591495.1	Environment	ND/Others	2016	Europe	United Kingdom	34									tet(B)				arsA, arsB, arsC, arsD, arsR	merC, merP, merR, merT	pcoA, pcoC, pcoD, pcoR, pcoS	silA, silB, silC, silE, silF, silP, silR, silS
224112	PDT000246283.2	SAMN07716063	GCA_010736995.1	Environment	ND/Others	2016	Europe	United Kingdom	34									tet(B)				arsA, arsB, arsC, arsD, arsR	merC, merP, merR, merT	pcoA, pcoC, pcoD, pcoR, pcoS	silA, silB, silC, silE, silF, silP, silR, silS
227013	PDT000246292.2	SAMN07716040	GCA_010736415.1	Environment	ND/Others	2016	Europe	United Kingdom	34									tet(B)				arsA, arsB, arsC, arsD, arsR	merC, merP, merR, merT	pcoA, pcoC, pcoD, pcoR, pcoS	silA, silB, silC, silE, silF, silP, silR, silS
232717	PDT000182507.2	SAMN06278494	GCA_010752415.1	Food	ND/Others	2016	Europe	United Kingdom	34		blaTEM-1B							tet(B)			ASSUT	arsA, arsB, arsC, arsD, arsR	merC, merP, merR, merT	pcoA, pcoC, pcoD, pcoR, pcoS	silA, silB, silC, silE, silF, silP, silR, silS		IncQ1
[truncated: 4,924 more rows]
