# Supplementary material for: Antimicrobial resistance and population genomics of emerging multidrug-resistant Salmonella 4,[5],12:i:- in Guangdong, China
Source: mSystems. 2024 May 15;9(6):e01164-23. doi: 10.1128/msystems.01164-23 (PMC11237462; doi:10.1128/msystems.01164-23)
Supplement: Table S4 — Pairwise comparison of single nucleotide polymorphisms of 1,546 ST34 Salmonella 4,[5],12:i:- isolates. [file msystems.01164-23-s0005.csv]

snp-dists 0.8.2	09ESS149.fasta-SNP	09ESS151.fasta-SNP	10ESS214.fasta-SNP	10ESS300.fasta-SNP	10ESS315.fasta-SNP	10ESS322.fasta-SNP	10ESS323.fasta-SNP	10ESS371.fasta-SNP	10ESS402.fasta-SNP	113.fasta-SNP	11ESS490.fasta-SNP	11ESS498.fasta-SNP	11ESS522.fasta-SNP	11ESS525.fasta-SNP	11ESS578.fasta-SNP	11ESS598.fasta-SNP	11ESS601.fasta-SNP	11ESS619.fasta-SNP	11ESS657.fasta-SNP	11ESS670.fasta-SNP	11ESS673.fasta-SNP	12E089.fasta-SNP	12E375.fasta-SNP	12ESS115.fasta-SNP	12ESS121017.fasta-SNP	12ESS12217.fasta-SNP	12ESS12219.fasta-SNP	12ESS12384.fasta-SNP	12ESS12432.fasta-SNP	12ESS12680.fasta-SNP	12ESS12839.fasta-SNP	12ESS12851.fasta-SNP	12ESS12990.fasta-SNP	12ESS212.fasta-SNP	12ESS349.fasta-SNP	12ESS385.fasta-SNP	12ESS596.fasta-SNP	13E0360.fasta-SNP	13E0379.fasta-SNP	13E0463.fasta-SNP	14E0060.fasta-SNP	14E0094.fasta-SNP	14E0210.fasta-SNP	14E0337.fasta-SNP	14E0356.fasta-SNP	14E0720.fasta-SNP	14E1010.fasta-SNP	14E1048.fasta-SNP	14E1049.fasta-SNP
09ESS149.fasta-SNP	0	66	96	75	66	62	77	81	80	114	68	74	74	27	66	81	26	78	14	19	79	90	87	69	80	76	84	94	71	69	69	101	86	70	80	20	70	94	85	71	27	90	94	93	87	27	90	31	44
09ESS151.fasta-SNP	66	0	89	37	24	22	37	50	46	108	79	40	26	79	79	74	78	37	65	71	48	54	47	81	48	88	46	59	26	38	38	49	54	85	48	73	82	52	43	26	76	53	52	51	45	76	48	83	75
10ESS214.fasta-SNP	96	89	0	99	91	89	99	109	105	123	109	99	97	108	109	79	107	105	94	101	105	112	106	110	107	118	110	119	97	95	95	123	112	115	104	101	112	117	110	97	108	112	117	116	112	107	115	114	104
10ESS300.fasta-SNP	75	37	99	0	36	34	41	60	56	119	89	50	45	88	89	87	87	50	74	80	58	67	58	91	59	97	62	70	42	48	48	72	65	93	59	81	91	63	55	42	87	57	63	62	60	87	63	94	84
10ESS315.fasta-SNP	66	24	91	36	0	4	39	52	48	111	80	42	32	79	80	76	78	38	65	71	50	56	49	81	50	89	48	62	32	40	40	51	56	85	50	72	82	54	43	32	78	52	54	53	47	78	50	85	75
10ESS322.fasta-SNP	62	22	89	34	4	0	37	48	46	109	78	40	30	75	76	72	74	34	63	69	48	54	47	79	46	87	44	60	30	36	36	49	52	81	46	70	80	52	41	30	76	50	52	51	43	76	46	81	73
10ESS323.fasta-SNP	77	37	99	41	39	37	0	63	58	121	92	52	45	89	92	86	88	52	76	82	61	64	60	94	61	98	59	73	45	51	51	63	67	98	61	83	95	63	57	45	86	61	63	62	60	86	63	94	86
10ESS371.fasta-SNP	81	50	109	60	52	48	63	0	24	129	97	36	58	94	95	92	93	63	82	88	42	32	43	98	24	106	22	36	58	28	28	77	48	100	42	89	99	78	70	58	95	75	78	77	71	95	74	100	92
10ESS402.fasta-SNP	80	46	105	56	48	46	58	24	0	125	94	32	54	93	94	90	92	61	79	85	40	28	39	95	22	103	20	34	54	26	26	73	46	99	40	86	96	74	67	54	92	72	74	73	69	92	72	99	89
113.fasta-SNP	114	108	123	119	111	109	121	129	125	0	129	119	117	127	129	109	125	124	113	119	124	128	125	131	127	135	131	139	117	116	116	143	131	135	121	119	131	137	128	117	126	131	137	136	132	125	135	131	121
11ESS490.fasta-SNP	68	79	109	89	80	78	92	97	94	129	0	87	87	80	6	96	78	94	66	73	93	103	94	64	96	72	100	108	85	86	86	112	102	68	95	74	65	107	97	85	79	101	107	106	102	80	105	87	77
11ESS498.fasta-SNP	74	40	99	50	42	40	52	36	32	119	87	0	48	87	87	84	86	56	73	79	32	40	33	89	34	96	32	46	48	24	24	67	40	93	34	80	90	68	61	48	86	66	68	67	63	86	66	93	83
11ESS522.fasta-SNP	74	26	97	45	32	30	45	58	54	117	87	48	0	87	87	82	85	46	73	79	56	61	54	88	56	96	54	68	30	46	46	56	62	93	56	80	89	60	50	30	84	59	60	59	53	84	56	91	83
11ESS525.fasta-SNP	27	79	108	88	79	75	89	94	93	127	80	87	87	0	79	92	11	91	29	34	92	103	100	80	93	89	97	107	84	82	82	114	99	83	93	35	83	107	98	84	42	103	107	106	100	42	103	46	58
11ESS578.fasta-SNP	66	79	109	89	80	76	92	95	94	129	6	87	87	79	0	94	77	92	67	73	93	103	94	64	94	72	98	108	85	84	84	112	100	66	93	74	65	107	97	84	79	102	107	106	100	80	103	85	77
11ESS598.fasta-SNP	81	74	79	87	76	72	86	92	90	109	96	84	82	92	94	0	93	88	82	88	90	97	91	98	90	105	88	104	82	79	79	101	96	100	89	88	99	102	95	82	93	100	102	101	95	92	98	97	92
11ESS601.fasta-SNP	26	78	107	87	78	74	88	93	92	125	78	86	85	11	77	93	0	90	28	33	91	102	99	81	92	88	96	106	83	81	81	113	98	82	91	34	82	106	97	83	41	101	106	105	99	41	102	44	57
11ESS619.fasta-SNP	78	37	105	50	38	34	52	63	61	124	94	56	46	91	92	88	90	0	79	85	63	69	63	94	61	101	59	75	46	50	50	65	67	96	61	86	96	68	47	46	92	65	68	67	59	92	62	97	88
11ESS657.fasta-SNP	14	65	94	74	65	63	76	82	79	113	66	73	73	29	67	82	28	79	0	19	78	89	86	68	81	75	85	93	70	70	70	100	87	71	81	20	69	93	84	70	27	89	93	92	88	27	91	33	43
11ESS670.fasta-SNP	19	71	101	80	71	69	82	88	85	119	73	79	79	34	73	88	33	85	19	0	84	95	92	74	87	81	91	99	76	76	76	106	93	77	87	25	75	99	90	76	32	93	99	98	94	32	97	38	49
11ESS673.fasta-SNP	79	48	105	58	50	48	61	42	40	124	93	32	56	92	93	90	91	63	78	84	0	48	41	94	42	102	40	53	56	32	32	75	48	98	42	85	95	76	69	56	91	74	76	75	71	91	74	98	88
12E089.fasta-SNP	90	54	112	67	56	54	64	32	28	128	103	40	61	103	103	97	102	69	89	95	48	0	47	105	30	113	28	41	62	34	34	81	53	109	47	96	106	82	75	62	100	82	82	81	77	100	80	106	99
12E375.fasta-SNP	87	47	106	58	49	47	60	43	39	125	94	33	54	100	94	91	99	63	86	92	41	47	0	97	41	104	45	52	55	31	31	82	47	100	40	92	97	75	68	55	100	73	75	74	70	100	73	105	97
12ESS115.fasta-SNP	69	81	110	91	81	79	94	98	95	131	64	89	88	80	64	98	81	94	68	74	94	105	97	0	98	72	101	108	87	88	88	116	104	71	98	75	12	109	99	87	80	106	109	108	104	81	107	87	78
12ESS121017.fasta-SNP	80	48	107	59	50	46	61	24	22	127	96	34	56	93	94	90	92	61	81	87	42	30	41	98	0	105	12	36	56	26	26	83	46	99	40	88	98	76	69	56	94	74	76	75	69	94	72	99	91
12ESS12217.fasta-SNP	76	88	118	97	89	87	98	106	103	135	72	96	96	89	72	105	88	101	75	81	102	113	104	72	105	0	109	117	94	92	92	123	111	2	105	82	75	116	105	94	86	113	116	115	111	87	114	94	85
12ESS12219.fasta-SNP	84	46	110	62	48	44	59	22	20	131	100	32	54	97	98	88	96	59	85	91	40	28	45	101	12	109	0	40	54	30	30	75	44	103	38	92	102	74	67	54	98	78	74	73	67	98	70	103	95
12ESS12384.fasta-SNP	94	59	119	70	62	60	73	36	34	139	108	46	68	107	108	104	106	75	93	99	53	41	52	108	36	117	40	0	68	40	40	94	59	113	53	100	109	88	80	68	106	84	88	87	83	106	84	113	102
12ESS12432.fasta-SNP	71	26	97	42	32	30	45	58	54	117	85	48	30	84	85	82	83	46	70	76	56	62	55	87	56	94	54	68	0	46	46	56	62	91	56	77	88	60	51	22	83	58	60	59	53	83	56	88	80
12ESS12680.fasta-SNP	69	38	95	48	40	36	51	28	26	116	86	24	46	82	84	79	81	50	70	76	32	34	31	88	26	92	30	40	46	0	0	73	35	89	29	77	88	66	58	46	83	64	66	65	59	83	62	88	80
12ESS12839.fasta-SNP	69	38	95	48	40	36	51	28	26	116	86	24	46	82	84	79	81	50	70	76	32	34	31	88	26	92	30	40	46	0	0	73	35	89	29	77	88	66	58	46	83	64	66	65	59	83	62	88	80
12ESS12851.fasta-SNP	101	49	123	72	51	49	63	77	73	143	112	67	56	114	112	101	113	65	100	106	75	81	82	116	83	123	75	94	56	73	73	0	81	120	75	107	117	79	70	56	111	87	79	78	38	111	41	117	110
12ESS12990.fasta-SNP	86	54	112	65	56	52	67	48	46	131	102	40	62	99	100	96	98	67	87	93	48	53	47	104	46	111	44	59	62	35	35	81	0	105	20	94	104	81	75	62	100	80	81	80	75	100	78	104	97
12ESS212.fasta-SNP	70	85	115	93	85	81	98	100	99	135	68	93	93	83	66	100	82	96	71	77	98	109	100	71	99	2	103	113	91	89	89	120	105	0	99	78	71	113	103	91	83	109	113	112	106	84	109	88	81
12ESS349.fasta-SNP	80	48	104	59	50	46	61	42	40	121	95	34	56	93	93	89	91	61	81	87	42	47	40	98	40	105	38	53	56	29	29	75	20	99	0	88	98	75	69	56	94	73	75	74	68	94	71	98	90
12ESS385.fasta-SNP	20	73	101	81	72	70	83	89	86	119	74	80	80	35	74	88	34	86	20	25	85	96	92	75	88	82	92	100	77	77	77	107	94	78	88	0	76	100	91	77	33	96	100	99	95	33	98	39	50
12ESS596.fasta-SNP	70	82	112	91	82	80	95	99	96	131	65	90	89	83	65	99	82	96	69	75	95	106	97	12	98	75	102	109	88	88	88	117	104	71	98	76	0	110	101	88	81	106	110	109	105	82	108	88	79
13E0360.fasta-SNP	94	52	117	63	54	52	63	78	74	137	107	68	60	107	107	102	106	68	93	99	76	82	75	109	76	116	74	88	60	66	66	79	81	113	75	100	110	0	73	60	104	77	0	1	75	104	78	111	102
13E0379.fasta-SNP	85	43	110	55	43	41	57	70	67	128	97	61	50	98	97	95	97	47	84	90	69	75	68	99	69	105	67	80	51	58	58	70	75	103	69	91	101	73	0	51	97	71	73	72	66	97	69	103	94
13E0463.fasta-SNP	71	26	97	42	32	30	45	58	54	117	85	48	30	84	84	82	83	46	70	76	56	62	55	87	56	94	54	68	22	46	46	56	62	91	56	77	88	60	51	0	83	58	60	59	53	83	56	88	80
14E0060.fasta-SNP	27	76	108	87	78	76	86	95	92	126	79	86	84	42	79	93	41	92	27	32	91	100	100	80	94	86	98	106	83	83	83	111	100	83	94	33	81	104	97	83	0	102	104	103	99	0	102	46	57
14E0094.fasta-SNP	90	53	112	57	52	50	61	75	72	131	101	66	59	103	102	100	101	65	89	93	74	82	73	106	74	113	78	84	58	64	64	87	80	109	73	96	106	77	71	58	102	0	77	76	74	102	78	108	99
14E0210.fasta-SNP	94	52	117	63	54	52	63	78	74	137	107	68	60	107	107	102	106	68	93	99	76	82	75	109	76	116	74	88	60	66	66	79	81	113	75	100	110	0	73	60	104	77	0	1	75	104	78	111	102
14E0337.fasta-SNP	93	51	116	62	53	51	62	77	73	136	106	67	59	106	106	101	105	67	92	98	75	81	74	108	75	115	73	87	59	65	65	78	80	112	74	99	109	1	72	59	103	76	1	0	74	103	77	110	101
14E0356.fasta-SNP	87	45	112	60	47	43	60	71	69	132	102	63	53	100	100	95	99	59	88	94	71	77	70	104	69	111	67	83	53	59	59	38	75	106	68	95	105	75	66	53	99	74	75	74	0	99	17	104	98
14E0720.fasta-SNP	27	76	107	87	78	76	86	95	92	125	80	86	84	42	80	92	41	92	27	32	91	100	100	81	94	87	98	106	83	83	83	111	100	84	94	33	82	104	97	83	0	102	104	103	99	0	102	46	57
14E1010.fasta-SNP	90	48	115	63	50	46	63	74	72	135	105	66	56	103	103	98	102	62	91	97	74	80	73	107	72	114	70	84	56	62	62	41	78	109	71	98	108	78	69	56	102	78	78	77	17	102	0	107	101
14E1048.fasta-SNP	31	83	114	94	85	81	94	100	99	131	87	93	91	46	85	97	44	97	33	38	98	106	105	87	99	94	103	113	88	88	88	117	104	88	98	39	88	111	103	88	46	108	111	110	104	46	107	0	63
14E1049.fasta-SNP	44	75	104	84	75	73	86	92	89	121	77	83	83	58	77	92	57	88	43	49	88	99	97	78	91	85	95	102	80	80	80	110	97	81	90	50	79	102	94	80	57	99	102	101	98	57	101	63	0
14E1154.fasta-SNP	69	34	95	45	36	34	47	56	52	114	84	46	42	82	84	80	81	49	68	74	54	60	53	86	54	93	52	65	42	44	44	60	60	89	54	75	86	62	55	42	81	59	62	61	57	81	60	88	78
14E1172.fasta-SNP	92	50	117	65	52	48	65	76	74	137	107	68	58	105	105	100	104	64	93	99	76	82	75	109	74	116	72	88	58	64	64	43	80	111	73	100	110	80	71	58	104	80	80	79	19	104	8	109	103
14E1234.fasta-SNP	103	63	128	72	65	63	72	89	85	148	117	79	71	116	117	113	115	79	102	108	87	93	86	119	87	126	85	99	71	77	77	90	92	122	85	109	119	53	84	71	115	86	53	52	86	115	89	122	111
14E1744.fasta-SNP	85	43	110	58	45	41	58	69	67	130	100	61	51	98	98	93	97	57	86	92	69	75	68	102	67	109	65	81	51	57	57	36	73	104	65	93	103	73	64	51	97	73	73	72	12	97	15	102	96
14ESS0015.fasta-SNP	76	89	119	99	90	86	102	105	104	139	16	97	97	89	14	104	87	102	77	83	103	113	104	74	104	81	108	118	95	94	94	122	110	75	102	84	75	117	107	95	89	112	117	116	110	90	113	95	87
14ESS0030.fasta-SNP	40	70	99	80	71	69	81	88	85	116	73	78	78	54	73	87	53	84	39	45	84	95	93	73	87	81	91	98	75	76	76	105	93	76	86	46	75	97	89	75	53	95	97	96	93	53	96	59	26
14ESS0034.fasta-SNP	34	63	94	73	65	63	74	82	79	111	67	73	71	48	67	80	47	78	33	39	78	87	87	67	81	75	79	92	70	70	70	90	87	71	80	40	69	90	84	70	47	89	90	89	86	47	89	53	12
14ESS0053.fasta-SNP	112	88	134	101	90	88	101	108	104	153	124	98	96	125	124	120	123	103	111	117	106	111	104	126	106	134	104	117	96	96	96	114	112	131	106	118	127	115	108	96	122	114	115	114	111	121	114	129	121
14ESS0104.fasta-SNP	38	69	98	78	69	67	80	86	83	115	71	77	77	52	71	86	51	82	37	43	82	93	91	72	85	79	89	96	74	74	74	104	91	75	85	44	73	96	88	74	51	92	96	95	92	51	95	57	24
14ESS0116.fasta-SNP	109	106	75	115	105	102	118	121	119	136	125	114	113	122	123	94	121	118	110	116	120	128	121	125	119	134	123	133	112	109	109	141	125	128	118	115	125	134	125	112	121	126	134	133	127	120	130	126	116
14ESS0174.fasta-SNP	92	54	118	65	52	48	67	77	76	134	108	69	61	105	105	104	104	53	93	98	77	86	77	107	76	113	80	88	59	64	64	88	82	109	75	100	109	83	61	60	106	79	83	82	74	106	77	111	103
14ESS0198.fasta-SNP	81	38	102	47	40	38	47	64	60	121	91	54	45	94	91	87	92	54	80	84	61	68	61	95	62	102	60	73	46	52	52	65	68	99	61	87	96	64	59	46	91	54	64	63	59	91	64	97	90
14ESS0202.fasta-SNP	38	69	97	78	69	67	80	86	83	114	71	77	77	52	71	85	51	82	37	43	82	93	91	72	85	79	89	96	74	74	74	104	91	75	84	44	73	96	88	74	51	93	96	95	92	51	95	57	8
14ESS0247.fasta-SNP	17	73	103	82	73	69	84	88	87	121	75	81	81	34	73	88	33	85	21	26	86	97	94	76	87	83	91	101	78	76	76	108	93	77	87	27	77	101	92	78	34	97	101	100	94	34	97	38	51
14ESS0253.fasta-SNP	86	95	127	107	98	96	106	115	112	147	24	105	103	99	22	112	97	112	85	91	111	118	112	82	114	90	118	126	103	104	104	128	120	86	113	92	83	123	115	103	97	119	123	122	118	98	121	105	95
14ESS0273.fasta-SNP	86	44	111	59	46	42	59	70	68	131	101	62	52	99	99	94	98	58	87	93	70	76	69	103	68	110	66	82	52	58	58	37	74	105	67	94	104	74	65	52	98	73	74	73	1	98	16	103	97
14ESS0297.fasta-SNP	82	42	107	53	44	40	53	66	64	127	97	58	50	95	95	90	94	56	83	89	66	72	65	99	64	106	62	78	50	54	54	69	70	101	64	90	100	58	63	50	94	67	58	57	63	94	66	99	93
14ESS0305.fasta-SNP	24	78	107	87	78	74	89	92	92	125	80	86	86	39	78	92	38	90	26	31	91	102	99	81	92	88	96	106	83	81	81	113	98	82	92	32	82	106	97	83	39	102	106	105	99	39	102	43	56
14ESS0314.fasta-SNP	19	73	103	82	73	69	84	87	87	120	74	81	80	34	72	88	33	85	21	26	86	97	94	76	87	83	91	100	78	76	76	108	93	77	87	27	77	101	92	78	34	97	101	100	94	34	97	37	51
14ESS0322.fasta-SNP	23	75	103	84	75	71	86	90	89	121	73	83	81	38	72	89	36	87	25	29	88	96	96	78	89	85	93	101	80	78	78	110	95	79	89	31	79	103	94	80	38	99	103	102	95	38	99	40	54
14ESS0336.fasta-SNP	25	75	103	84	75	73	86	92	89	121	73	83	81	40	74	91	38	89	25	29	88	96	96	78	91	85	95	101	80	80	80	110	97	81	91	31	79	103	94	80	38	99	103	102	97	38	101	42	54
14ESS0339.fasta-SNP	24	76	104	85	76	72	87	91	90	122	74	84	82	39	73	90	37	88	26	30	89	97	97	79	90	86	94	102	81	79	79	111	96	80	90	32	80	104	95	81	39	100	104	103	96	39	100	41	55
14ESS0346.fasta-SNP	36	81	112	95	84	82	93	101	98	133	89	91	89	51	89	98	50	97	36	41	97	103	106	90	101	93	104	112	88	91	91	116	107	93	100	42	91	109	101	88	47	110	109	108	104	47	107	53	66
14ESS0420.fasta-SNP	28	78	110	88	80	78	89	96	94	128	82	88	86	43	82	95	42	93	28	33	93	102	101	82	96	90	94	107	85	85	85	105	102	86	96	34	84	106	99	85	41	104	106	105	101	41	104	47	58
14ESS0441.fasta-SNP	25	75	103	84	75	73	86	92	89	121	73	83	81	40	74	91	38	89	25	29	88	96	96	78	91	85	95	101	80	80	80	110	97	81	91	31	79	103	94	80	38	99	103	102	97	38	101	42	54
14ESS0456.fasta-SNP	25	75	103	84	75	73	86	92	89	121	73	83	81	40	74	91	38	89	25	29	88	96	96	78	91	85	95	101	80	80	80	110	97	81	91	31	79	103	94	80	38	99	103	102	97	38	101	42	54
14ESS0485.fasta-SNP	83	78	84	89	80	76	89	96	94	113	98	88	86	96	96	67	94	92	84	88	94	100	95	101	94	108	98	108	86	83	83	113	100	102	93	90	101	106	99	86	97	103	106	105	98	96	102	101	94
14ESS0500.fasta-SNP	94	50	116	65	50	48	63	78	74	133	106	68	57	107	106	101	106	54	93	99	76	82	75	107	76	114	80	87	58	64	64	85	82	112	74	100	110	80	57	58	104	79	80	79	73	104	76	110	103
14ESS0514.fasta-SNP	22	74	104	83	74	72	85	90	88	121	75	82	81	37	75	91	36	88	22	27	87	98	95	77	90	84	94	101	79	79	79	109	96	80	90	28	78	102	93	79	35	98	102	101	97	35	100	40	52
14ESS0516.fasta-SNP	84	48	107	61	50	48	61	40	36	127	98	34	56	97	98	92	96	63	83	89	42	41	41	99	38	107	42	50	56	28	28	83	48	103	42	90	100	76	69	56	94	76	76	75	69	94	74	101	93
14ESS0534.fasta-SNP	80	95	125	103	95	91	108	110	109	145	78	103	103	93	76	110	92	106	81	87	108	119	110	81	109	16	113	123	101	99	99	130	115	14	109	88	81	123	113	101	93	118	123	122	116	94	119	98	91
14ESS0610.fasta-SNP	81	94	124	102	94	92	107	111	108	144	77	102	102	94	77	111	93	107	80	86	107	118	109	80	110	15	114	122	100	100	100	129	116	15	110	87	80	122	112	100	92	118	122	121	117	93	120	99	90
14ESS0636.fasta-SNP	25	75	103	84	75	73	86	92	89	121	73	83	81	40	74	91	38	89	25	29	88	96	96	78	91	85	95	101	80	80	80	110	97	81	91	31	79	103	94	80	38	99	103	102	97	38	101	42	54
14ESS0649.fasta-SNP	29	79	107	88	79	77	90	96	93	125	77	87	85	44	78	95	42	93	29	33	92	100	100	82	95	89	99	105	84	84	84	114	101	85	95	35	83	107	98	84	42	103	107	106	101	42	105	46	58
14ESS0680.fasta-SNP	85	53	111	64	55	51	66	47	45	130	101	39	61	98	99	95	97	66	86	92	47	52	46	103	45	110	43	58	61	34	34	80	23	104	18	93	103	80	74	61	99	79	80	79	74	99	77	103	96
14ESS0710.fasta-SNP	40	73	102	82	73	69	84	88	87	119	75	81	81	54	73	88	53	84	41	47	86	97	95	76	87	83	91	100	78	76	76	108	93	77	85	48	77	100	92	78	55	97	100	99	94	55	97	59	12
14ESS0821.fasta-SNP	23	74	105	84	76	72	86	91	90	124	78	84	82	38	76	88	37	88	25	30	89	98	97	79	90	87	88	104	81	80	80	101	96	81	90	31	80	102	95	81	38	100	102	101	95	38	98	42	55
14ESS0825.fasta-SNP	24	78	107	87	78	74	88	93	92	124	80	86	86	39	78	92	38	90	26	31	91	102	99	80	92	88	96	106	83	80	80	113	98	82	92	32	82	106	97	83	39	101	106	105	99	39	102	43	56
14ESS0829.fasta-SNP	39	70	99	79	70	68	81	87	84	116	72	78	78	53	72	87	52	83	38	44	83	94	92	73	86	80	90	97	75	75	75	105	92	76	85	45	74	97	89	75	52	94	97	96	93	52	96	58	17
14ESS0841.fasta-SNP	34	82	114	95	84	82	93	101	98	129	86	92	90	49	86	99	47	97	34	15	97	106	104	88	100	95	98	111	89	89	89	109	106	92	100	40	90	110	103	89	45	107	110	109	104	45	107	51	63
14ESS0875.fasta-SNP	26	78	108	87	78	76	89	94	92	126	80	86	86	41	80	95	40	92	26	31	91	102	99	81	94	88	98	106	83	83	83	113	100	84	94	32	82	106	97	83	39	102	106	105	101	39	104	45	56
14ESS0968.fasta-SNP	83	96	126	104	96	94	109	113	110	146	79	104	104	96	79	113	95	109	82	88	109	120	111	82	112	17	116	124	102	102	102	131	118	17	112	89	82	124	114	102	94	120	124	123	119	95	122	101	91
14ESS1015.fasta-SNP	30	80	106	89	80	78	89	97	94	123	78	88	86	45	79	95	43	94	30	34	93	100	100	83	95	88	100	106	85	82	82	115	101	84	95	36	84	108	99	85	42	104	108	107	102	42	106	46	59
14ESS1050.fasta-SNP	81	92	124	101	94	92	105	111	108	143	77	102	100	94	77	109	93	105	80	86	107	116	109	79	110	15	114	121	100	100	100	127	116	15	110	87	80	120	112	100	92	117	120	119	115	93	118	99	90
14ESS1484.fasta-SNP	30	83	113	92	83	79	94	98	97	131	84	91	91	45	82	98	44	95	32	37	96	107	105	86	97	93	101	111	88	86	86	118	103	87	96	38	87	111	102	88	45	107	111	110	104	45	107	49	62
14ESS1485.fasta-SNP	30	83	113	92	83	79	94	98	97	131	84	91	91	45	82	98	44	95	32	37	96	107	105	86	97	93	101	111	88	86	86	118	103	87	96	38	87	111	102	88	45	107	111	110	104	45	107	49	62
14ESS1489.fasta-SNP	45	76	105	85	76	74	87	93	90	122	78	84	84	59	78	93	58	89	44	50	89	100	98	79	92	86	96	103	81	81	81	111	98	82	92	51	80	103	95	81	58	100	103	102	99	58	102	64	31
14ESS1517.fasta-SNP	110	68	132	84	73	69	84	63	61	152	121	57	79	123	118	113	122	85	111	117	62	68	66	123	63	130	62	77	79	52	52	103	33	124	31	118	123	98	92	79	124	91	98	97	92	124	95	128	114
14ESS1566.fasta-SNP	27	79	107	88	79	75	86	94	93	122	78	87	86	42	77	93	40	91	29	33	92	97	100	82	93	89	97	102	84	82	82	114	99	83	93	35	83	107	98	84	42	103	107	106	99	42	103	45	58
14ESS1576.fasta-SNP	24	78	108	87	78	76	89	95	92	126	80	86	86	41	80	95	40	92	26	31	91	102	98	81	94	88	98	106	83	83	83	113	100	84	93	32	82	106	97	83	39	102	106	105	101	39	104	45	56
14ESS1593.fasta-SNP	36	67	96	76	67	65	78	84	81	112	69	75	75	50	69	84	49	80	35	41	80	91	89	70	83	77	87	94	72	72	72	102	89	73	82	42	71	94	86	72	49	91	94	93	90	49	93	55	14
14ESS1595.fasta-SNP	36	69	98	78	69	65	80	84	83	115	71	77	77	50	69	84	49	80	37	43	82	93	91	72	83	79	87	96	74	72	72	104	89	73	82	44	73	96	88	74	51	93	96	95	90	51	93	55	16
15E038.fasta-SNP	35	68	97	77	68	64	79	83	82	114	70	76	76	49	68	83	48	79	36	42	81	92	90	71	82	78	86	95	73	71	71	103	88	72	81	43	72	95	87	73	50	92	95	94	89	50	92	54	15
15E044.fasta-SNP	40	92	122	101	92	90	103	108	106	140	93	100	100	55	93	109	54	106	40	45	105	116	113	95	108	102	112	120	97	97	97	127	114	98	107	46	96	120	111	97	53	116	120	119	115	53	118	59	70
15E059.fasta-SNP	33	85	113	93	84	82	91	101	98	127	84	92	91	48	84	100	46	98	33	37	97	102	105	87	100	94	104	107	89	89	89	119	106	90	100	39	88	112	103	89	46	108	112	111	106	46	110	51	63
15E065.fasta-SNP	41	72	101	81	72	70	83	89	86	118	74	80	80	55	74	89	54	85	40	46	85	96	94	75	88	82	92	99	77	77	77	107	94	78	87	47	76	99	91	77	54	96	99	98	95	54	98	60	19
15E070.fasta-SNP	45	71	99	83	73	71	82	90	87	120	76	81	79	59	76	87	58	85	44	50	86	95	96	79	90	81	93	100	78	80	80	106	96	81	89	51	79	98	91	78	57	99	98	97	94	57	97	64	23
15E135.fasta-SNP	36	89	117	97	88	86	99	105	102	134	89	96	96	51	89	104	49	102	36	41	101	111	108	90	104	98	108	116	91	93	93	122	109	94	103	42	91	116	106	91	49	111	116	115	111	49	114	19	66
15E141.fasta-SNP	36	85	115	97	86	84	95	103	100	132	89	94	92	51	89	100	49	100	36	41	99	107	106	90	102	98	106	114	89	91	91	118	107	94	101	42	91	112	104	89	47	111	112	111	107	47	110	17	66
15E153.fasta-SNP	42	93	123	102	93	91	104	109	107	141	95	101	101	57	95	110	56	107	42	47	106	117	114	96	109	103	113	121	98	98	98	128	115	99	109	48	97	120	112	98	55	116	120	119	116	55	119	61	72
15E164.fasta-SNP	37	85	116	98	87	85	96	104	101	134	91	95	93	52	91	101	50	101	37	42	100	108	107	91	103	99	107	115	92	92	92	119	108	95	101	43	92	113	105	92	48	111	113	112	108	48	111	22	67
15E178.fasta-SNP	27	75	105	85	77	75	86	94	91	123	75	85	81	42	76	91	40	91	27	31	90	96	98	79	93	87	91	103	82	82	82	102	99	83	93	33	81	103	96	82	40	101	103	102	97	40	101	44	56
15E179.fasta-SNP	27	75	105	85	77	75	86	94	91	123	75	85	81	42	76	91	40	91	27	31	90	96	98	79	93	87	91	103	82	82	82	102	99	83	93	33	81	103	96	82	40	101	103	102	97	40	101	44	56
15E180.fasta-SNP	27	77	105	86	77	75	88	94	91	123	75	85	83	42	76	93	40	91	27	31	90	98	98	80	93	87	97	103	82	82	82	112	98	83	92	33	81	105	96	82	40	100	105	104	99	40	103	44	55
15E186.fasta-SNP	56	105	137	116	107	105	116	123	121	154	108	115	112	71	108	122	70	121	56	61	120	129	128	110	123	117	127	134	112	112	112	140	129	113	122	62	111	132	126	112	69	130	132	131	128	69	131	74	86
15E188.fasta-SNP	26	76	104	85	76	74	87	93	90	122	74	84	82	41	75	92	39	90	26	30	89	97	97	79	92	86	96	102	81	81	81	111	98	82	92	32	80	104	95	81	39	100	104	103	98	39	102	43	55
15E190.fasta-SNP	22	72	104	83	73	72	83	91	88	121	76	82	80	37	76	89	36	88	22	27	87	93	95	77	90	84	94	102	79	79	79	107	96	80	90	28	78	100	93	79	35	98	100	99	95	35	98	41	52
15E2020.fasta-SNP	37	86	118	97	88	86	97	104	102	135	89	96	93	52	89	103	51	102	37	42	101	110	109	91	104	98	108	115	93	93	93	121	110	94	104	43	92	114	107	93	50	111	114	113	109	50	112	55	67
15E227.fasta-SNP	46	79	108	88	79	75	90	94	93	125	80	87	87	60	78	94	59	90	47	53	92	103	101	82	93	89	97	106	84	82	82	114	99	83	92	54	83	106	98	84	61	103	106	105	100	61	103	65	26
15E248.fasta-SNP	25	73	103	83	75	73	84	92	89	121	73	83	79	40	74	89	38	89	25	29	88	94	96	77	91	85	89	101	80	80	80	100	97	81	91	31	79	101	94	80	38	99	101	100	95	38	99	42	54
15E267.fasta-SNP	27	77	104	86	77	75	88	94	91	122	75	85	83	42	76	92	40	91	27	31	90	98	98	80	93	87	97	103	82	82	82	112	99	83	93	33	81	105	96	82	40	101	105	104	99	40	103	44	56
15E268.fasta-SNP	27	79	107	88	79	75	90	94	93	125	77	87	85	42	76	93	40	91	29	33	92	100	100	82	93	89	97	105	84	82	82	114	99	83	93	35	83	107	98	84	42	103	107	106	99	42	103	44	58
15E269.fasta-SNP	27	80	110	89	80	76	91	95	94	126	79	88	86	42	77	95	41	92	29	34	93	101	101	83	94	90	98	106	85	83	83	115	100	84	94	35	84	108	99	85	42	104	108	107	101	42	104	44	59
15E289.fasta-SNP	98	93	108	104	95	93	105	113	109	43	114	103	101	111	114	93	109	109	97	103	109	115	109	115	111	123	115	123	101	100	100	127	116	119	107	103	115	121	113	101	110	116	121	120	116	109	119	115	106
15E325.fasta-SNP	36	87	116	96	87	85	98	104	101	133	85	95	93	50	85	104	48	101	35	39	100	111	108	90	103	96	107	113	92	92	92	122	109	93	103	42	91	115	106	92	49	102	115	114	110	49	113	53	66
15E384.fasta-SNP	97	57	116	70	61	59	70	71	67	135	105	59	64	111	105	101	110	75	96	102	69	74	75	107	69	114	72	80	65	58	58	91	75	110	69	103	109	85	78	65	110	84	85	84	80	110	83	114	106
15E396.fasta-SNP	40	71	101	80	71	69	82	88	85	119	73	79	79	54	73	88	53	85	39	45	84	95	93	74	87	81	91	99	76	76	76	106	93	77	86	46	75	99	90	76	53	95	99	98	94	53	97	59	18
15E409.fasta-SNP	99	77	124	88	78	76	89	97	93	144	113	87	85	110	113	107	111	92	98	104	95	101	94	115	95	122	99	107	85	85	85	112	101	118	95	105	115	105	98	85	111	101	105	104	100	111	103	118	108
15E428.fasta-SNP	30	80	108	89	80	78	91	97	94	126	78	88	86	45	79	96	43	94	30	34	93	101	101	83	96	90	100	106	85	85	85	115	102	86	96	36	84	108	99	85	43	104	108	107	102	43	106	47	59
15E434.fasta-SNP	24	76	106	85	76	74	86	93	90	124	77	84	84	39	77	93	38	90	24	29	89	97	97	79	92	86	96	104	81	81	81	111	98	82	92	30	80	104	95	81	37	100	104	103	99	37	102	43	54
15E444.fasta-SNP	30	84	114	93	84	80	95	98	98	132	86	92	92	45	84	99	44	96	32	37	97	108	105	87	98	94	102	112	89	87	87	119	104	88	98	38	88	112	103	89	45	108	112	111	105	45	108	48	62
15E446.fasta-SNP	46	94	125	107	96	94	105	113	110	143	99	104	102	61	99	110	59	110	46	51	109	117	116	100	112	108	116	124	101	101	101	128	117	104	111	52	101	122	114	101	57	121	122	121	117	57	120	31	76
15E447.fasta-SNP	50	98	128	110	99	97	109	116	113	147	101	107	105	65	103	114	63	113	50	55	112	121	120	103	116	111	119	127	104	105	105	132	121	108	115	56	105	126	117	104	61	123	126	125	121	61	124	35	80
15E464.fasta-SNP	26	78	108	87	78	76	88	95	92	126	80	86	86	41	80	95	40	92	26	31	91	99	99	81	94	88	98	106	83	83	83	113	100	84	94	32	82	106	97	83	39	102	106	105	101	39	104	45	56
15E468.fasta-SNP	28	77	108	89	78	76	87	94	92	126	82	86	84	43	82	93	42	92	28	33	91	100	99	83	94	90	98	106	83	83	83	111	100	86	94	34	84	104	97	83	39	104	104	103	99	39	102	45	58
15E475.fasta-SNP	26	74	106	87	76	74	84	93	90	124	80	84	82	41	80	91	40	90	26	31	89	95	97	81	92	88	96	104	81	81	81	109	98	84	92	32	82	102	95	81	37	102	102	101	97	37	100	43	56
15E492.fasta-SNP	38	87	118	99	88	86	97	105	102	135	91	96	93	53	91	103	52	102	38	43	101	110	109	93	104	100	108	116	93	93	93	121	110	96	103	44	94	114	107	93	49	114	114	113	109	49	112	54	68
15E493.fasta-SNP	28	80	106	89	80	76	90	95	94	124	78	88	86	43	77	93	41	92	30	34	93	100	100	83	93	90	98	105	85	83	83	115	99	84	93	36	84	108	99	85	42	104	108	107	100	42	104	45	59
15E505.fasta-SNP	37	84	116	97	86	84	95	102	100	133	89	94	91	52	89	101	51	100	37	42	99	108	107	91	102	98	106	113	91	91	91	119	108	94	102	43	92	112	105	91	48	111	112	111	107	48	110	53	67
15E508.fasta-SNP	46	94	125	107	96	94	105	113	110	142	99	104	102	61	99	110	59	110	46	51	109	117	116	100	112	108	116	124	99	101	101	128	117	104	111	52	101	122	114	99	57	121	122	121	117	57	120	27	76
15E510.fasta-SNP	31	78	108	89	79	78	89	97	94	127	79	88	84	46	80	94	44	94	31	35	93	99	102	83	97	91	94	106	85	86	86	106	103	87	97	37	85	106	99	85	44	105	106	105	100	44	104	48	60
15E519.fasta-SNP	43	90	122	104	93	91	102	109	106	139	96	101	99	58	96	107	56	107	43	48	105	113	113	97	108	105	112	120	96	97	97	125	113	101	107	49	98	119	111	96	54	117	119	118	114	54	117	24	72
15E535.fasta-SNP	29	79	107	88	79	77	90	96	93	125	77	87	85	44	78	95	42	93	29	33	92	100	100	82	95	89	99	105	84	84	84	114	101	85	95	35	83	107	98	84	42	103	107	106	101	42	105	46	58
15E556.fasta-SNP	34	82	114	95	84	82	93	100	98	132	87	92	90	49	87	99	48	98	34	39	97	106	105	89	100	96	104	112	89	89	89	117	106	92	98	40	90	110	103	89	45	109	110	109	105	45	108	51	64
15E584.fasta-SNP	36	84	115	97	86	84	95	103	100	132	89	94	92	51	89	100	49	100	36	41	99	107	106	90	102	98	106	114	89	91	91	118	107	94	101	42	91	112	104	89	47	111	112	111	107	47	110	17	66
15ESS0009.fasta-SNP	42	91	123	102	93	91	102	110	107	141	95	101	99	57	95	108	56	107	42	23	106	115	115	96	109	103	113	121	98	98	98	126	115	99	109	48	97	119	112	98	55	115	119	118	114	55	117	61	72
15ESS0048.fasta-SNP	39	70	99	79	70	68	81	87	84	116	72	78	78	53	72	87	52	83	38	44	83	94	92	73	86	80	90	97	75	75	75	105	92	76	85	45	74	97	89	75	52	94	97	96	93	52	96	58	17
15ESS0063.fasta-SNP	41	72	100	81	72	70	83	89	86	117	73	80	79	54	73	89	53	85	39	46	85	96	94	75	88	82	92	98	77	77	77	107	93	78	86	47	76	99	91	77	54	96	99	98	95	54	98	59	19
15ESS0067.fasta-SNP	32	86	116	95	86	82	97	101	100	134	88	94	94	47	86	101	46	98	34	39	99	110	107	89	100	96	104	114	91	89	89	121	106	90	99	40	90	114	105	91	47	110	114	113	107	47	110	51	64
15ESS0099.fasta-SNP	77	91	123	100	93	89	103	108	107	142	76	101	99	90	74	106	89	104	78	84	106	114	108	77	107	61	105	121	99	95	95	118	113	59	106	85	79	119	111	99	90	117	119	118	112	91	115	96	88
15ESS0133.fasta-SNP	83	47	106	60	49	47	60	59	55	126	96	49	55	96	96	91	95	63	82	88	57	63	56	98	57	105	55	69	55	47	47	74	63	102	57	89	99	75	68	55	93	75	75	74	70	93	73	100	92
15ESS0137.fasta-SNP	81	94	124	102	94	92	107	111	108	144	77	102	102	94	77	111	93	107	80	86	107	118	109	80	110	15	114	122	100	100	100	129	116	15	110	87	80	122	112	100	92	118	122	121	117	93	120	99	90
15ESS0365.fasta-SNP	105	53	123	72	59	55	72	83	81	143	114	75	55	118	112	106	117	71	106	112	83	89	82	116	81	123	79	95	57	71	71	84	87	118	81	113	117	87	78	57	118	87	87	86	78	118	81	122	117
15ESS1025.fasta-SNP	41	71	100	80	71	69	82	87	85	117	73	79	79	55	73	88	54	84	40	46	84	95	93	74	87	81	91	98	76	76	76	106	93	77	87	47	75	98	90	76	54	95	98	97	94	54	97	60	23
15ESS1193.fasta-SNP	84	50	108	61	52	50	63	28	24	129	98	36	58	97	98	94	96	65	83	89	44	32	43	100	22	107	26	38	58	30	30	85	50	103	44	90	100	78	71	58	96	76	78	77	73	96	76	103	93
15ESS1277.fasta-SNP	91	56	114	67	58	56	69	34	30	134	103	42	64	103	103	100	102	71	89	96	50	38	49	106	18	112	22	43	64	36	36	91	56	109	50	97	106	83	77	64	103	81	83	82	79	103	82	110	100
15ESS1291.fasta-SNP	29	79	111	89	81	79	90	98	95	129	83	89	87	44	83	96	43	95	29	34	94	103	102	83	97	91	95	109	86	86	86	106	103	87	97	35	85	107	100	86	42	105	107	106	102	42	105	44	59
15ESS1296.fasta-SNP	44	77	106	86	77	73	88	92	91	123	79	85	85	58	77	92	56	88	45	51	90	100	98	79	91	87	95	104	82	80	80	111	97	81	91	52	80	104	95	82	59	100	104	103	98	59	101	63	36
15ESS1346.fasta-SNP	26	80	110	89	80	76	91	95	94	128	82	88	88	41	80	95	40	92	28	33	93	104	101	83	94	90	98	108	85	83	83	115	100	84	94	34	84	108	99	85	41	104	108	107	102	41	104	45	58
15ESS1392.fasta-SNP	98	78	123	87	78	76	91	96	92	140	111	86	86	111	111	110	109	92	97	103	94	102	92	114	94	121	98	106	84	84	84	113	100	117	94	104	114	106	97	84	110	99	106	105	100	110	103	117	106
15ESS2028.fasta-SNP	85	96	128	105	98	96	109	115	112	148	81	106	104	98	81	113	97	111	84	90	111	120	113	83	114	19	112	126	104	104	104	123	120	19	114	91	84	124	116	104	96	122	124	123	119	97	122	103	94
15ESS2035.fasta-SNP	45	98	129	108	99	95	110	113	112	144	99	107	105	60	97	114	59	111	47	52	111	118	120	102	112	109	116	124	102	98	98	134	117	103	111	53	103	127	118	102	60	121	127	126	120	60	123	23	76
15ESS2044.fasta-SNP	36	67	96	76	67	65	78	84	81	114	70	75	75	50	70	83	49	81	35	41	80	91	88	71	83	78	87	95	72	72	72	102	89	74	83	42	72	95	86	72	49	91	95	94	90	49	93	55	46
15ESS2050.fasta-SNP	41	70	101	80	72	70	81	89	86	118	74	80	78	55	74	87	54	85	40	46	85	94	94	74	88	82	86	99	77	77	77	97	94	78	87	47	76	97	91	77	54	96	97	96	93	54	96	60	19
15ESS2249.fasta-SNP	26	80	110	89	80	76	91	95	94	128	82	88	88	41	80	95	40	92	28	33	93	104	101	83	94	90	98	108	85	83	83	115	100	84	94	34	84	108	99	85	41	104	108	107	101	41	104	45	58
15ESS2380.fasta-SNP	30	81	111	90	81	79	92	98	95	129	83	89	89	45	83	98	44	95	30	35	94	105	102	84	97	91	101	109	86	86	86	116	103	87	97	36	85	109	100	86	43	105	109	108	104	43	107	49	59
16E002.fasta-SNP	31	78	105	87	80	78	86	97	94	122	77	88	84	46	78	93	44	93	31	35	93	96	100	83	95	87	100	102	85	86	86	113	101	87	95	37	84	106	98	85	43	104	106	105	100	43	104	48	60
16E011.fasta-SNP	48	79	108	88	79	77	90	96	93	125	81	87	87	62	81	96	61	92	47	53	92	103	101	82	95	89	99	106	84	84	84	114	101	85	94	54	83	106	98	84	61	103	106	105	102	61	105	67	26
16E015.fasta-SNP	40	72	99	81	72	70	83	89	86	117	73	80	80	55	74	88	54	85	40	45	85	96	94	75	88	82	92	99	77	77	77	107	94	78	87	46	76	99	91	77	53	96	99	98	95	53	98	59	19
16E021.fasta-SNP	49	80	109	89	80	78	90	97	94	126	82	88	88	61	82	95	62	93	48	54	93	104	102	83	96	90	100	107	85	85	85	115	102	86	94	55	84	107	99	85	62	104	107	106	103	62	106	68	27
16E027.fasta-SNP	106	73	131	85	75	71	85	67	65	149	121	59	81	119	119	115	117	86	107	113	67	70	65	124	65	128	63	79	81	55	55	100	71	126	65	114	125	101	93	81	118	100	101	100	93	118	96	123	116
16E059.fasta-SNP	48	75	106	88	77	75	86	94	91	123	81	85	83	62	81	92	61	90	47	53	90	99	99	82	93	89	97	104	82	82	82	110	99	85	93	54	83	102	96	82	59	102	102	101	98	59	101	65	34
16E078.fasta-SNP	32	79	110	89	81	79	91	99	96	131	83	90	87	47	84	97	46	94	32	37	95	101	103	85	98	89	102	110	86	88	88	114	104	89	98	38	85	108	99	86	45	106	108	107	102	45	105	51	61
16E080.fasta-SNP	42	91	122	100	93	91	102	110	107	142	94	101	99	57	94	107	56	106	42	47	106	112	114	97	109	100	113	121	98	99	99	126	115	100	108	48	97	119	111	98	55	117	119	118	114	55	117	61	72
16E097.fasta-SNP	80	92	121	102	92	90	104	109	106	140	77	100	100	94	77	109	93	105	79	85	105	116	109	78	109	17	112	119	98	98	98	127	115	13	109	86	79	120	111	98	91	117	120	119	115	92	118	98	89
16E098.fasta-SNP	38	85	117	98	87	85	96	103	101	135	90	95	93	53	90	102	52	101	38	43	100	109	109	92	103	99	107	115	92	92	92	120	109	95	102	44	93	113	106	92	49	113	113	112	108	49	111	55	68
16E110.fasta-SNP	48	96	128	109	98	96	107	114	112	146	101	106	104	63	101	113	62	112	48	53	111	120	119	103	114	110	118	126	103	103	103	131	120	106	113	54	104	124	117	103	59	124	124	123	119	59	122	65	78
16E111.fasta-SNP	48	96	128	109	98	96	107	114	112	146	102	106	104	63	102	113	62	112	48	53	111	120	119	103	114	110	118	126	103	103	103	131	120	106	113	54	104	124	117	103	59	124	124	123	119	59	122	65	78
16E118.fasta-SNP	40	86	116	99	88	86	97	105	102	133	87	96	91	55	88	102	53	102	40	44	101	107	109	92	104	100	102	113	93	93	93	113	110	96	103	46	94	114	107	93	51	114	114	113	108	51	112	54	69
16E130.fasta-SNP	53	79	110	92	81	79	90	97	95	127	84	89	87	67	84	96	66	94	52	58	94	103	103	86	97	93	95	108	86	86	86	106	103	89	97	59	87	106	100	86	64	107	106	105	102	64	105	70	35
16E137.fasta-SNP	48	74	105	88	76	74	85	93	90	124	81	84	82	62	81	90	60	90	47	53	89	94	97	82	93	90	96	104	81	82	82	107	99	86	93	54	83	102	94	81	59	101	102	101	97	59	100	65	58
16E150.fasta-SNP	44	74	103	84	74	73	86	92	88	121	75	83	83	58	76	91	57	88	42	48	88	98	96	78	91	84	95	101	79	80	80	109	96	81	89	50	78	101	93	80	56	98	102	100	98	56	101	63	21
16E170.fasta-SNP	42	90	121	103	92	90	101	109	106	139	95	100	98	57	95	106	55	106	42	47	105	113	112	96	108	104	112	120	97	97	97	124	113	100	107	48	97	118	110	97	53	117	118	117	113	53	116	27	72
16E183.fasta-SNP	42	75	104	84	75	71	86	90	89	121	77	83	83	56	75	90	55	86	43	49	88	99	97	78	89	85	93	102	80	78	78	110	95	79	88	50	79	102	94	80	57	99	102	101	96	57	99	61	14
16E184.fasta-SNP	53	80	111	93	82	80	91	99	96	127	85	90	87	67	85	97	66	95	52	58	95	101	104	87	98	94	102	108	87	87	87	115	104	90	96	59	88	107	101	87	64	107	107	106	103	64	106	69	31
16E201.fasta-SNP	36	86	118	97	88	86	97	104	102	135	89	96	93	51	89	103	50	102	36	41	101	110	109	91	104	98	108	115	93	93	93	121	110	94	104	42	92	114	107	93	49	111	114	113	109	49	112	54	65
16E229.fasta-SNP	27	78	106	86	78	76	88	95	92	124	78	86	85	42	78	94	40	91	27	30	91	99	99	81	94	86	98	105	83	82	82	113	100	83	94	33	82	106	96	83	40	102	106	105	100	40	104	45	57
16E242.fasta-SNP	46	98	128	107	98	96	108	115	112	146	100	106	106	61	100	115	60	112	46	27	111	122	118	101	114	108	118	126	103	103	103	133	119	104	114	52	102	126	117	103	59	120	126	125	121	59	124	65	76
16E255.fasta-SNP	48	75	106	88	77	75	86	94	91	123	80	85	83	62	80	92	61	90	47	53	90	99	99	82	93	89	97	104	82	82	82	110	99	85	92	54	83	102	96	82	59	103	102	101	98	59	101	65	26
16E274.fasta-SNP	49	80	109	89	80	78	91	97	94	126	82	88	88	63	82	97	62	93	48	54	93	104	102	83	96	90	100	107	85	85	85	115	102	86	95	55	84	107	99	85	62	104	107	106	103	62	106	68	27
16E275.fasta-SNP	39	91	121	100	91	89	102	107	105	139	93	99	99	54	93	108	53	105	39	44	104	115	112	94	107	101	111	119	96	96	96	126	113	97	106	45	95	119	110	96	52	115	119	118	114	52	117	58	69
16E277.fasta-SNP	49	79	108	88	79	77	90	96	93	125	81	87	87	63	81	96	62	92	48	54	92	103	102	82	95	89	99	106	84	84	84	114	101	85	95	55	83	106	98	84	62	103	106	105	102	62	105	68	31
16E278.fasta-SNP	26	76	104	85	76	74	87	93	90	122	74	84	82	41	75	92	39	90	26	30	89	97	97	79	92	86	96	102	81	81	81	111	98	82	92	32	80	104	95	81	39	100	104	103	98	39	102	43	55
16E283.fasta-SNP	62	93	123	102	93	91	96	110	107	133	95	101	101	76	95	110	75	107	61	67	106	113	114	96	109	100	113	116	98	95	95	128	115	96	109	68	97	121	112	98	75	117	121	120	116	75	119	81	66
16E301.fasta-SNP	43	92	122	104	93	91	102	110	107	139	96	101	99	58	96	107	56	107	43	48	106	114	114	97	109	105	113	121	96	98	98	125	114	101	108	49	98	119	111	96	54	118	119	118	114	54	117	24	73
16E312.fasta-SNP	44	92	123	105	94	92	103	111	108	140	98	102	100	59	98	108	57	108	44	49	107	115	114	98	110	106	114	122	97	99	99	126	115	102	109	50	99	120	112	97	55	119	120	119	115	55	118	25	74
16E339.fasta-SNP	85	42	107	57	36	34	57	70	66	128	98	60	49	98	98	92	95	56	84	88	68	72	66	100	68	108	72	80	50	57	57	75	74	105	68	91	101	72	60	50	95	71	72	71	64	95	68	101	94
16E366.fasta-SNP	53	101	133	114	103	101	111	119	117	149	106	111	108	68	106	118	67	117	53	58	116	125	124	107	119	115	123	130	108	107	107	136	125	111	119	59	109	129	122	108	64	127	129	128	124	64	127	69	83
16E367.fasta-SNP	36	87	118	96	88	86	96	105	102	136	89	96	94	51	89	102	50	102	36	41	101	107	109	91	104	97	108	116	93	93	93	121	110	94	104	42	92	114	107	93	49	112	114	113	109	49	112	55	66
16E460.fasta-SNP	30	80	110	90	82	78	87	97	96	124	80	90	86	45	79	94	43	94	32	36	95	98	103	84	96	92	94	104	87	85	85	107	102	86	96	38	86	108	101	87	45	106	108	107	100	45	104	47	61
16E488.fasta-SNP	55	104	135	116	105	103	113	121	119	151	108	113	110	70	108	120	69	119	55	60	118	127	126	109	121	117	125	132	110	109	109	138	127	113	121	61	111	131	124	110	66	129	131	130	126	66	129	71	85
16E495.fasta-SNP	28	78	108	88	80	76	88	95	94	125	77	88	84	43	76	92	41	92	30	34	93	99	101	82	94	89	92	106	85	83	83	105	100	83	94	36	84	106	99	85	43	104	106	105	97	43	102	45	59
16ESS0015.fasta-SNP	35	66	97	76	68	64	76	83	82	114	71	76	74	49	69	80	48	80	36	42	81	90	89	70	82	79	80	95	73	70	70	93	88	73	81	43	73	94	87	73	50	91	94	93	87	50	90	54	47
16ESS0037.fasta-SNP	81	41	105	29	43	41	46	67	63	124	94	57	49	94	94	91	93	56	80	86	65	71	64	96	65	103	65	76	49	55	55	70	71	100	65	87	97	66	62	49	93	63	66	65	64	93	67	100	90
16ESS0041.fasta-SNP	83	35	105	53	41	39	54	67	63	126	96	57	43	96	96	91	95	53	82	88	65	71	64	98	65	102	63	77	43	55	55	66	71	102	65	89	99	69	59	43	93	69	69	68	62	93	65	100	92
16ESS0051.fasta-SNP	31	60	102	74	62	60	73	84	80	120	78	74	68	48	78	87	47	76	33	38	79	88	87	79	82	87	86	94	68	71	71	95	88	82	82	39	80	89	81	68	44	89	89	88	83	44	86	50	60
16ESS0072.fasta-SNP	56	105	135	118	106	102	116	121	120	153	111	114	113	71	109	119	69	118	58	63	119	128	127	110	121	119	118	134	109	110	110	131	126	113	120	64	112	133	124	109	69	129	133	132	126	69	129	37	88
16ESS0102.fasta-SNP	90	48	114	63	50	46	63	74	72	134	104	66	56	103	102	97	102	62	91	97	74	80	73	107	72	114	70	86	56	62	62	41	77	109	70	98	108	78	69	56	102	78	78	77	17	102	20	107	101
16ESS0103.fasta-SNP	104	50	121	69	56	54	69	82	78	141	111	72	52	117	111	106	116	70	103	109	80	86	79	113	80	120	78	92	54	70	70	81	86	117	80	110	114	84	75	54	115	84	84	83	77	115	80	121	114
16ESS0172.fasta-SNP	87	100	130	108	100	98	113	117	114	150	83	108	108	100	83	117	99	113	86	92	113	124	115	86	116	21	120	128	106	106	106	135	122	21	116	93	86	128	118	106	98	124	128	127	123	99	126	105	96
16ESS0214.fasta-SNP	34	66	95	74	66	63	77	83	80	112	68	73	73	48	67	82	47	78	34	40	79	89	88	69	82	76	85	93	71	70	70	100	87	71	81	41	70	93	85	71	48	89	93	91	88	48	92	54	21
16ESS0300.fasta-SNP	45	97	129	108	99	95	107	113	113	145	100	107	104	60	98	112	59	111	47	52	112	121	120	101	113	109	117	126	104	101	101	132	119	103	112	53	103	125	118	104	60	122	125	124	118	60	121	63	77
16ESS1055.fasta-SNP	114	107	122	120	109	107	119	127	123	55	129	117	115	127	129	107	125	123	113	119	123	129	123	130	125	138	123	137	115	114	114	133	130	135	121	119	131	135	127	115	124	132	135	134	130	123	133	129	122
16ESS1059.fasta-SNP	104	50	121	69	56	54	69	82	78	141	111	72	52	117	111	106	116	70	103	109	80	86	79	113	80	120	78	92	54	70	70	81	86	117	80	110	114	84	75	54	115	84	84	83	77	115	80	121	114
16ESS1126.fasta-SNP	48	78	107	87	78	76	89	95	92	124	80	86	86	62	80	95	61	91	47	53	91	102	101	81	94	88	98	105	83	83	83	113	100	84	94	54	82	105	97	83	60	102	105	104	101	61	104	67	34
16ESS1235.fasta-SNP	42	94	123	103	94	92	105	110	108	141	96	102	102	57	96	110	56	108	42	47	107	115	115	97	110	104	114	122	99	99	99	129	116	100	110	48	98	122	113	99	55	118	122	121	117	55	120	61	72
16ESS1374.fasta-SNP	86	100	130	110	101	97	113	116	115	150	27	108	108	99	25	115	97	113	87	93	114	120	115	85	115	93	119	129	106	104	104	133	121	87	114	94	86	128	118	106	99	123	128	127	121	100	124	104	97
16ESS2242.fasta-SNP	92	56	114	69	58	56	69	56	52	133	104	46	63	105	104	99	104	72	91	97	54	59	53	107	54	114	52	65	64	43	43	83	60	111	53	98	108	84	77	64	102	83	84	83	79	102	82	107	101
16ESS2256.fasta-SNP	41	72	101	81	72	70	83	89	86	118	74	80	80	55	74	89	54	85	40	46	85	96	94	75	88	82	92	99	77	77	77	107	94	78	87	47	76	99	91	77	54	95	99	98	95	54	98	60	19
16ESS2292.fasta-SNP	86	46	111	36	48	46	51	72	68	131	99	62	54	99	100	96	97	62	85	91	70	75	68	101	70	109	68	82	54	60	60	73	76	105	68	92	101	72	66	54	98	66	72	71	69	98	72	105	95
16ESS2399.fasta-SNP	46	77	105	86	77	75	88	94	91	123	79	85	85	60	79	94	59	90	45	51	90	98	99	80	93	86	97	104	82	82	82	112	99	82	93	52	81	104	96	82	59	101	104	103	100	59	103	65	32
16ESS2431.fasta-SNP	39	91	121	100	91	89	101	108	105	138	93	99	99	54	93	108	53	105	39	44	104	115	112	94	107	101	111	119	96	96	96	126	113	97	105	45	95	119	110	96	52	115	119	118	114	52	117	58	69
16ESS2482.fasta-SNP	46	77	105	86	77	75	88	94	91	122	79	85	85	60	79	93	59	90	45	51	90	101	99	80	93	87	97	104	82	82	82	112	99	83	92	52	81	104	96	82	59	101	104	103	100	59	103	65	24
17E001.fasta-SNP	29	79	109	89	81	77	89	96	95	126	78	89	85	44	77	93	42	93	31	35	94	100	102	83	95	90	93	107	86	84	84	106	101	84	95	37	85	107	100	86	44	105	107	106	98	44	103	46	60
17E004.fasta-SNP	47	96	127	108	96	95	104	112	110	141	100	105	101	62	100	112	61	111	47	52	110	118	118	100	112	109	116	123	102	102	102	130	119	105	113	52	101	123	116	102	56	121	123	122	118	56	121	62	74
17E006.fasta-SNP	45	76	105	85	76	74	87	93	90	122	78	84	84	57	78	91	58	89	44	50	89	100	98	79	92	86	96	103	81	81	81	111	98	82	91	51	80	103	95	81	58	100	103	102	99	58	102	64	23
17E007.fasta-SNP	102	47	118	66	53	51	65	79	75	138	107	69	49	115	107	103	114	67	101	107	77	83	77	110	77	117	75	89	51	67	67	78	83	114	77	108	111	81	72	51	113	81	81	80	74	113	77	119	112
17E016.fasta-SNP	50	77	106	90	79	77	88	96	93	124	82	87	85	64	82	93	63	92	49	55	92	98	100	83	94	91	93	106	84	84	84	104	100	87	93	56	85	104	98	84	60	105	104	103	100	60	103	67	28
17E020.fasta-SNP	46	95	126	107	96	94	105	112	110	143	98	104	101	61	98	111	60	110	46	51	109	118	117	101	112	108	116	123	101	101	101	129	118	104	111	52	102	122	115	101	57	122	122	121	117	57	120	61	76
17E021.fasta-SNP	28	76	106	86	78	76	87	95	92	124	76	86	82	43	77	92	41	92	28	32	91	97	99	80	94	88	92	104	83	83	83	103	100	84	94	34	82	104	97	83	41	102	104	103	98	41	102	45	57
17E026.fasta-SNP	54	86	114	95	86	82	97	101	100	132	87	94	94	68	85	101	67	96	55	61	99	110	108	90	100	92	104	113	91	89	89	121	106	90	99	62	90	113	104	91	69	110	113	112	107	69	110	73	34
17E034.fasta-SNP	32	79	109	89	81	79	90	98	95	127	79	89	85	47	80	95	45	95	32	36	94	103	103	83	97	91	95	107	86	86	86	106	103	87	97	38	85	107	100	86	45	105	107	106	101	45	105	49	61
17E041.fasta-SNP	59	107	138	119	108	106	118	124	122	156	112	117	114	74	112	124	73	123	59	64	121	130	130	113	124	121	122	135	114	113	113	134	130	117	122	65	115	135	128	114	70	133	135	134	130	70	133	75	88
17E047.fasta-SNP	67	114	146	127	116	114	125	133	130	164	119	124	122	82	119	131	81	130	67	72	129	135	137	121	132	128	136	144	121	121	121	149	138	124	131	73	122	142	135	121	78	140	142	141	137	78	140	80	96
17E052.fasta-SNP	27	75	107	88	77	75	86	94	91	125	80	85	83	42	80	92	41	91	27	32	90	99	98	82	93	89	97	105	82	82	82	110	99	85	93	33	83	103	96	82	38	102	103	102	98	38	101	44	57
17E053.fasta-SNP	49	80	111	91	82	78	91	97	96	128	84	90	88	63	82	95	62	93	50	56	95	104	104	85	96	92	100	109	87	85	85	115	102	86	96	57	86	107	101	87	64	106	107	106	101	64	104	68	33
17E066.fasta-SNP	52	81	110	92	81	79	88	98	95	125	84	89	89	66	84	98	65	94	51	57	94	102	105	86	99	93	101	104	86	88	88	116	105	89	98	58	87	108	100	86	65	107	108	107	104	65	107	71	30
17E073.fasta-SNP	50	80	107	89	79	77	87	96	93	124	81	87	87	65	82	97	64	91	50	55	93	100	102	85	96	87	99	103	84	85	85	114	102	87	95	56	85	106	97	84	63	104	106	105	102	63	105	69	29
17E102.fasta-SNP	60	93	120	101	92	90	103	108	106	138	93	100	100	74	94	109	72	105	60	65	105	115	113	93	108	102	112	119	97	97	97	126	114	98	108	66	94	119	110	97	73	115	119	118	115	73	118	79	43
17E112.fasta-SNP	32	82	110	91	82	80	93	99	96	128	80	90	88	47	81	98	45	96	32	36	95	103	103	85	98	92	102	108	87	87	87	117	104	88	98	38	86	110	101	87	45	106	110	109	104	45	108	49	61
17E131.fasta-SNP	59	91	121	102	93	89	102	107	107	138	93	101	98	73	92	106	72	104	61	66	106	115	115	95	107	103	111	119	98	96	96	126	113	97	107	67	96	118	110	98	74	117	118	117	112	74	115	77	44
17E208.fasta-SNP	27	75	105	85	77	75	86	94	91	123	75	85	81	42	76	91	40	91	27	31	90	96	98	79	93	87	91	103	82	82	82	102	99	83	93	33	81	103	96	82	40	101	103	102	97	40	101	44	56
17E216.fasta-SNP	61	107	138	120	109	107	118	126	123	155	114	117	115	76	114	123	74	123	61	66	122	130	129	115	125	123	129	137	112	114	114	141	130	119	124	67	116	135	127	112	72	132	135	134	130	72	133	42	91
17E220.fasta-SNP	59	91	119	99	90	88	101	107	104	136	91	98	98	73	91	107	71	103	58	64	103	113	111	92	106	100	110	117	95	95	95	124	112	96	106	65	93	117	108	95	72	112	117	116	113	72	116	78	49
17E238.fasta-SNP	82	41	107	55	40	36	54	66	64	125	96	58	47	95	94	90	94	42	83	89	66	72	65	98	64	104	62	77	48	53	53	67	70	100	62	90	100	70	49	48	94	70	70	69	61	94	64	98	93
17E269.fasta-SNP	67	116	148	127	118	116	127	134	132	165	119	126	123	82	119	133	81	132	67	72	131	140	139	120	134	128	138	145	123	123	123	151	140	124	134	73	121	143	137	123	80	141	143	142	139	80	142	85	97
17E275.fasta-SNP	52	100	131	113	102	100	111	119	116	149	106	110	108	67	106	116	65	116	52	57	115	123	122	106	118	114	122	130	107	107	107	134	123	110	117	58	107	128	120	107	63	127	128	127	123	63	126	37	82
17E287.fasta-SNP	68	117	149	128	119	117	128	135	133	166	120	127	124	83	120	134	82	133	68	73	132	141	140	121	135	129	139	146	124	124	124	152	141	125	135	74	122	144	138	124	81	142	144	143	140	81	143	86	98
17E292.fasta-SNP	49	78	107	90	80	76	89	95	94	127	83	88	86	63	81	92	62	91	50	56	93	102	103	85	95	91	96	107	85	85	85	110	101	86	94	57	86	105	99	85	63	105	105	104	99	63	102	68	29
17E304.fasta-SNP	73	120	150	133	122	120	132	139	136	170	125	130	128	88	125	136	86	135	73	78	134	143	142	127	138	133	142	150	127	128	128	154	142	131	136	79	127	148	139	127	84	144	148	147	143	84	146	58	102
17E319.fasta-SNP	59	85	116	99	88	86	96	105	102	133	91	95	93	73	91	102	71	101	58	64	101	109	109	91	104	100	108	115	92	93	93	119	110	95	103	65	93	112	105	92	70	112	112	111	108	70	111	76	49
17E330.fasta-SNP	54	85	114	94	85	83	95	102	99	130	87	93	93	66	87	100	67	98	53	59	98	108	107	88	101	95	105	112	90	90	90	120	107	91	100	60	89	112	104	90	67	109	112	111	108	67	111	73	32
17E337.fasta-SNP	55	102	134	115	104	102	113	120	118	152	107	112	110	70	107	118	69	118	55	60	117	126	126	109	120	116	124	132	109	109	109	137	126	112	119	61	110	130	123	109	66	129	130	129	125	66	128	72	85
17E347.fasta-SNP	103	49	120	68	55	53	68	81	77	140	110	71	51	116	110	105	114	69	102	108	79	84	77	111	79	119	77	91	53	69	69	79	85	116	79	109	112	83	73	53	114	81	83	82	76	114	79	120	113
17E428.fasta-SNP	59	85	116	98	87	85	95	103	101	132	90	95	92	73	90	102	72	100	58	64	100	108	109	92	103	99	107	113	92	92	92	120	109	95	103	65	93	112	106	92	70	112	112	111	108	70	111	75	41
17E455.fasta-SNP	36	84	114	94	86	84	95	103	100	132	84	94	90	51	85	100	49	100	36	40	99	105	107	88	102	96	100	112	91	91	91	111	108	92	101	42	90	112	105	91	49	110	112	111	106	49	110	53	65
17E462.fasta-SNP	99	45	116	64	51	49	64	77	73	136	106	67	47	112	106	101	110	65	98	104	75	80	73	107	75	115	73	87	49	65	65	75	81	112	75	105	108	79	69	49	110	77	79	78	72	110	75	116	109
17E465.fasta-SNP	95	53	117	67	47	45	68	81	77	139	109	71	60	108	109	103	106	66	94	98	79	85	78	112	79	116	77	91	61	69	69	79	85	116	79	101	113	83	71	61	105	83	83	82	75	105	79	112	104
17E490.fasta-SNP	87	80	95	93	82	80	92	100	96	68	102	90	88	100	102	80	98	96	86	92	96	99	96	103	98	111	96	110	88	87	87	106	104	108	96	92	104	108	100	88	97	106	108	107	103	96	106	102	96
17E557.fasta-SNP	43	94	123	104	95	93	104	111	109	142	97	103	101	58	97	109	56	109	43	48	108	116	115	97	111	105	115	123	100	100	100	127	116	101	110	49	98	121	113	100	56	116	121	120	116	56	119	62	72
17E564.fasta-SNP	51	102	131	110	102	100	113	119	116	148	101	110	108	66	101	118	63	116	51	54	115	123	123	105	118	111	122	128	107	107	107	137	124	107	118	57	106	130	121	107	64	126	130	129	124	64	128	68	81
17E572.fasta-SNP	46	95	126	107	97	95	106	113	111	144	99	105	102	61	99	111	60	111	46	51	110	119	119	101	114	108	117	124	102	103	103	130	120	104	114	52	102	123	116	101	59	121	123	122	118	59	121	64	76
17E594.fasta-SNP	60	86	116	98	88	86	97	105	102	136	91	96	94	74	91	103	73	100	59	65	101	110	112	94	106	96	108	115	93	95	95	121	112	96	104	66	94	113	106	93	73	114	113	112	109	73	112	79	38
17E612.fasta-SNP	51	100	131	111	102	100	111	119	116	149	104	110	108	66	104	116	64	116	51	56	115	123	123	104	118	112	122	130	107	107	107	134	123	108	117	57	105	128	120	107	64	124	128	127	123	64	126	38	81
17E658.fasta-SNP	56	105	136	116	107	105	116	123	121	153	108	115	112	71	108	121	70	121	56	61	120	129	128	110	123	117	127	134	112	112	112	140	129	113	122	62	111	132	126	112	69	130	132	131	128	69	131	74	86
17ESS0016.fasta-SNP	69	100	131	111	102	98	111	117	116	148	104	110	108	83	102	115	82	113	70	76	115	124	124	105	116	112	120	129	107	105	105	135	122	106	116	77	106	127	121	107	84	126	127	126	121	84	124	88	55
17ESS0022.fasta-SNP	44	76	105	86	76	72	87	91	90	123	79	84	84	58	77	91	57	87	45	51	89	100	99	80	91	87	94	103	81	80	80	111	97	81	91	52	81	103	95	81	59	100	103	102	97	59	100	63	32
17ESS0032.fasta-SNP	42	74	103	83	74	70	85	89	88	120	76	82	82	56	74	89	55	85	43	49	87	98	97	77	88	84	86	101	79	77	77	101	94	78	88	50	78	101	93	79	57	98	101	100	95	57	98	61	30
17ESS0045.fasta-SNP	46	79	108	88	79	75	90	94	93	125	81	87	87	60	79	94	59	90	47	53	92	103	101	82	93	89	97	106	84	82	82	114	99	83	91	54	83	106	98	84	61	103	106	105	100	61	103	65	12
17ESS0066.fasta-SNP	40	92	121	101	92	90	103	109	106	140	94	100	100	55	94	109	54	106	40	45	105	116	113	95	108	102	112	120	97	97	97	127	114	98	108	46	96	120	111	97	53	115	120	119	115	53	118	59	70
17ESS0205.fasta-SNP	52	83	114	93	85	81	94	100	99	131	87	93	91	66	85	98	65	96	53	59	98	107	107	87	99	95	97	112	90	88	88	110	105	89	99	60	89	110	104	90	67	109	110	109	104	67	107	71	40
17ESS0284.fasta-SNP	82	97	126	105	97	93	110	112	111	147	79	105	105	95	77	111	93	108	83	87	110	121	112	83	111	18	115	125	103	101	101	132	117	16	111	90	83	125	115	103	95	121	125	124	117	96	121	100	93
17ESS0375.fasta-SNP	42	75	104	84	75	71	86	90	89	121	77	83	83	56	75	90	55	86	43	49	88	99	97	78	89	85	93	102	80	78	78	110	95	79	89	50	79	102	94	80	57	99	102	101	96	57	99	61	30
17ESS0735.fasta-SNP	49	82	111	91	82	78	93	97	96	128	84	90	90	63	82	97	62	93	50	56	95	106	104	85	96	92	100	109	87	85	85	117	102	86	96	57	86	109	101	87	64	106	109	108	103	64	106	68	37
17ESS0965.fasta-SNP	43	77	105	86	77	73	88	92	91	123	78	85	85	58	77	92	57	88	45	50	90	101	98	80	91	87	95	104	82	80	80	112	97	81	90	51	81	104	96	82	58	101	104	103	98	58	101	62	32
17ESS1063.fasta-SNP	85	43	110	55	42	41	56	71	67	126	97	61	48	98	97	95	97	45	84	90	69	75	68	98	69	106	67	78	50	57	57	70	75	103	69	90	101	73	52	50	97	71	73	72	66	97	69	102	94
17ESS1108.fasta-SNP	53	84	112	93	84	82	95	101	98	129	86	92	92	67	86	100	66	97	52	58	97	108	106	87	100	94	104	111	89	89	89	119	106	90	100	59	88	111	103	89	66	108	111	110	107	66	110	72	39
17ESS1292.fasta-SNP	36	88	118	97	88	86	99	104	102	136	90	96	96	51	90	105	50	102	36	41	101	112	109	91	104	98	108	116	93	93	93	123	110	94	104	42	92	116	107	93	49	112	116	115	111	49	114	55	66
17ESS2254.fasta-SNP	29	81	111	90	81	79	92	97	95	129	83	89	89	44	83	98	43	95	29	34	94	105	102	84	97	91	101	109	86	86	86	116	103	87	97	35	85	109	100	86	42	105	109	108	104	42	107	48	59
18ESS0007.fasta-SNP	43	77	105	86	77	73	88	92	91	123	78	85	85	58	77	92	57	88	45	50	90	101	99	80	91	87	95	104	82	80	80	112	97	81	90	51	81	104	96	82	58	101	104	103	98	58	101	62	24
18ESS0034.fasta-SNP	36	87	118	96	89	85	98	104	103	138	90	97	95	51	88	102	50	100	38	43	102	108	110	92	103	96	107	117	94	93	93	122	109	94	103	44	93	115	107	94	51	112	115	114	108	51	111	55	68
18ESS0035.fasta-SNP	33	84	112	93	84	80	95	99	98	130	82	92	90	48	81	98	46	96	35	39	97	105	105	87	98	94	102	110	89	87	87	119	104	88	98	41	88	112	103	89	48	108	112	111	104	48	108	50	64
18ESS0047.fasta-SNP	47	77	109	88	79	77	88	96	93	127	81	87	85	61	81	94	60	93	46	52	92	101	100	82	95	89	99	107	84	84	84	112	101	85	94	53	83	105	98	84	60	102	105	104	100	60	103	66	51
18ESS0054.fasta-SNP	33	83	111	92	83	81	94	100	97	128	80	90	89	48	81	99	46	97	33	37	96	104	104	86	99	92	103	109	88	88	88	116	105	88	99	39	87	111	102	87	46	105	111	110	105	46	109	50	62
18ESS0056.fasta-SNP	31	83	111	92	83	79	94	98	97	129	81	91	89	46	80	97	44	95	33	37	96	104	104	86	97	93	101	109	88	86	86	118	103	87	97	39	87	111	102	88	46	107	111	110	103	46	107	48	62
18ESS0059.fasta-SNP	26	78	106	87	78	74	89	93	92	124	76	86	84	41	75	92	39	90	28	32	91	99	99	81	92	88	96	104	83	81	81	113	98	82	92	34	82	105	97	83	41	102	105	104	98	41	102	43	57
18ESS0106.fasta-SNP	44	93	124	106	95	91	104	109	109	142	97	103	100	59	96	108	58	107	46	51	108	117	116	99	109	107	107	122	100	98	98	120	115	101	109	52	101	121	114	100	57	120	121	120	114	57	117	60	75
18ESS0192.fasta-SNP	49	80	109	89	80	78	91	97	94	126	82	88	88	63	82	97	62	93	48	54	93	103	102	83	96	90	100	107	85	84	84	115	102	86	95	55	84	107	99	85	62	104	107	106	103	62	106	67	27
18ESS0281.fasta-SNP	103	51	122	70	57	53	69	81	79	142	112	73	53	116	110	105	115	69	104	110	81	87	80	114	79	121	77	93	55	69	69	82	85	116	79	111	115	85	76	55	116	85	85	84	76	116	79	120	115
18ESS0293.fasta-SNP	103	98	113	109	100	98	110	118	114	50	119	108	106	116	119	98	114	114	102	108	114	120	114	120	116	128	114	128	106	105	105	124	121	124	112	108	120	126	118	106	115	120	126	125	121	114	124	120	111
18ESS0566.fasta-SNP	83	96	125	104	96	94	109	113	110	146	79	104	104	96	79	113	95	109	82	88	109	120	111	82	112	17	116	124	102	102	102	131	118	17	112	89	82	124	114	102	94	120	124	123	119	95	122	101	92
18ESS0665.fasta-SNP	33	83	113	93	85	81	94	100	99	131	83	93	89	48	82	97	46	97	35	39	98	104	106	87	99	95	97	111	90	88	88	110	105	89	99	41	89	111	104	90	48	109	111	110	103	48	107	50	64
18ESS0704.fasta-SNP	77	37	102	44	39	37	46	63	59	122	91	53	45	89	91	87	88	53	75	82	61	67	60	93	61	100	65	73	45	51	51	72	67	96	60	83	93	63	58	45	89	59	63	62	60	89	63	96	86
18ESS0709.fasta-SNP	52	85	114	94	85	81	95	100	99	131	87	93	93	66	85	100	65	96	53	59	98	104	107	88	99	95	103	112	90	86	86	120	105	89	99	60	89	112	104	90	67	109	112	111	106	67	109	69	36
18ESS0716.fasta-SNP	40	85	116	99	88	86	97	105	102	137	93	95	93	55	93	102	54	101	40	45	101	107	110	94	105	97	108	116	92	95	95	120	111	97	104	46	95	113	105	92	51	114	113	112	108	51	111	57	70
18ESS0718.fasta-SNP	45	93	122	103	95	93	104	112	109	139	93	103	99	60	94	109	58	108	45	49	108	114	116	97	111	105	109	120	100	100	100	120	117	101	111	51	99	120	114	100	58	118	120	119	115	58	119	62	74
18ESS0732.fasta-SNP	33	82	110	92	83	81	93	100	97	128	81	90	88	48	82	98	46	96	33	37	96	103	104	85	99	93	103	109	87	87	87	117	105	88	99	39	87	110	101	87	46	107	110	109	104	46	108	49	62
18ESS0879.fasta-SNP	50	83	110	92	83	79	93	98	97	129	83	91	91	65	82	98	64	93	52	57	96	107	105	87	97	89	101	110	88	86	86	118	103	87	95	58	87	110	101	88	65	107	110	109	104	65	107	69	31
18ESS0943.fasta-SNP	94	62	118	71	62	60	75	56	52	137	108	46	70	107	108	106	106	75	93	99	54	61	53	110	54	117	52	65	68	43	43	89	34	113	27	100	110	89	81	68	106	85	89	88	83	106	88	112	103
18ESS1313.fasta-SNP	56	80	111	95	82	80	88	99	96	130	88	90	88	70	88	97	68	95	55	61	95	99	105	90	101	94	102	106	87	91	91	114	107	94	101	62	90	108	99	87	67	108	108	107	103	67	106	73	60
18ESS1388.fasta-SNP	48	78	106	87	78	76	88	95	92	124	79	86	86	62	79	95	61	90	47	53	91	99	100	82	94	84	98	105	83	83	83	113	100	84	93	54	82	105	96	83	61	102	105	104	101	61	104	67	26
18ESS1424.fasta-SNP	65	95	125	105	96	94	105	113	110	142	98	104	102	79	98	111	77	109	64	70	109	117	117	98	112	106	116	123	101	101	101	128	118	102	112	71	99	121	114	101	78	119	121	120	117	78	120	84	55
18ESS1634.fasta-SNP	61	93	122	102	93	89	104	108	107	139	96	101	101	75	94	108	73	104	62	68	106	116	114	96	107	104	111	120	98	96	96	127	113	98	105	69	97	120	111	98	76	116	120	119	114	76	117	80	51
18ESS1890.fasta-SNP	44	91	121	102	93	91	102	110	107	139	91	101	97	59	92	107	57	107	44	48	106	115	114	96	109	103	113	119	98	98	98	126	114	99	108	50	97	119	112	98	57	115	119	118	113	57	117	61	72
18ESS1931.fasta-SNP	89	47	111	48	49	47	51	72	69	132	101	63	55	102	101	96	100	63	88	92	71	77	70	104	71	111	69	83	55	61	61	74	77	108	71	95	105	73	68	55	99	71	73	72	69	99	73	106	98
18ESS1935.fasta-SNP	48	81	110	90	81	77	92	96	95	127	83	89	89	62	81	96	61	92	49	55	94	104	103	84	95	91	99	108	86	83	83	116	101	85	94	56	85	108	100	86	63	105	108	107	102	63	105	66	28
18ESS1956.fasta-SNP	38	86	116	96	88	86	93	105	102	130	86	96	92	53	87	102	51	102	38	42	101	104	109	90	104	98	102	110	93	93	93	113	110	94	104	44	92	114	107	93	51	112	114	113	108	51	112	55	67
18ESS2005.fasta-SNP	57	89	117	98	89	85	100	104	103	135	90	97	97	71	88	104	70	99	58	64	102	113	111	93	103	95	107	116	94	92	92	124	109	93	102	65	93	116	107	94	72	113	116	115	110	72	113	76	37
18ESS2006.fasta-SNP	45	92	119	104	94	90	100	109	108	136	93	102	98	60	92	105	58	105	47	51	107	110	114	99	107	103	106	116	99	98	98	119	113	101	107	53	100	120	112	99	57	120	120	119	112	57	116	60	76
18ESS2011.fasta-SNP	93	41	112	57	47	45	60	73	69	132	100	63	43	106	100	97	104	61	92	98	71	76	69	101	71	109	69	83	45	61	61	71	77	106	71	99	102	75	65	45	106	72	75	74	68	106	71	112	103
18ESS2031.fasta-SNP	48	81	110	90	81	77	92	96	95	127	83	89	89	62	81	96	61	92	49	55	94	105	103	84	95	91	99	108	86	84	84	116	101	85	94	56	85	108	100	86	63	105	108	107	102	63	105	67	32
18ESS2080.fasta-SNP	41	74	103	83	74	70	85	89	88	120	76	82	82	55	74	89	54	85	42	48	87	98	96	77	88	84	92	101	79	77	77	109	94	78	87	49	78	101	93	79	56	98	101	100	95	56	98	60	21
18ESS2088.fasta-SNP	51	102	133	113	104	100	112	118	118	151	105	112	110	66	104	116	65	116	53	58	117	126	125	106	118	114	122	132	109	106	106	137	124	108	118	59	108	130	123	109	66	128	130	129	123	66	126	70	82
19E0341.fasta-SNP	73	103	133	114	105	103	114	121	119	150	105	113	110	87	106	120	86	118	73	78	118	127	127	107	121	115	125	131	110	110	110	138	127	111	121	79	108	130	122	110	86	129	130	129	126	86	129	91	56
19ESS0004.fasta-SNP	110	107	122	118	109	105	118	125	123	66	128	117	115	123	126	105	121	120	111	117	123	129	123	128	123	137	121	137	115	111	111	133	127	131	118	117	129	135	127	115	124	129	135	134	128	123	131	127	119
19ESS0007.fasta-SNP	46	77	106	86	77	75	88	94	91	123	79	85	85	60	79	94	59	90	45	51	90	101	99	80	93	87	97	104	82	82	82	112	99	83	92	52	81	104	96	82	59	101	104	103	100	59	103	65	16
19ESS0054.fasta-SNP	93	53	117	54	55	51	57	76	75	137	109	69	61	106	107	100	105	67	94	100	77	83	76	110	75	118	73	89	61	65	65	80	81	112	75	101	111	79	74	61	105	76	79	78	74	105	77	110	104
19ESS0056.fasta-SNP	57	87	115	96	87	85	98	104	101	132	89	95	95	71	88	103	70	100	56	62	100	111	110	90	103	97	107	114	92	92	92	122	109	93	102	63	91	114	106	92	70	111	114	113	110	70	113	76	27
19ESS0059.fasta-SNP	57	90	119	99	90	86	101	105	104	136	92	98	98	69	90	103	70	101	58	64	103	114	112	93	104	100	108	117	95	93	93	125	110	94	103	65	94	117	109	95	72	114	117	116	111	72	114	76	37
19ESS0078.fasta-SNP	55	89	117	98	89	85	100	104	103	135	90	97	97	70	89	104	69	100	57	62	102	113	111	92	103	99	107	116	94	92	92	124	109	93	102	63	93	116	108	94	70	113	116	115	110	70	113	74	36
19ESS0083.fasta-SNP	40	73	102	82	73	69	83	88	87	119	76	81	81	54	74	87	53	85	41	47	86	97	94	74	87	84	91	100	78	75	75	108	93	78	86	48	76	101	92	78	55	96	101	100	94	55	97	59	52
19ESS0101.fasta-SNP	30	82	110	90	82	78	93	97	96	128	80	90	88	45	79	96	43	94	32	35	95	103	103	85	96	91	100	108	87	85	85	117	102	85	96	38	86	110	101	87	45	106	110	109	102	45	106	47	61
19ESS0113.fasta-SNP	63	92	123	102	94	92	103	111	108	140	95	102	100	77	95	109	76	107	62	68	107	116	115	96	110	103	108	121	99	99	99	119	115	100	108	69	98	119	113	99	76	118	119	118	115	76	118	82	49
19ESS0132.fasta-SNP	57	85	116	96	87	85	96	104	101	133	90	95	93	71	90	102	69	100	56	62	100	108	108	90	103	98	107	114	92	92	92	119	109	94	102	63	91	112	105	92	70	110	112	111	108	70	111	76	45
19ESS0202.fasta-SNP	80	93	125	102	95	91	106	110	109	144	78	103	101	93	76	108	92	105	81	87	108	117	110	80	109	16	113	122	101	99	99	128	115	14	109	88	81	121	113	101	93	119	121	120	114	94	117	98	91
19ESS0217.fasta-SNP	61	93	121	103	93	89	103	108	107	140	95	101	101	75	93	107	72	104	62	66	106	115	115	96	108	104	111	120	98	96	96	127	114	98	108	69	97	120	111	98	76	116	120	119	113	76	117	79	53
19ESS0218.fasta-SNP	37	83	112	96	85	83	94	102	99	130	85	93	89	52	86	98	50	99	37	41	98	104	106	89	101	97	99	111	90	90	90	110	107	93	101	43	91	111	104	90	48	111	111	110	105	48	109	52	66
19ESS0252.fasta-SNP	34	85	117	95	87	83	96	102	101	135	89	95	93	49	87	100	48	99	36	41	100	109	109	89	101	97	99	115	92	90	90	112	107	91	101	42	91	113	106	92	49	111	113	112	106	49	109	53	66
19ESS0257.fasta-SNP	41	75	103	84	75	70	84	90	89	120	76	83	82	55	74	89	54	86	42	48	88	99	97	77	88	84	93	102	79	78	78	110	95	79	88	49	78	102	94	80	56	99	102	101	95	56	99	61	29
19ESS0307.fasta-SNP	45	94	119	104	96	92	102	111	110	135	93	104	100	60	92	106	58	106	47	50	109	112	116	100	109	103	108	117	101	100	100	121	115	100	109	53	100	121	114	101	59	120	121	120	114	59	118	62	76
19ESS0309.fasta-SNP	52	85	114	94	85	81	96	100	99	131	87	93	93	66	85	100	65	96	53	59	98	109	107	88	99	95	103	112	90	88	88	120	105	89	97	60	89	112	104	90	67	109	112	111	106	67	109	71	32
19ESS0316.fasta-SNP	95	53	118	68	46	42	68	78	76	140	107	70	61	108	105	102	105	64	96	100	78	84	77	110	77	118	80	90	60	67	67	87	83	113	77	103	111	83	70	60	107	83	83	82	73	107	77	112	106
19ESS0325.fasta-SNP	52	83	111	92	83	81	94	100	97	128	85	91	91	66	85	99	65	96	51	57	96	107	105	86	99	93	103	110	88	88	88	118	105	89	98	58	87	110	102	88	65	107	110	109	106	65	109	71	30
19ESS0333.fasta-SNP	73	102	131	113	104	102	113	117	117	149	102	110	109	88	103	117	87	116	71	76	116	125	125	105	119	114	123	129	108	108	108	134	125	110	118	79	106	128	121	108	86	128	128	127	123	86	126	91	56
19ESS0335.fasta-SNP	108	58	129	74	64	60	77	88	86	149	117	80	60	121	115	112	119	76	109	115	88	93	86	118	86	126	84	100	62	76	76	88	92	121	86	116	119	92	82	62	123	88	92	91	83	123	86	127	120
19ESS0336.fasta-SNP	32	84	112	93	84	80	95	99	98	132	84	92	92	47	83	98	44	96	34	38	97	104	104	86	98	94	102	112	89	87	87	118	104	88	98	40	87	112	102	89	47	107	112	111	104	47	108	51	63
19ESS0359.fasta-SNP	32	83	114	92	85	81	94	100	99	134	86	93	91	47	84	98	46	96	34	39	98	104	106	88	99	92	103	113	90	89	89	118	105	90	99	40	89	111	103	90	47	108	111	110	104	47	107	51	64
19ESS0407.fasta-SNP	39	87	116	97	89	87	97	106	103	133	86	97	93	54	87	102	52	103	39	43	102	108	110	91	105	98	103	115	94	94	94	114	111	94	105	45	93	115	108	94	52	113	115	114	108	52	113	56	68
19ESS0417.fasta-SNP	88	46	111	57	48	46	57	72	68	131	101	62	54	101	101	96	100	62	87	93	70	76	69	103	70	110	68	82	54	60	60	73	76	107	70	94	104	62	67	54	98	71	62	61	69	98	72	105	97
19ESS0421.fasta-SNP	90	103	135	112	105	101	116	120	119	155	88	113	111	103	86	118	102	116	91	97	118	127	120	90	119	26	117	133	111	109	109	130	125	24	119	98	91	131	123	111	103	129	131	130	124	104	127	108	101
19ESS0459.fasta-SNP	51	76	108	92	78	76	85	95	92	127	85	86	84	65	85	93	64	92	50	56	91	100	102	85	97	92	98	106	83	84	84	111	103	87	97	57	87	104	97	83	62	105	104	103	99	62	102	68	55
19ESS047.fasta-SNP	86	44	107	53	46	44	52	70	65	126	100	60	52	99	100	93	97	59	85	91	68	73	66	100	68	109	66	79	52	58	58	70	74	105	68	92	101	69	64	51	96	58	69	68	67	96	70	103	95
19ESS0471.fasta-SNP	75	105	135	116	107	105	116	124	121	153	108	115	113	90	109	122	89	120	75	80	120	129	129	110	123	117	127	134	112	112	112	140	129	113	123	81	111	132	126	112	88	131	132	131	128	88	131	94	60
19ESS0530.fasta-SNP	106	62	125	63	64	59	66	86	84	143	114	78	69	119	112	108	115	76	107	111	86	91	84	117	83	125	82	98	69	74	74	88	90	121	83	114	118	88	82	70	119	83	88	87	80	119	85	124	117
19ESS0542.fasta-SNP	34	85	116	94	87	83	96	102	101	136	88	95	93	49	86	100	48	98	36	41	100	106	108	90	101	94	105	115	92	91	91	120	107	92	101	42	91	113	105	92	49	110	113	112	106	49	109	53	66
19ESS0552.fasta-SNP	50	96	126	106	98	96	107	115	112	145	96	106	102	65	97	112	63	112	50	53	110	117	119	101	114	109	112	124	103	104	104	123	120	105	114	56	102	124	117	103	63	122	124	123	118	63	122	67	79
2008071.fna-SNP	72	69	75	79	70	68	82	88	85	104	86	79	77	83	86	49	82	82	70	78	85	92	86	91	86	95	90	98	77	75	75	103	92	93	86	79	91	97	89	77	85	92	97	96	90	85	94	90	82
2008112.fna-SNP	13	65	94	74	64	63	77	81	78	112	66	72	73	30	66	81	29	79	15	20	77	88	84	69	80	76	84	92	69	69	69	99	86	72	80	21	70	93	84	71	28	88	93	92	87	28	91	34	45
2008113.fna-SNP	17	68	97	79	69	67	79	86	84	115	71	76	76	34	70	83	33	83	20	25	83	91	90	72	85	80	89	98	73	74	74	102	91	74	85	26	75	96	87	74	33	93	96	95	89	33	93	38	50
2009088.fna-SNP	84	46	109	55	47	45	55	70	67	130	99	61	54	97	98	94	96	61	84	90	69	75	68	102	68	110	66	81	53	58	58	72	73	105	67	91	103	72	67	54	94	70	72	71	67	94	71	101	94
2010019.fna-SNP	84	44	110	56	45	44	58	71	67	130	97	61	52	97	97	95	96	60	83	89	69	75	67	101	69	108	73	81	52	59	59	78	75	104	69	90	101	74	65	52	95	71	74	73	66	95	70	103	93
2010037.fna-SNP	74	34	99	46	33	32	48	61	57	117	88	51	42	87	88	85	86	37	73	79	59	65	57	89	59	96	57	70	41	48	48	60	64	93	58	80	90	63	43	42	85	61	63	62	56	85	60	93	83
2010072.fna-SNP	66	28	92	34	30	28	36	53	49	111	80	43	35	79	80	77	78	44	65	71	51	54	49	83	51	90	55	62	36	41	41	62	56	86	51	72	83	54	49	36	77	39	54	53	50	77	54	84	75
2010073.fna-SNP	66	28	92	34	29	28	37	53	49	111	79	43	35	79	79	77	78	44	65	71	51	54	49	83	51	90	55	62	36	41	41	62	57	86	51	72	83	54	49	36	77	39	54	53	50	77	54	84	75
2010101.fna-SNP	90	83	89	96	84	83	96	102	98	119	103	92	91	103	103	64	102	99	89	95	98	102	99	106	100	113	98	112	91	89	89	109	105	110	99	96	107	111	104	91	99	109	111	110	105	99	109	106	99
2010165.fna-SNP	63	17	87	36	22	21	36	48	44	107	76	38	25	76	76	72	75	37	62	68	46	52	44	79	46	86	44	58	24	36	36	47	52	83	46	69	80	51	42	25	72	50	51	50	43	72	47	80	72
2010166.fna-SNP	66	20	90	39	25	24	39	51	47	110	78	41	28	79	78	75	78	40	65	71	49	55	47	81	49	89	47	61	27	39	39	50	55	86	49	72	82	54	45	28	75	53	54	53	46	75	50	83	75
2011019.fna-SNP	74	32	98	47	26	25	48	60	56	119	87	50	41	87	87	84	86	46	73	79	57	61	56	91	58	95	56	70	40	48	48	59	62	95	57	77	92	63	51	41	83	61	63	62	55	83	59	91	82
2011047.fna-SNP	62	16	86	35	21	20	35	47	43	106	74	37	24	75	74	71	74	36	61	67	45	51	44	77	45	85	43	57	24	35	35	46	50	82	45	68	78	50	41	24	71	49	50	49	41	71	46	79	71
2011141.fna-SNP	79	39	104	51	39	37	54	66	62	123	94	56	47	92	94	90	91	48	78	84	64	67	63	95	64	103	68	75	47	54	54	73	69	99	64	85	95	68	54	47	90	66	68	67	60	90	65	98	88
2011147.fna-SNP	24	72	103	82	73	72	84	89	86	120	74	81	79	39	74	88	38	88	24	29	86	94	92	77	88	85	86	99	80	77	77	98	94	81	89	30	79	100	93	80	36	96	100	99	94	36	98	42	54
2011149.fna-SNP	23	71	102	81	72	71	83	88	85	119	73	80	78	38	73	87	37	87	23	28	85	93	91	75	87	84	85	98	79	76	76	97	94	80	88	29	77	99	92	79	35	96	99	98	93	35	97	41	53
2011193.fna-SNP	78	76	79	84	75	73	88	92	88	109	92	82	83	91	92	56	89	89	77	83	88	96	87	94	90	102	88	102	80	79	79	100	96	98	90	84	94	103	93	81	89	94	103	102	97	89	101	96	87
2011216.fna-SNP	80	74	80	85	76	75	87	94	90	109	94	84	83	93	94	56	92	90	79	85	90	97	90	95	92	103	90	103	83	81	81	101	98	100	92	86	96	103	96	83	92	99	103	102	97	92	101	98	89
2012170.fna-SNP	66	26	90	37	28	26	37	51	47	110	81	41	34	79	81	75	78	42	65	71	49	55	48	81	49	90	47	61	33	39	39	52	54	86	49	72	82	52	47	34	76	51	52	51	48	76	52	83	75
2012200.fna-SNP	92	40	110	59	45	44	59	71	67	130	99	61	42	105	99	95	104	60	91	97	69	75	68	101	69	109	67	81	44	59	59	70	74	106	69	98	102	74	65	44	102	73	74	73	66	102	70	109	102
2012203.fna-SNP	69	29	93	39	30	29	40	54	50	113	82	44	37	82	82	78	81	45	68	74	52	58	50	85	52	92	50	64	37	42	42	55	58	89	52	75	85	55	50	37	79	54	55	54	51	79	55	86	78
2013015.fna-SNP	73	36	100	41	38	36	45	61	57	119	87	51	43	86	87	85	85	51	72	78	59	61	57	91	59	95	63	70	44	48	48	70	65	94	59	79	91	62	56	44	84	49	62	61	58	84	62	90	82
2013053.fna-SNP	73	27	97	46	32	31	46	58	54	117	85	48	31	86	85	82	85	47	72	78	56	61	54	88	56	96	54	68	27	45	45	57	62	93	56	79	89	61	52	27	82	60	61	60	53	82	57	87	82
2013090.fna-SNP	42	71	99	80	70	69	83	87	84	116	73	78	79	56	73	87	55	84	41	47	83	91	91	75	86	82	90	97	77	75	75	105	91	78	86	48	76	98	90	77	54	94	98	97	92	54	97	61	22
2013109.fna-SNP	71	26	95	44	31	29	44	57	53	115	84	47	33	84	84	80	83	45	70	76	55	61	53	86	55	94	53	67	33	45	45	55	61	91	55	77	87	59	50	33	80	58	59	58	51	80	55	88	80
2014011.fna-SNP	78	91	120	99	90	89	104	107	104	140	76	98	99	91	76	107	90	104	77	83	103	114	104	79	106	15	110	118	97	96	96	125	112	15	106	84	79	119	109	97	88	114	119	118	113	89	117	96	87
2014014.fna-SNP	79	93	121	100	91	90	104	108	105	141	78	99	100	92	78	108	91	105	78	84	104	115	106	80	107	16	111	119	98	97	97	126	113	16	107	85	80	120	110	98	89	115	120	119	114	90	118	97	88
2014017.fna-SNP	41	71	98	79	70	67	82	85	83	115	72	77	78	55	71	85	54	82	41	47	82	93	92	73	84	81	88	96	75	73	73	104	90	76	84	48	74	97	89	76	54	93	97	96	90	54	95	60	28
2014019.fna-SNP	19	69	98	78	69	67	80	85	82	115	70	76	77	34	70	85	33	83	19	24	81	92	88	71	84	80	88	96	74	72	72	103	90	76	84	25	73	97	88	75	32	91	97	96	91	32	95	38	49
2014058.fna-SNP	43	72	100	81	71	70	84	88	85	117	74	79	80	57	74	88	56	85	42	48	84	92	93	76	87	83	91	98	78	76	76	106	92	79	87	49	77	99	91	78	56	95	99	98	94	56	98	62	29
2014059.fna-SNP	45	75	102	83	73	72	85	90	87	119	75	81	82	59	75	90	58	87	44	50	86	97	94	77	89	85	93	100	80	78	78	108	95	81	89	51	78	101	93	80	58	96	101	100	96	58	100	64	31
2014060.fna-SNP	85	36	106	52	42	39	55	66	63	126	94	57	38	98	93	90	97	55	85	91	65	71	63	96	64	103	62	77	39	54	54	66	70	99	63	92	97	70	61	40	98	67	70	69	61	98	65	104	96
2014063.fna-SNP	87	35	105	54	41	39	54	67	63	125	94	57	37	100	94	90	99	55	86	92	65	71	64	96	65	104	63	77	39	55	55	65	70	101	65	93	97	69	60	39	97	68	69	68	61	97	65	104	97
2014066.fna-SNP	89	47	113	62	46	45	60	74	70	131	104	64	55	102	104	98	101	51	88	94	72	74	71	103	72	111	70	84	55	59	59	73	77	108	71	95	106	77	56	55	99	76	77	76	69	99	73	105	98
2014067.fna-SNP	89	37	107	56	42	41	56	69	65	127	95	59	39	102	95	92	101	57	88	94	67	73	65	98	67	106	65	79	41	57	57	67	73	103	67	95	99	71	62	41	99	69	71	70	63	99	67	106	99
2014068.fna-SNP	90	49	114	63	48	46	61	75	71	132	104	65	56	103	104	99	102	52	89	95	73	75	71	104	73	112	71	85	54	60	60	74	79	109	72	96	107	78	57	56	100	77	78	77	70	100	74	106	99
2014085.fna-SNP	97	45	115	64	51	49	64	76	72	135	103	66	47	110	103	100	109	65	96	102	74	77	72	106	74	114	72	86	48	64	64	75	79	111	74	103	107	79	70	49	107	78	79	78	71	107	75	114	107
2014087.fna-SNP	96	44	114	63	49	48	62	75	71	134	103	65	46	109	103	99	108	64	95	101	73	76	71	106	73	113	71	85	47	63	63	74	78	110	73	102	107	78	69	48	107	77	78	77	70	107	74	113	106
2014114.fna-SNP	42	71	99	80	70	69	83	87	84	116	73	78	79	56	73	87	55	84	41	47	83	94	91	75	86	82	90	97	76	75	75	105	92	78	85	48	76	98	90	77	55	93	98	97	93	55	97	61	24
2015003.fna-SNP	26	75	105	84	75	74	87	91	89	123	77	83	84	41	77	92	40	90	26	31	87	99	95	80	91	87	95	103	81	80	80	110	96	83	90	32	81	104	95	82	39	98	104	103	98	39	102	45	55
2015004.fna-SNP	27	77	106	85	76	75	89	92	90	124	78	84	85	42	78	93	41	91	27	32	88	100	96	81	92	88	96	104	83	81	81	111	97	84	91	33	82	105	96	83	39	99	105	104	99	39	103	46	56
2015026.fna-SNP	46	76	103	84	74	73	87	91	88	120	76	82	83	60	76	91	59	88	45	51	87	98	95	78	90	86	94	101	80	79	79	109	96	82	89	52	79	102	94	81	59	97	102	101	97	59	101	65	32
2015027.fna-SNP	39	69	96	77	67	66	79	84	81	113	69	75	76	53	69	84	52	81	38	44	80	91	88	71	83	79	87	94	74	72	72	102	89	75	83	45	72	95	87	74	52	89	95	94	90	52	94	58	25
2015034.fna-SNP	33	71	99	79	69	67	80	85	83	116	72	77	78	47	71	85	45	83	33	39	82	92	89	72	84	81	88	97	75	72	72	103	90	76	83	40	74	98	88	76	47	92	98	97	91	47	95	52	50
2015035.fna-SNP	29	80	109	89	79	77	92	96	94	127	81	88	88	44	80	95	43	93	30	35	93	104	100	84	95	91	99	108	84	84	84	114	101	86	95	36	85	108	99	86	43	103	108	107	101	43	105	48	60
2015051.fna-SNP	53	83	110	91	82	79	95	97	95	128	85	89	91	67	84	98	66	94	53	59	94	102	103	87	97	93	100	108	87	85	85	117	102	89	97	60	88	110	101	88	67	106	110	109	103	67	108	71	36
2015084.fna-SNP	81	43	105	51	43	40	51	65	63	126	95	57	50	94	93	88	91	56	82	86	65	70	62	96	63	106	61	77	49	53	53	66	69	100	63	89	97	68	62	50	92	58	68	67	60	92	66	98	92
2015096.fna-SNP	43	74	101	82	72	70	85	89	87	118	74	81	81	57	73	88	56	85	43	49	86	97	95	77	88	84	92	100	77	77	77	107	94	79	87	50	78	100	92	79	57	96	100	99	95	57	98	62	26
2015097.fna-SNP	41	71	99	80	71	68	82	86	84	116	73	78	79	55	72	86	54	83	41	47	83	94	92	75	85	82	89	97	76	74	74	105	91	77	84	48	76	98	90	77	54	94	98	97	92	54	96	60	24
2015101.fna-SNP	61	91	119	100	90	88	103	107	105	135	91	99	98	75	90	106	74	103	61	67	104	115	112	95	106	102	110	117	97	95	95	125	112	97	106	68	96	118	110	97	75	110	118	117	112	75	116	78	48
2015107.fna-SNP	44	72	101	82	73	71	84	89	87	118	75	81	80	58	74	86	57	86	44	50	86	95	94	78	88	85	92	100	80	77	77	106	92	80	87	51	79	99	93	80	58	97	99	98	93	58	97	63	29
2015108.fna-SNP	53	83	111	92	83	80	94	99	97	128	85	91	91	67	84	98	66	95	53	59	96	107	104	86	98	94	102	110	89	87	87	117	104	89	98	60	87	110	102	89	67	106	110	109	104	67	108	72	40
2015111.fna-SNP	48	79	106	87	77	75	90	94	92	123	79	86	86	62	78	93	61	90	48	54	91	102	99	81	93	89	97	105	84	82	82	112	99	84	93	55	82	105	97	84	61	100	105	104	99	61	103	67	35
2015124.fna-SNP	56	87	114	95	85	83	98	102	100	131	89	94	94	70	88	101	69	98	56	62	99	110	107	90	101	97	105	113	92	90	90	120	107	92	101	60	91	113	105	92	69	109	113	112	107	69	111	75	43
2015125.fna-SNP	107	56	126	75	62	59	75	86	83	146	115	77	58	120	114	110	119	75	107	113	85	90	83	118	84	125	82	97	59	73	73	86	89	121	84	114	119	90	81	60	119	89	90	89	81	119	85	123	118
2015131.fna-SNP	50	80	108	89	80	77	92	95	93	125	82	87	88	64	81	95	63	92	50	56	92	103	100	84	94	91	98	106	86	83	83	114	100	86	94	57	85	107	99	86	63	103	107	106	101	63	105	69	37
2016028.fna-SNP	56	84	112	93	83	82	95	100	98	130	86	91	92	70	86	100	68	97	55	61	96	106	103	86	100	95	98	110	90	88	88	109	104	92	99	62	87	111	102	90	68	106	111	110	106	68	110	75	42
2016030.fna-SNP	54	82	110	91	82	80	93	98	96	128	84	89	90	68	84	98	66	95	53	59	94	104	101	85	98	93	102	108	88	86	86	115	102	90	97	60	86	109	100	88	67	103	109	108	104	67	108	73	40
2016040.fna-SNP	40	69	97	78	69	67	81	85	82	114	71	76	77	54	71	85	53	82	39	45	81	92	89	73	84	80	88	95	75	73	73	103	90	76	84	46	74	96	88	75	53	92	96	95	92	53	95	59	22
2016046.fna-SNP	41	70	98	79	70	68	82	86	83	115	73	77	78	55	73	86	53	83	40	46	82	92	89	73	85	81	83	96	76	74	74	95	90	77	84	47	74	97	88	76	53	92	97	96	92	53	96	60	25
2016062.fna-SNP	62	92	119	100	90	88	104	106	104	137	93	98	100	76	92	107	75	103	62	68	103	112	112	96	106	102	109	117	97	95	95	126	112	98	105	69	97	119	110	97	76	114	119	118	113	76	117	81	49
2016063.fna-SNP	112	62	132	78	68	66	81	93	89	152	120	83	64	125	120	117	124	82	111	117	91	94	90	121	91	129	89	103	66	81	81	92	96	126	89	118	122	96	87	66	125	92	96	95	88	125	92	131	122
2016067.fna-SNP	115	65	135	81	70	69	84	96	92	155	122	86	67	128	122	120	127	85	114	120	94	97	92	124	94	132	92	106	69	84	84	95	100	129	92	121	125	99	90	69	127	95	99	98	91	127	95	134	125
2016072.fna-SNP	50	80	107	87	79	77	90	96	93	124	81	88	88	64	82	95	63	92	49	55	93	99	100	83	95	90	99	107	85	83	83	114	101	86	94	56	84	106	98	85	62	103	106	105	101	62	106	68	32
2016078.fna-SNP	53	84	111	91	82	80	94	98	96	128	86	91	92	67	86	98	66	95	53	59	96	102	103	87	97	94	101	110	89	85	85	118	103	89	96	60	88	110	102	89	66	107	110	109	104	66	109	71	36
2016081.fna-SNP	53	82	110	91	81	80	94	98	95	126	82	89	89	67	82	98	66	95	52	58	94	105	102	86	97	93	101	107	88	86	86	116	103	89	97	59	87	109	101	88	65	105	109	108	104	65	108	71	39
2016088.fna-SNP	105	54	123	72	58	57	72	83	79	140	112	74	54	117	112	108	116	73	103	110	82	84	80	113	81	122	79	93	56	72	72	83	88	119	82	110	114	87	78	57	114	88	87	86	79	114	83	121	112
2016089.fna-SNP	85	32	102	51	38	36	51	63	59	122	90	53	34	98	90	87	97	52	84	90	61	67	60	94	61	101	59	73	35	51	51	62	67	98	61	91	95	66	57	36	95	65	66	65	58	95	62	102	95
2016095.fna-SNP	56	84	112	93	84	82	95	100	98	130	86	91	92	70	86	100	69	97	55	61	96	107	104	87	100	95	104	110	90	88	88	118	104	92	99	62	88	111	103	90	68	107	111	110	106	68	110	75	42
2016102.fna-SNP	43	72	100	81	71	70	84	88	85	117	74	79	80	57	74	88	55	85	42	48	84	94	91	74	87	83	91	98	78	76	76	105	92	79	87	49	75	99	90	78	55	94	99	98	94	55	98	62	33
2016104.fna-SNP	66	94	123	103	94	93	105	112	109	140	96	103	101	80	96	109	79	108	65	71	108	117	116	98	111	106	115	122	101	100	100	127	117	102	111	72	99	120	114	101	79	118	120	119	116	79	119	85	50
2016109.fna-SNP	93	88	104	101	89	88	100	107	103	77	108	97	96	106	108	89	104	104	92	98	103	106	102	110	105	118	103	117	96	94	94	113	110	115	103	99	111	116	108	96	102	113	116	115	110	102	114	108	102
2016115.fna-SNP	34	85	114	94	84	82	97	99	98	132	86	92	93	48	85	100	47	98	35	40	97	105	105	88	99	96	103	112	91	88	88	119	105	91	99	41	89	113	104	91	47	108	113	112	105	47	110	53	65
2016133.fna-SNP	56	85	113	94	84	83	97	101	98	130	86	92	93	70	86	101	69	98	55	61	97	105	105	88	100	96	104	111	91	89	89	119	106	92	100	62	89	112	104	91	69	108	112	111	107	69	111	75	42
2016147.fna-SNP	63	90	120	100	91	90	102	108	105	136	92	99	97	77	92	106	76	105	62	68	104	113	112	95	107	103	111	117	98	96	96	124	113	99	107	69	96	117	111	98	76	115	117	116	112	76	116	81	47
2016148.fna-SNP	62	91	119	100	91	89	103	107	104	136	93	98	99	76	93	107	75	104	61	67	103	114	111	94	106	102	110	117	97	95	95	125	111	98	105	68	95	118	110	97	74	114	118	117	113	74	117	81	48
2016150.fna-SNP	47	76	104	85	75	74	88	92	89	121	77	82	84	61	77	92	59	89	46	52	88	98	95	79	91	87	89	102	82	80	80	101	97	83	91	53	80	103	94	82	60	98	103	102	98	60	102	66	29
2016152.fna-SNP	69	96	126	106	97	95	108	113	111	143	99	105	104	83	98	111	81	110	69	75	110	118	118	100	112	109	116	124	104	101	101	129	117	104	112	76	101	123	116	104	82	120	123	122	117	82	121	88	56
2017005.fna-SNP	63	91	121	101	92	90	102	108	106	138	94	100	99	77	93	106	75	105	63	69	105	113	113	96	107	104	105	119	98	96	96	116	112	99	106	70	97	118	111	99	77	115	118	117	111	77	116	82	50
2017008.fna-SNP	54	83	111	92	82	81	95	99	96	128	84	90	91	68	84	99	67	96	53	59	95	106	103	86	98	94	102	109	89	87	87	117	104	90	98	60	87	110	102	89	67	106	110	109	105	67	109	73	40
2017023.fna-SNP	53	82	110	91	81	80	93	98	95	127	83	89	90	67	83	98	65	95	52	58	94	104	101	85	97	93	101	108	87	86	86	115	102	89	97	59	86	109	100	88	65	104	109	108	104	65	108	72	35
2017025.fna-SNP	55	84	112	93	83	82	96	100	97	128	84	91	91	69	84	100	68	97	54	60	96	107	104	87	99	95	103	109	89	88	88	118	104	91	99	61	88	111	102	90	67	107	111	110	106	67	110	73	41
2017026.fna-SNP	47	76	104	85	75	74	88	92	89	121	77	83	84	61	77	92	60	89	46	52	88	99	96	80	91	87	95	102	82	80	80	110	96	83	91	53	81	103	95	82	59	99	103	102	98	59	102	66	29
2017028.fna-SNP	57	87	115	95	86	84	99	103	101	132	88	95	95	71	87	102	70	99	57	63	100	107	108	90	102	97	106	114	92	90	90	121	108	93	101	64	91	114	106	93	71	110	114	113	109	71	112	75	40
2017033.fna-SNP	53	82	109	90	80	79	94	97	94	127	83	88	90	67	83	98	66	94	52	58	93	101	102	86	97	92	100	107	86	85	85	116	103	89	97	59	87	109	100	87	65	105	109	108	104	65	108	71	35
2017034.fna-SNP	59	89	116	97	87	85	101	104	102	134	90	96	97	73	89	104	72	100	59	65	101	109	110	92	104	99	107	115	94	92	92	123	110	95	103	66	93	116	107	94	73	112	116	115	110	73	114	77	42
2017035.fna-SNP	58	87	115	96	87	85	98	104	101	132	88	95	95	72	88	103	71	100	57	63	100	111	108	91	103	98	107	114	92	92	92	121	109	94	103	64	92	114	106	93	70	110	114	113	109	70	113	77	44
2017040.fna-SNP	46	75	103	84	74	73	87	91	88	120	76	82	83	60	76	91	59	88	45	51	87	98	95	79	90	86	94	101	81	79	79	109	96	82	90	52	80	102	94	81	59	98	102	101	97	59	101	65	28
2017060.fna-SNP	33	83	112	92	82	81	95	98	96	130	85	90	91	48	85	99	47	97	33	38	95	103	102	87	98	94	102	110	88	87	87	117	104	90	98	39	88	111	102	89	45	105	111	110	104	45	109	52	63
2017064.fna-SNP	100	58	124	73	57	56	71	85	81	143	113	75	66	113	113	109	111	62	99	105	83	88	80	113	83	121	81	95	65	72	72	83	87	119	80	106	115	88	66	66	109	84	88	87	79	109	84	117	107
2017069.fna-SNP	68	96	126	106	97	95	108	114	112	143	100	106	104	82	99	111	81	110	68	74	111	120	119	101	113	109	117	125	104	102	102	130	118	104	113	75	102	123	117	104	82	121	123	122	117	82	121	87	53
2017075.fna-SNP	74	103	131	112	102	101	114	119	116	148	104	110	111	88	104	119	87	116	73	79	115	126	123	107	118	114	122	129	109	107	107	137	123	110	118	80	108	130	122	109	86	123	130	129	124	86	129	93	60
2017084.fna-SNP	57	85	113	94	85	83	97	102	99	130	86	93	93	71	86	101	70	98	56	62	98	106	106	89	101	96	105	112	91	90	90	119	107	92	100	63	90	112	104	91	69	108	112	111	107	69	111	76	43
2017094.fna-SNP	60	89	117	98	88	87	99	105	102	134	90	96	97	74	90	105	73	102	59	65	101	112	109	93	104	100	108	115	95	93	93	123	110	96	104	66	94	116	108	95	73	112	116	115	110	73	115	79	46
2017113.fna-SNP	37	68	97	77	68	65	79	83	81	114	69	75	76	51	68	83	50	81	37	43	80	91	87	71	82	79	86	94	73	70	70	102	88	74	80	44	73	96	87	74	51	89	96	95	89	51	93	56	48
2017115.fna-SNP	63	92	120	101	91	90	104	108	105	137	93	99	100	76	93	108	75	105	61	68	104	112	113	96	107	103	111	118	98	96	96	126	112	99	107	69	97	119	111	98	75	115	119	118	114	75	118	82	49
2017139.fna-SNP	68	97	125	106	96	95	109	113	110	142	98	104	105	82	98	113	81	110	67	73	109	117	117	101	112	108	116	123	103	101	101	131	117	104	112	74	102	124	116	102	80	120	124	123	119	80	123	87	54
2017149.fna-SNP	111	60	130	79	65	63	79	90	87	150	119	81	62	124	118	114	122	79	111	117	89	91	86	121	88	129	91	101	64	78	78	95	94	125	88	118	122	94	84	64	122	92	94	93	85	122	89	128	122
26FS14.fasta-SNP	113	108	123	119	111	109	121	129	125	1	129	119	117	126	129	109	124	124	112	118	124	128	125	131	127	135	131	139	117	116	116	143	131	135	121	118	131	137	128	117	125	131	137	136	132	124	135	130	120
26FS26.fasta-SNP	113	108	123	119	111	109	121	129	125	1	129	119	117	126	129	109	124	124	112	118	124	128	125	131	127	135	131	139	117	116	116	143	131	135	121	118	131	137	128	117	125	131	137	136	132	124	135	130	120
26FS8.fasta-SNP	42	94	125	105	96	92	104	111	110	142	98	104	102	57	96	108	55	108	44	49	109	117	116	98	110	106	114	124	99	99	99	128	115	100	109	50	99	122	114	99	57	119	122	121	115	57	118	25	74
BJH37.fasta-SNP	51	84	113	93	84	80	95	99	98	130	86	92	92	65	84	99	64	95	52	58	97	108	106	87	98	94	102	111	89	87	87	119	104	88	98	59	88	111	103	89	66	108	111	110	105	66	108	70	39
BJH40.fasta-SNP	52	83	112	92	83	81	94	100	97	129	85	91	91	66	85	100	65	96	51	57	96	107	105	86	99	93	103	110	88	88	88	118	105	89	99	58	87	110	102	88	65	107	110	109	106	65	109	71	38
C12.fasta-SNP	78	91	121	99	91	89	104	108	105	141	74	99	99	91	74	108	90	104	77	83	104	115	106	77	107	12	111	119	97	97	97	126	113	12	107	84	77	119	109	97	88	115	119	118	114	90	117	96	87
C130.fasta-SNP	39	70	98	79	70	68	81	87	84	115	72	78	78	53	72	86	52	83	38	44	83	94	92	73	86	80	90	97	75	75	75	105	92	76	86	45	74	97	89	75	52	94	97	96	93	52	96	58	21
C135.fasta-SNP	104	99	114	110	101	99	111	119	115	51	120	109	107	117	120	99	115	115	103	109	115	121	115	121	117	129	121	129	107	106	106	133	122	125	113	109	121	127	119	107	116	121	127	126	122	115	125	121	112
C136.fasta-SNP	53	84	113	93	84	82	95	101	98	130	86	92	92	67	86	101	65	97	52	58	97	107	105	86	100	94	104	111	89	89	89	118	106	90	100	59	87	111	102	89	66	107	111	110	107	66	110	72	39
C142.fasta-SNP	123	116	131	129	118	116	128	136	132	92	139	126	124	136	139	116	134	132	122	128	132	138	132	139	134	148	132	146	124	123	123	142	140	144	131	128	140	144	136	124	133	142	144	143	139	132	142	138	132
C146.fasta-SNP	52	103	132	112	103	101	114	119	117	150	103	111	110	67	104	120	66	117	52	57	116	127	124	106	119	113	123	130	108	108	108	138	124	109	118	58	107	131	122	108	65	126	131	130	126	65	129	70	80
C148.fasta-SNP	35	85	113	94	85	83	96	102	99	131	82	93	91	50	83	101	48	99	35	39	98	106	106	88	101	95	105	111	90	90	90	120	107	91	101	41	89	113	104	90	48	109	113	112	107	48	111	52	64
C151.fasta-SNP	102	97	112	108	99	97	109	117	113	67	118	107	105	115	118	97	113	113	101	107	113	119	113	119	115	127	119	127	105	104	104	131	121	123	112	107	119	125	117	105	114	121	125	124	120	113	123	119	111
C158.fasta-SNP	51	84	113	93	84	80	95	99	98	130	86	92	92	65	84	99	64	95	52	58	97	107	106	87	98	94	102	111	89	86	86	119	104	88	98	59	88	111	103	89	66	107	111	110	105	66	108	69	39
C159.fasta-SNP	58	89	118	98	89	87	100	106	103	134	91	97	97	72	91	106	71	102	57	63	102	110	111	92	105	99	109	116	94	94	94	124	111	95	105	64	93	116	108	94	71	113	116	115	112	71	115	77	44
C169.fasta-SNP	58	89	118	98	89	87	100	106	103	134	91	97	97	72	91	106	71	102	57	63	102	110	111	92	105	99	109	116	94	94	94	124	111	95	105	64	93	116	108	94	71	113	116	115	112	71	115	77	44
C171.fasta-SNP	105	100	115	111	102	100	112	120	116	52	121	110	108	118	121	100	116	116	104	110	116	122	116	122	118	130	122	130	108	107	107	134	123	126	113	110	122	128	120	108	117	122	128	127	123	116	126	122	113
C43.fasta-SNP	90	101	133	113	104	100	113	119	118	153	30	111	109	103	26	116	101	116	91	97	117	122	118	88	118	95	122	132	109	108	108	134	124	89	117	98	89	129	121	109	103	125	129	128	122	104	125	109	100
C48.fasta-SNP	39	69	99	78	71	67	81	86	85	118	72	79	77	53	70	84	52	81	40	46	84	93	93	74	85	78	83	98	76	75	75	96	91	76	85	47	75	96	89	76	54	95	96	95	90	54	93	58	23
C51.fasta-SNP	89	100	132	112	103	99	111	118	117	151	29	110	108	102	25	115	100	115	90	96	116	124	117	87	117	94	121	131	108	107	107	133	123	88	116	97	88	128	120	108	102	124	128	127	121	103	124	108	99
C62.fasta-SNP	112	112	124	120	111	107	123	127	125	61	130	119	119	125	128	109	123	123	113	119	125	133	125	131	125	139	129	139	117	114	114	145	130	133	118	119	131	139	129	117	126	132	139	138	132	125	135	129	122
C72.fasta-SNP	49	78	109	88	80	78	89	97	94	126	81	88	86	63	81	95	62	93	48	54	93	102	102	82	96	89	96	107	85	85	85	107	102	86	96	55	84	105	99	85	62	104	105	104	100	62	104	67	35
C8.fasta-SNP	99	95	108	105	96	94	107	114	110	45	115	103	103	112	115	95	110	109	98	104	110	118	110	115	112	124	116	123	101	101	101	129	116	119	107	104	116	123	113	101	111	116	123	122	118	110	121	116	106
ERR161405.fasta-SNP	28	78	108	89	79	76	88	95	93	126	83	87	85	43	82	92	42	92	29	34	92	101	100	84	94	91	98	107	84	83	83	112	100	86	94	35	85	105	98	84	41	104	105	104	98	41	102	46	59
ERR161413.fasta-SNP	18	72	100	80	71	68	82	87	85	118	73	79	79	33	72	86	32	84	19	24	84	95	92	74	86	81	90	99	76	75	75	106	92	76	86	25	75	99	90	76	32	95	99	98	92	32	96	37	49
ERR161414.fasta-SNP	14	66	95	75	66	64	77	83	80	113	68	74	74	29	68	82	28	80	14	19	79	90	86	69	82	76	86	93	71	71	71	101	88	72	82	19	70	94	84	71	27	90	94	93	89	26	92	32	44
ERR161440.fasta-SNP	55	80	108	90	81	77	91	96	95	125	83	85	88	68	81	94	67	92	56	62	91	105	102	83	95	90	99	108	85	84	84	115	101	84	95	64	85	107	99	84	70	106	107	106	102	70	104	74	67
ERR161456.fasta-SNP	47	99	127	107	98	95	109	114	112	145	100	106	106	60	99	113	59	111	46	53	111	122	119	101	113	108	117	126	103	102	102	133	119	103	110	54	102	126	117	103	61	122	126	125	119	61	123	66	76
ERR161958.fasta-SNP	18	70	100	79	70	66	81	85	84	118	74	78	78	33	72	85	32	82	20	25	84	94	91	75	84	82	88	98	75	73	73	105	90	76	84	26	76	98	89	75	33	94	98	97	92	33	94	37	50
ERR161965.fasta-SNP	40	70	101	83	72	68	81	87	86	119	76	80	78	54	74	84	53	84	41	47	85	94	93	77	86	84	90	100	77	75	75	105	92	78	86	48	78	98	91	77	53	98	98	97	91	53	94	57	46
ERR161970.fasta-SNP	18	71	99	79	70	68	81	87	84	115	69	78	76	33	69	86	32	84	18	23	83	94	91	73	86	80	90	96	75	75	75	105	92	76	86	24	74	98	89	75	31	93	98	97	93	31	96	35	48
ERR161972.fasta-SNP	20	71	101	80	71	68	81	88	85	119	74	79	78	35	74	88	34	85	20	25	85	94	92	75	86	82	91	99	75	76	76	106	93	78	87	26	75	99	90	75	33	95	99	98	94	33	97	39	50
ERR702340.fasta-SNP	34	80	112	96	82	78	91	97	96	133	90	90	88	49	88	95	48	94	36	41	96	104	105	91	99	98	100	109	87	88	88	115	105	92	99	41	92	108	100	87	47	109	108	107	100	46	104	50	66
ERR702346.fasta-SNP	28	80	108	88	79	77	90	96	93	126	82	87	87	43	82	95	42	93	28	33	92	100	100	83	95	90	99	107	84	84	84	114	101	86	95	34	84	107	98	84	41	103	107	106	101	41	105	47	58
ERR702348.fasta-SNP	18	71	99	79	70	67	80	87	84	117	72	78	77	33	72	86	32	84	18	23	83	94	91	73	85	80	90	98	74	75	75	105	92	76	86	24	73	98	89	74	31	94	98	97	93	31	96	37	48
ERR702349.fasta-SNP	18	69	98	78	69	67	80	86	83	116	72	77	77	33	72	85	32	83	18	23	82	93	90	73	85	80	89	97	74	74	74	104	90	76	84	24	74	97	88	74	31	90	97	96	91	31	95	37	48
ERR702350.fasta-SNP	14	66	94	74	65	63	77	82	79	112	66	73	73	29	66	81	28	79	14	19	78	89	86	68	81	75	85	93	71	70	70	99	87	71	81	20	69	93	84	71	27	89	93	92	88	27	91	33	44
ERR702351.fasta-SNP	16	68	97	77	68	66	79	85	82	115	70	76	76	31	70	84	30	82	16	21	81	92	89	71	84	78	88	96	73	73	73	103	90	74	84	22	72	96	87	73	29	92	96	95	90	29	94	35	46
ERR702354.fasta-SNP	28	80	109	89	80	78	91	97	94	127	82	88	88	43	82	96	42	94	28	33	93	104	101	83	96	90	100	108	85	85	85	115	102	86	95	34	84	108	99	85	41	106	108	107	104	41	106	47	59
ERR702355.fasta-SNP	28	82	109	90	81	77	92	96	95	126	84	89	89	43	82	95	42	92	30	35	94	105	102	85	95	92	99	108	86	84	84	116	101	86	94	36	86	108	100	86	40	105	108	107	102	40	105	47	61
ERR702356.fasta-SNP	26	79	107	87	78	75	89	94	92	125	81	86	86	41	80	93	40	91	27	32	91	102	99	82	93	89	97	106	83	81	82	113	99	84	92	33	83	106	97	83	40	103	106	105	101	40	103	45	58
ERR702362.fasta-SNP	24	74	104	83	74	72	86	91	88	122	77	82	82	39	77	91	38	88	24	29	88	98	95	78	90	85	94	102	80	79	79	109	96	81	90	30	79	102	93	80	37	97	102	101	97	37	100	43	54
ERR702368.fasta-SNP	34	65	95	74	65	63	76	82	79	113	68	73	73	46	68	82	45	79	31	39	79	89	86	69	81	76	85	93	70	70	70	100	87	72	80	40	70	93	84	69	47	88	93	92	88	47	91	53	38
ERR702370.fasta-SNP	20	67	97	81	69	67	78	86	83	116	74	77	75	35	74	82	34	83	20	25	82	88	91	75	86	82	89	97	74	75	75	102	92	78	86	26	76	95	88	74	31	95	95	94	89	31	93	37	50
ERR702371.fasta-SNP	43	97	126	106	97	93	108	112	111	144	99	105	105	58	97	111	57	109	45	50	110	121	118	100	111	107	115	125	102	100	100	132	117	101	111	51	101	125	116	102	58	119	125	124	118	58	121	62	75
ERR702373.fasta-SNP	44	87	117	101	89	86	88	106	103	129	95	97	94	59	95	104	58	102	44	49	102	104	112	98	106	102	109	112	94	95	95	122	113	99	107	50	97	115	107	94	54	115	115	114	110	54	113	61	74
ERR702376.fasta-SNP	33	81	111	94	82	78	92	97	96	130	88	89	88	48	86	94	47	94	35	40	94	104	104	89	97	96	100	110	86	86	86	115	103	90	97	41	90	108	101	88	46	108	108	107	100	46	104	50	65
ERR702377.fasta-SNP	28	82	111	90	81	77	93	96	95	129	83	89	89	43	81	96	41	93	30	35	94	104	101	83	95	91	99	109	87	84	84	114	101	85	95	36	84	109	99	87	43	103	109	108	102	43	105	47	60
ERR702379.fasta-SNP	80	72	94	84	74	72	85	92	88	115	95	82	80	92	95	80	91	86	78	85	88	93	89	97	90	101	88	101	80	80	80	98	95	101	89	86	98	100	92	80	90	99	100	99	94	90	98	97	89
ERR702385.fasta-SNP	23	75	102	83	74	72	85	91	88	121	76	82	82	38	76	89	36	88	23	26	87	98	95	78	90	85	94	102	79	79	79	109	96	81	90	29	79	102	93	79	36	98	102	101	95	36	100	42	53
ERR702387.fasta-SNP	30	78	105	88	78	76	89	95	92	126	81	85	85	45	82	93	44	92	30	35	91	102	101	82	96	89	98	106	83	85	85	112	102	85	95	37	84	105	96	83	43	101	105	104	100	43	103	49	59
ERR715590.fasta-SNP	44	74	104	86	75	71	83	90	90	122	79	83	81	58	77	87	57	87	45	51	88	97	95	80	90	87	94	103	80	77	77	108	95	81	89	52	81	101	94	80	57	101	101	100	94	57	97	61	50
ERR715594.fasta-SNP	33	84	111	92	83	80	93	100	97	130	85	91	90	48	86	99	47	97	32	38	96	106	104	87	98	94	103	111	87	87	87	118	105	90	99	39	87	111	102	87	46	107	111	110	103	46	109	51	60
GCA_001293585.1-SNP	32	63	90	72	63	60	72	79	77	109	66	71	71	46	65	79	45	76	32	38	76	87	84	64	77	74	81	90	68	65	65	97	84	68	77	39	67	91	82	69	46	87	91	90	85	46	88	51	43
GCA_003065125.1.fna-SNP	44	99	127	106	98	94	108	113	112	145	100	106	106	59	98	112	58	110	46	51	111	122	119	101	112	108	116	126	101	101	101	133	117	102	109	52	102	125	117	103	59	121	125	124	118	59	122	63	76
GCA_003065455.1.fna-SNP	31	83	112	91	82	80	93	99	96	130	84	90	90	46	84	99	45	96	31	36	95	106	103	85	98	92	102	110	87	87	87	117	101	88	95	37	86	110	101	87	44	102	110	109	105	44	108	50	59
GCA_003065625.1-SNP	18	73	101	81	72	68	83	87	86	119	74	80	80	33	72	86	32	84	20	25	85	96	93	75	85	81	89	100	77	75	75	107	92	75	86	26	76	100	91	77	33	96	100	99	93	33	96	37	50
GCA_003065845.1-SNP	32	86	114	94	85	81	95	101	99	132	87	93	93	47	85	99	46	97	34	39	97	109	106	89	98	96	102	113	90	88	88	120	104	90	97	40	90	113	103	90	47	107	113	112	106	47	109	51	64
GCA_003066925.1-SNP	35	87	115	95	86	84	97	104	100	131	88	94	94	50	88	101	49	100	35	40	98	110	107	88	101	97	105	112	91	91	91	121	107	93	101	41	89	114	103	91	47	110	114	113	109	47	112	54	65
GCA_003067215.1-SNP	36	88	115	96	87	85	98	105	101	131	88	95	94	51	88	102	50	101	36	41	99	111	108	90	102	98	106	112	92	92	92	122	108	94	102	42	91	115	105	92	49	110	115	114	110	49	113	54	66
GCA_003067385.1.fna-SNP	42	94	122	102	93	91	104	110	107	138	96	101	101	57	96	109	56	107	42	47	105	117	114	95	107	104	111	119	98	98	98	128	114	100	108	48	96	121	111	98	54	115	121	120	116	54	119	61	72
GCA_003140475.2-SNP	69	91	118	99	89	88	103	107	104	138	92	98	98	81	92	106	80	103	67	74	103	111	111	95	106	99	110	118	96	96	96	124	112	98	104	75	95	118	108	96	82	113	118	117	113	82	116	88	79
GCA_003882385.1-SNP	47	69	96	77	69	66	81	85	83	117	70	77	77	60	69	83	57	81	47	52	82	88	88	73	84	77	82	96	74	74	74	94	89	76	84	54	73	97	86	75	61	90	97	96	89	61	94	66	58
GCA_003895235.1.fna-SNP	45	78	105	86	77	74	87	93	91	122	79	85	85	60	79	92	59	90	46	51	90	101	97	79	92	88	96	103	83	79	79	111	97	82	90	52	82	105	96	83	59	100	105	104	98	59	102	64	57
GCA_003898995.2-SNP	27	79	109	88	79	77	90	96	93	124	80	86	87	42	80	96	40	93	27	32	92	103	99	82	95	89	99	107	84	84	84	114	101	85	95	33	83	107	98	84	40	102	107	106	101	40	104	46	56
GCA_003904035.1.fna-SNP	102	112	141	122	115	113	124	132	129	161	99	121	119	115	99	127	114	127	101	107	128	134	130	99	130	84	128	142	119	121	121	137	136	83	128	108	102	139	131	119	113	139	139	138	133	114	137	121	109
GCA_003908095.1-SNP	38	75	104	84	74	71	85	91	89	121	78	83	83	52	77	90	51	88	38	44	88	99	95	78	90	86	94	103	81	78	78	109	95	81	88	45	80	103	94	81	52	99	103	102	96	52	100	57	55
GCA_003923455.1-SNP	35	72	100	80	71	69	82	88	85	117	74	79	79	49	74	87	47	85	34	39	84	94	90	73	87	82	91	99	77	75	75	104	93	78	85	41	75	99	89	77	48	94	99	98	93	48	97	54	51
GCA_004159715.1-SNP	38	69	98	78	69	66	79	85	83	114	71	77	77	52	70	84	50	82	38	44	82	92	89	69	84	80	88	96	74	71	71	102	90	74	82	45	72	97	87	75	52	92	97	96	89	52	94	57	49
GCA_004161815.1-SNP	79	90	118	99	90	87	103	107	104	137	66	98	98	93	65	105	91	102	79	85	102	113	104	79	104	86	108	115	95	95	95	123	110	82	103	86	79	117	107	96	91	112	117	116	111	92	115	98	89
GCA_004175255.1.fna-SNP	16	66	91	74	66	63	77	83	80	112	70	73	74	30	69	77	29	78	16	22	78	90	87	70	79	77	83	91	71	70	70	99	84	73	80	22	71	91	83	72	30	86	91	90	87	30	91	33	46
GCA_004175665.1-SNP	73	86	115	95	87	84	98	103	101	134	70	95	93	86	70	100	85	98	73	79	100	109	101	73	102	41	100	114	93	92	92	111	108	40	102	80	74	113	105	93	85	109	113	112	106	86	110	92	83
GCA_004177435.1.fna-SNP	69	83	110	91	82	79	95	98	96	129	58	90	90	82	57	97	80	94	69	75	95	105	95	70	97	77	101	109	86	87	87	115	103	73	96	76	70	109	100	88	81	104	109	108	103	82	107	88	79
GCA_004191855.1.fna-SNP	59	97	125	105	96	93	107	112	110	142	99	104	104	73	98	111	72	109	59	65	109	120	116	99	111	107	115	124	102	99	99	129	116	102	109	66	101	124	115	102	73	120	124	123	116	73	120	78	76
GCA_004218385.1-SNP	47	98	128	108	99	96	107	115	113	143	100	107	104	62	99	112	61	112	48	52	112	120	120	102	113	108	117	125	105	103	103	130	120	104	114	54	103	125	118	105	61	123	125	124	118	61	121	65	78
GCA_004259725.1-SNP	48	79	105	87	78	75	89	95	92	122	81	86	86	62	80	91	60	90	48	54	90	101	97	81	92	90	96	102	84	81	81	111	98	85	91	55	83	105	95	84	62	100	105	104	99	62	103	67	59
GCA_004260825.1-SNP	36	65	93	73	65	63	77	82	79	113	67	73	73	50	67	81	49	78	35	41	78	86	85	70	81	73	85	93	70	71	71	99	86	73	80	42	70	93	83	71	49	88	93	92	87	49	91	55	46
GCA_004276075.1.fna-SNP	24	74	103	83	74	72	86	91	88	121	76	82	82	39	76	90	38	88	24	29	87	98	95	78	90	85	94	102	80	79	79	108	96	81	90	30	79	102	93	80	37	98	102	101	96	37	100	43	54
GCA_006399795.1.fna-SNP	77	89	120	99	91	88	102	107	105	140	75	99	97	90	74	104	89	103	77	83	104	113	106	77	105	29	104	119	97	96	96	115	112	28	106	84	78	117	109	97	88	114	117	116	110	90	114	96	87
GCA_006419415.1-SNP	82	106	133	114	105	102	116	121	119	152	107	113	113	95	106	119	92	118	82	87	118	125	124	108	120	115	124	132	110	109	109	138	126	111	119	89	109	133	123	111	96	124	133	132	125	96	130	101	92
GCA_006420655.1-SNP	25	77	105	85	76	73	88	92	90	120	77	84	84	40	76	91	38	89	26	31	89	100	96	80	91	87	95	104	82	80	80	109	94	82	89	33	81	104	94	82	39	98	104	103	96	39	99	44	53
GCA_006420815.1.fna-SNP	46	67	97	76	68	65	78	84	82	113	70	76	73	59	69	81	58	80	46	52	81	90	89	71	83	79	81	94	73	72	72	92	87	74	82	53	73	94	87	74	60	91	94	93	87	60	91	64	56
GCA_006431435.1.fna-SNP	44	95	122	103	94	91	104	109	108	140	96	102	102	59	96	109	58	107	45	50	107	116	115	98	109	105	113	122	100	96	96	128	115	100	109	51	99	122	113	100	58	118	122	121	115	58	119	61	74
GCA_006432775.1-SNP	88	98	125	108	98	95	110	115	112	145	76	106	106	101	75	112	98	110	87	93	110	121	113	88	114	95	117	123	104	104	104	131	119	91	112	94	88	124	115	104	100	120	124	123	118	101	123	107	98
GCA_006463585.1-SNP	53	81	110	92	83	80	94	99	97	132	85	91	89	66	85	94	67	95	54	59	96	102	105	89	99	93	102	110	89	89	89	115	104	91	98	60	89	109	101	89	67	107	109	108	102	67	106	72	65
GCA_006485225.1-SNP	51	84	111	92	83	80	93	99	97	128	85	91	91	66	85	98	64	96	52	57	96	106	103	84	98	94	102	110	89	85	85	116	104	88	97	58	87	111	101	89	65	106	111	110	104	65	108	70	63
GCA_006520995.1-SNP	48	93	124	103	95	93	105	113	109	142	98	103	101	63	98	109	62	109	48	53	107	117	119	98	111	105	109	121	100	100	100	119	115	102	109	54	100	121	113	101	61	118	121	120	116	61	119	67	77
GCA_006523375.1-SNP	44	76	99	83	75	73	84	93	89	117	76	82	83	58	77	86	58	89	42	49	87	98	96	77	89	85	93	100	79	78	78	108	96	80	87	48	78	102	92	80	56	95	101	101	97	56	100	61	53
GCA_006524895.1-SNP	14	64	92	71	63	61	74	81	77	110	67	71	70	29	67	78	28	77	14	19	75	87	84	68	78	75	82	89	69	68	68	97	84	71	78	20	69	89	81	69	26	85	89	88	85	26	89	33	43
GCA_006524955.1-SNP	16	65	94	73	65	63	76	83	79	112	69	73	73	31	69	81	30	79	16	21	77	89	85	70	80	77	84	91	71	70	70	99	86	73	80	22	71	92	83	71	29	88	92	91	87	29	91	35	46
GCA_006524995.1-SNP	36	85	113	94	84	82	95	102	98	132	89	92	91	51	89	99	50	98	36	41	96	105	105	90	99	97	102	110	90	90	90	117	106	93	100	42	91	112	101	90	49	107	112	111	106	49	110	55	66
GCA_006525035.1-SNP	37	61	95	73	62	60	70	80	76	112	70	69	68	51	70	75	50	76	36	42	74	84	86	69	80	78	77	91	68	70	70	91	82	74	74	43	72	87	79	68	49	87	87	86	82	49	86	56	47
GCA_006525095.1-SNP	44	55	82	62	54	52	65	72	68	103	59	61	62	57	59	70	56	68	43	49	66	78	68	61	68	68	72	80	60	60	60	87	75	64	69	50	61	80	71	60	56	77	80	79	76	56	80	63	53
GCA_006525595.1-SNP	16	65	91	72	64	62	73	82	78	109	66	71	71	31	67	77	30	78	16	21	76	88	85	68	78	73	82	89	70	68	68	97	85	70	79	22	69	90	81	70	28	85	90	89	86	28	90	34	45
GCA_006525675.1-SNP	20	68	96	77	68	66	80	86	82	116	71	75	76	35	71	82	34	81	20	25	80	89	88	73	83	78	87	94	74	74	74	101	89	77	83	26	73	96	84	74	32	87	96	95	90	32	94	38	50
GCA_006525735.1-SNP	24	74	102	81	73	71	84	91	87	120	76	80	80	39	76	87	38	87	24	29	85	97	93	77	87	85	91	99	79	78	78	105	94	81	88	30	78	99	90	79	37	94	99	98	94	37	97	41	54
GCA_006525755.1-SNP	20	69	96	77	69	67	80	86	82	116	72	75	77	35	72	84	34	83	20	25	80	92	88	73	82	81	86	94	75	73	73	101	89	77	83	26	74	95	87	75	33	89	95	94	90	33	94	37	49
GCA_006525795.1-SNP	13	62	89	69	61	59	73	79	75	107	63	69	68	28	64	77	27	75	12	18	73	85	81	66	76	72	80	86	67	66	66	95	82	69	76	19	67	89	78	67	26	84	89	88	83	26	87	31	42
GCA_006525815.1-SNP	21	71	95	78	70	67	81	87	84	116	73	77	78	36	72	81	35	82	22	27	82	91	90	76	83	80	87	96	76	75	75	104	90	78	84	28	76	97	86	76	35	87	97	96	91	35	95	40	51
GCA_006525915.1-SNP	43	52	80	61	53	50	64	70	67	102	59	60	59	56	58	64	55	65	43	49	65	75	68	59	67	68	71	79	59	58	58	84	73	63	67	49	60	79	71	59	55	75	79	78	71	55	75	62	53
GCA_006525935.1-SNP	17	64	95	75	63	61	75	81	77	113	70	70	71	32	70	79	31	77	17	22	75	87	87	71	81	77	79	92	69	71	71	94	84	74	78	23	72	91	81	69	30	90	91	90	85	30	89	36	47
GCA_006525955.1-SNP	10	60	87	67	59	57	70	77	73	104	61	66	67	25	61	73	24	73	10	15	71	83	79	63	73	71	77	85	65	64	64	93	80	67	74	16	64	86	76	65	23	80	86	85	81	23	85	28	39
GCA_006526015.1-SNP	49	54	87	65	55	53	65	73	69	107	64	63	61	62	64	67	61	68	48	54	67	77	74	66	74	70	71	85	61	65	65	83	75	70	69	55	67	80	72	61	61	79	80	79	75	61	79	68	57
GCA_006526035.1-SNP	18	68	94	75	67	65	77	85	81	114	70	74	75	33	70	82	32	81	18	23	79	91	87	72	81	79	85	93	73	72	72	101	88	75	81	24	73	93	85	73	30	89	93	92	89	30	93	36	47
GCA_006526055.1-SNP	12	61	88	67	60	58	72	78	74	108	63	67	67	27	63	75	26	73	12	17	72	81	80	66	75	69	79	86	66	66	66	94	81	69	75	18	66	86	76	66	24	82	86	85	82	24	86	31	42
GCA_006526065.1-SNP	23	73	98	80	71	70	83	89	85	116	75	79	79	38	75	87	37	86	23	28	84	95	92	74	86	83	90	97	78	77	77	105	92	79	86	28	75	99	89	78	34	95	99	98	94	34	98	40	50
GCA_006526095.1-SNP	50	80	106	87	79	77	89	97	93	124	83	86	86	64	83	94	63	93	49	55	91	103	99	83	93	91	97	104	85	83	83	112	99	87	91	56	85	106	97	85	62	101	106	105	101	62	105	69	60
GCA_006527415.1-SNP	35	86	114	93	85	83	96	103	99	132	88	93	93	50	88	100	49	99	35	40	97	109	106	89	100	96	104	111	91	90	90	118	106	92	100	41	90	111	103	91	48	108	111	110	108	48	111	54	65
GCA_006527455.1-SNP	36	85	113	93	84	82	95	102	98	132	89	92	92	51	89	100	50	98	36	41	96	105	106	90	99	96	102	110	90	90	90	118	106	93	100	42	91	111	101	90	49	106	111	110	106	49	110	55	66
GCA_006527495.1-SNP	53	61	90	70	63	60	70	80	77	105	66	71	67	66	65	75	64	75	53	59	75	85	78	70	78	76	78	88	69	66	66	92	83	71	77	60	72	87	79	69	66	82	87	86	81	66	85	69	62
GCA_006527545.1-SNP	21	68	93	76	68	66	79	86	82	115	70	76	76	35	71	81	34	81	21	26	80	89	89	73	82	78	86	94	74	74	74	101	89	77	83	27	73	95	84	74	34	86	95	94	90	34	94	40	50
GCA_006528015.1-SNP	20	72	100	80	71	68	82	88	85	118	74	79	79	34	73	86	33	84	20	26	83	95	92	75	85	82	89	97	77	75	75	105	91	77	84	27	76	99	89	77	34	95	99	98	92	34	96	39	51
GCA_006528545.1.fna-SNP	43	89	118	101	90	88	98	108	104	136	96	98	96	58	96	103	57	104	43	48	101	111	112	95	105	104	108	115	96	96	96	122	112	100	106	49	97	114	108	96	53	115	114	113	111	54	114	58	73
GCA_006813405.1.fna-SNP	26	76	104	85	75	73	87	92	89	123	78	83	83	41	78	91	40	89	26	31	88	96	97	79	92	86	95	103	81	81	81	109	98	82	92	32	80	103	94	81	39	100	103	102	98	39	101	45	56
GCA_006813865.1-SNP	26	75	104	85	75	73	87	92	89	123	78	83	83	41	78	91	40	89	26	31	88	96	96	79	92	86	95	103	81	81	81	109	98	82	92	32	80	103	94	81	39	100	103	102	98	39	101	45	56
GCA_007229795.1-SNP	50	99	126	107	98	96	109	116	112	145	101	107	107	65	102	115	64	113	50	55	110	122	120	103	114	110	118	124	105	103	103	132	118	106	112	56	104	127	116	105	63	122	127	126	121	63	123	69	78
GCA_007237455.1.fna-SNP	41	72	99	81	72	69	83	88	86	119	74	79	79	55	73	86	54	85	41	47	84	92	93	76	87	83	91	100	78	76	76	105	93	78	87	48	77	99	91	78	55	96	99	98	92	55	96	60	52
GCA_007322415.1.fna-SNP	40	90	120	98	91	88	99	108	105	138	94	99	97	55	93	104	54	104	41	46	103	113	112	94	105	102	103	117	97	95	95	115	111	97	104	47	96	116	109	97	54	114	116	115	111	54	114	59	71
GCA_007322895.1-SNP	49	97	127	105	98	96	107	115	111	146	100	105	103	64	101	112	63	112	49	54	110	119	118	100	112	109	110	123	104	102	102	122	119	105	112	55	102	123	116	104	62	119	123	122	119	62	122	67	78
GCA_007327535.1.fna-SNP	45	76	105	84	76	74	85	93	90	121	78	84	84	59	78	92	58	90	44	50	88	99	97	77	91	86	95	103	82	78	78	110	96	81	89	51	80	103	95	82	58	97	103	102	98	58	102	64	54
GCA_007358395.1.fna-SNP	36	88	116	96	87	84	98	104	101	133	90	95	95	51	89	102	50	100	37	42	99	111	107	91	102	97	106	113	93	90	90	121	108	92	101	43	92	115	105	93	50	111	115	114	109	50	112	55	67
GCA_007374945.1-SNP	45	97	125	104	96	94	106	113	110	143	98	104	104	60	98	112	58	110	45	50	108	119	116	98	112	106	116	124	102	101	101	128	117	102	110	51	99	123	113	102	58	118	123	122	119	58	122	64	75
GCA_007377885.1-SNP	46	96	126	105	97	95	106	114	111	144	99	105	103	61	99	111	60	111	46	51	110	119	118	99	112	107	110	125	103	102	102	121	118	103	111	52	101	123	116	103	59	121	123	122	118	59	121	65	76
GCA_007434565.1-SNP	41	93	120	100	92	90	102	109	106	139	94	99	100	56	94	107	54	106	41	46	105	115	111	94	106	102	110	120	98	97	97	125	113	98	106	47	95	119	110	98	54	112	119	118	114	54	118	60	71
GCA_007437945.1-SNP	44	90	119	97	91	89	99	109	106	139	94	99	97	59	94	104	58	105	43	49	103	110	113	93	107	101	105	117	97	96	96	114	111	99	105	50	95	116	109	97	57	113	116	115	112	57	115	62	72
GCA_007444405.1-SNP	59	111	139	119	109	106	122	127	124	156	113	118	117	74	112	124	72	123	60	65	122	132	129	113	123	121	127	136	116	113	113	143	130	116	124	66	114	138	127	116	73	128	138	137	132	73	135	75	89
GCA_007445005.1.fna-SNP	61	110	139	118	111	109	120	128	125	158	112	118	117	76	113	125	75	125	61	66	124	133	132	113	126	121	124	139	117	116	116	135	132	117	125	67	115	135	129	117	74	134	135	134	131	74	135	80	90
GCA_007445125.1.fna-SNP	46	92	120	101	94	92	101	112	108	138	96	101	99	61	97	107	59	107	46	51	106	112	113	96	109	102	113	117	99	100	100	124	115	101	107	52	98	119	109	99	59	116	119	118	114	59	117	65	75
GCA_007445365.1-SNP	26	75	105	84	76	74	86	94	90	123	79	84	82	41	79	90	40	90	26	31	88	98	97	79	91	87	89	102	82	81	81	100	97	83	91	32	81	102	94	82	39	100	102	101	96	39	100	45	56
GCA_007497565.1.fna-SNP	31	62	90	70	61	58	71	77	75	106	63	69	69	45	62	76	44	74	31	37	74	85	83	63	76	72	80	88	67	63	63	95	82	66	74	38	66	89	80	67	45	85	89	88	82	45	86	50	42
GCA_007497945.1.fna-SNP	29	60	87	68	60	57	73	76	74	108	61	68	68	44	61	75	43	72	30	35	73	81	81	65	75	68	79	88	66	65	65	94	81	67	75	36	65	88	78	66	43	83	88	87	81	43	85	48	41
GCA_007498105.1-SNP	61	84	113	93	84	81	95	100	98	130	87	92	92	74	86	99	72	96	61	67	97	107	104	86	99	94	103	111	90	87	87	117	105	90	98	68	88	112	102	90	75	106	112	111	105	75	109	80	72
GCA_007498245.1.fna-SNP	43	75	103	83	74	71	84	90	88	119	76	82	82	57	75	89	56	87	43	49	87	98	94	76	89	85	93	101	80	76	76	108	95	79	87	50	79	102	93	80	57	98	102	101	95	57	99	62	54
GCA_007498685.1-SNP	35	65	94	75	65	62	75	81	79	111	68	73	73	49	67	80	47	78	35	41	78	88	85	67	80	76	84	92	71	68	68	98	87	71	79	42	70	93	83	71	49	89	93	92	86	49	90	54	46
GCA_007498705.1-SNP	23	72	102	82	72	69	83	89	86	120	76	80	80	38	75	87	36	85	23	29	84	95	93	77	87	85	91	99	78	77	77	105	92	80	86	30	78	100	89	78	37	95	100	99	93	37	97	42	54
GCA_007498865.1.fna-SNP	48	71	99	80	71	68	83	87	85	118	73	79	79	61	72	85	58	84	48	53	84	91	90	74	86	82	90	99	77	75	75	104	92	77	86	55	75	99	89	77	62	93	99	98	91	62	96	67	59
GCA_007499905.1-SNP	64	78	107	86	78	75	90	94	92	126	60	86	86	77	59	93	76	90	64	70	91	102	92	65	93	17	97	106	83	83	83	113	98	16	92	71	65	106	96	84	76	102	106	105	98	77	103	83	74
GCA_007501285.1.fna-SNP	37	68	96	76	67	65	78	84	81	113	69	75	75	51	69	83	49	81	36	42	80	90	87	69	83	78	87	94	72	71	71	100	89	74	82	43	71	95	85	73	50	90	95	94	89	50	93	56	47
GCA_007501585.1.fna-SNP	35	67	95	76	67	64	79	83	81	114	69	75	75	50	69	82	49	80	36	41	80	91	87	70	82	77	86	94	72	71	71	101	86	73	81	42	71	95	86	73	49	90	95	94	87	49	92	54	41
GCA_007503485.1.fna-SNP	70	89	119	100	91	88	100	107	105	138	93	99	97	83	92	103	80	104	70	75	104	109	111	94	106	102	110	118	97	95	95	122	110	97	105	77	95	117	109	97	84	110	117	116	108	84	114	89	80
GCA_007503705.1-SNP	60	82	112	92	83	80	89	99	97	126	85	91	89	73	84	96	71	95	60	66	96	98	102	84	98	94	102	107	88	86	86	114	104	89	97	67	86	109	101	89	74	105	109	108	102	74	106	79	71
GCA_007504345.1.fna-SNP	79	93	121	100	92	89	105	109	106	141	79	100	100	92	78	107	91	104	79	85	104	116	106	82	106	33	110	118	97	97	97	126	112	32	106	86	82	120	109	98	91	116	120	119	113	92	117	98	89
GCA_007508905.1-SNP	34	66	93	75	66	63	77	81	79	113	68	73	74	49	68	81	48	79	35	40	78	89	85	69	80	76	84	92	71	69	69	100	84	72	79	41	70	94	85	72	48	89	94	93	86	48	91	53	40
GCA_007513585.1.fna-SNP	38	70	98	79	70	67	81	86	83	116	72	78	78	53	72	85	51	83	39	44	83	93	90	72	85	80	89	97	76	73	73	103	90	76	82	45	74	98	88	76	52	93	98	97	91	52	95	57	50
GCA_007520565.1.fna-SNP	43	74	103	83	74	71	84	90	88	119	76	82	82	56	75	89	55	87	43	49	87	98	95	76	89	85	93	101	80	76	76	108	95	79	88	50	79	102	93	80	57	98	102	101	95	57	99	62	54
GCA_007522225.1.fna-SNP	65	78	107	87	78	76	90	95	92	126	60	86	86	78	60	94	77	91	64	70	91	102	92	65	94	17	98	106	84	84	84	112	100	17	94	71	65	106	96	84	76	102	106	105	99	77	104	84	74
GCA_007576705.1.fna-SNP	53	87	115	95	86	83	98	102	100	133	89	94	94	67	88	101	65	99	53	59	99	108	105	89	100	97	105	114	92	89	89	119	107	92	100	60	90	114	104	92	67	109	114	113	107	67	111	71	66
GCA_007577015.1-SNP	28	78	107	87	77	75	90	93	91	121	80	86	84	43	79	93	42	91	29	34	91	101	99	80	92	89	96	104	84	82	82	112	99	84	93	34	81	106	97	84	40	101	106	105	99	40	103	45	56
GCA_007577615.1-SNP	68	84	117	99	83	81	96	100	98	137	91	92	92	80	90	98	78	96	67	72	97	108	111	94	105	98	99	117	90	94	94	114	105	97	99	75	95	112	102	90	82	114	112	111	104	82	109	87	79
GCA_007577665.1.fna-SNP	35	67	94	74	66	63	77	82	80	114	68	74	74	49	67	81	48	78	35	41	79	87	86	71	81	74	85	94	71	71	71	101	87	73	81	42	71	94	84	71	49	90	94	93	87	49	91	54	46
GCA_007578865.1.fna-SNP	38	76	104	85	75	73	87	92	90	122	77	84	84	53	77	91	52	89	39	44	89	100	96	79	91	87	95	104	82	79	79	110	97	82	90	45	81	104	95	82	52	100	104	103	97	52	101	57	56
GCA_007578965.1.fna-SNP	35	73	100	82	73	70	84	86	86	116	74	80	81	50	74	88	49	84	35	39	85	96	92	75	86	83	90	98	78	75	75	106	92	78	85	42	77	101	92	79	48	96	101	100	92	48	97	54	52
GCA_007579825.1-SNP	66	81	109	89	80	77	93	96	94	129	64	88	88	78	63	95	76	92	65	72	93	103	93	66	95	50	99	108	86	85	85	113	101	49	95	73	66	108	97	86	78	103	108	107	101	79	105	85	76
GCA_007580165.1.fna-SNP	47	76	107	86	77	75	86	94	92	125	80	86	84	61	79	91	60	91	47	53	91	100	98	81	93	89	91	105	83	82	82	102	97	84	90	54	83	104	97	84	61	102	104	103	96	61	101	66	58
GCA_007580625.1.fna-SNP	31	80	107	89	80	77	91	97	94	128	84	87	88	45	83	93	44	93	31	37	92	103	102	86	93	90	97	106	86	84	84	113	101	87	93	37	87	106	98	86	45	102	106	105	100	45	105	49	61
GCA_007580745.1-SNP	22	73	102	82	73	70	85	89	87	120	76	81	81	37	75	88	36	86	23	28	86	97	93	77	88	84	92	101	79	77	77	107	94	79	87	29	78	101	92	79	36	97	101	100	94	36	98	41	53
GCA_007581425.1-SNP	60	72	99	80	71	68	84	87	85	118	75	79	79	73	74	85	71	83	60	66	84	94	85	77	86	85	90	98	77	76	76	104	92	80	86	67	77	98	89	77	73	93	98	97	92	73	96	79	70
GCA_007581875.1-SNP	58	81	108	89	80	78	91	97	94	127	82	88	88	71	82	95	68	94	57	62	93	103	100	83	96	91	100	108	86	85	85	113	101	87	94	64	84	108	98	86	71	102	108	107	101	71	106	77	68
GCA_007582065.1.fna-SNP	83	98	126	106	97	94	109	113	111	145	82	105	104	96	81	112	95	109	83	89	110	121	112	86	112	37	116	124	102	102	102	131	118	36	112	90	86	125	115	103	95	121	125	124	118	96	122	101	93
GCA_007582175.1.fna-SNP	95	104	135	113	105	103	116	122	119	155	93	113	112	108	92	120	107	118	95	101	117	124	119	97	119	87	123	130	111	110	110	138	123	86	118	102	97	131	123	112	107	129	131	130	124	108	129	114	105
GCA_007582225.1-SNP	88	104	129	111	103	100	116	119	117	151	85	111	111	102	85	117	100	114	89	93	116	123	118	90	118	73	122	129	109	107	107	137	123	72	118	95	90	131	121	109	100	126	131	130	123	101	128	106	99
GCA_007588335.1-SNP	34	67	94	75	66	63	78	82	80	113	68	74	74	49	68	81	48	79	35	40	79	90	86	70	81	76	85	94	72	70	70	100	86	72	80	41	71	94	85	72	48	89	94	93	87	48	91	53	40
GCA_007590585.1.fna-SNP	26	78	106	86	76	74	89	92	90	121	79	85	84	41	78	92	40	90	27	32	90	100	97	79	91	88	95	103	83	81	81	111	97	83	92	32	80	105	96	83	38	101	105	104	98	38	102	44	54
GCA_007590925.1-SNP	47	69	97	78	69	67	81	86	83	116	71	77	77	60	71	84	57	83	46	51	82	92	88	72	85	80	89	96	75	74	74	102	90	76	84	53	73	97	87	75	59	91	97	96	90	59	95	66	57
GCA_007591385.1-SNP	82	94	122	104	94	91	107	110	108	141	70	102	102	95	69	109	93	106	82	88	107	117	108	83	110	90	113	120	99	100	100	127	114	86	108	89	83	121	112	100	94	116	121	120	114	95	119	101	92
GCA_007594665.1-SNP	24	76	104	84	75	72	87	91	89	122	78	83	83	39	77	90	37	88	25	30	88	98	94	78	90	86	94	103	80	79	79	108	96	81	90	31	79	103	93	81	38	98	103	102	95	38	100	43	55
GCA_007594965.1-SNP	78	91	120	99	90	88	104	107	104	140	73	98	99	91	72	106	89	103	78	84	102	112	104	77	104	30	108	115	96	95	95	124	109	29	104	85	77	119	107	97	90	114	119	118	111	91	116	97	88
GCA_007601385.1.fna-SNP	39	89	117	98	88	86	99	105	102	132	91	96	96	54	91	104	51	102	39	44	101	110	107	91	105	100	108	116	94	92	92	120	111	95	105	45	92	116	106	94	52	109	116	115	108	52	112	57	68
GCA_007601795.1.fna-SNP	77	88	118	97	90	88	101	107	104	138	73	98	96	91	73	104	90	102	75	82	103	109	105	76	106	60	104	117	96	96	96	114	112	60	104	83	77	116	108	96	88	113	116	115	110	89	114	96	86
GCA_007611895.1.fna-SNP	38	68	95	75	67	65	80	84	81	115	68	75	75	51	68	83	50	80	36	43	80	88	87	72	83	75	87	95	73	73	73	101	89	75	83	44	72	95	85	73	51	91	95	94	89	51	93	57	48
GCA_007646135.1.fna-SNP	47	70	97	78	69	67	81	86	83	116	71	77	77	60	71	84	57	83	46	51	82	92	89	72	85	80	89	97	74	74	74	102	91	76	84	53	73	97	87	75	60	91	97	96	89	60	95	66	57
GCA_007649495.1-SNP	37	74	103	83	74	71	84	90	88	120	76	82	82	51	75	89	50	87	37	43	87	98	94	77	89	85	93	102	79	77	77	108	95	80	88	44	79	102	93	80	51	98	102	101	95	51	99	56	54
GCA_007650235.1.fna-SNP	80	94	122	101	93	90	106	110	107	141	78	101	100	93	77	108	92	105	80	86	105	117	108	83	107	34	111	118	99	98	98	127	113	33	107	87	83	121	110	99	92	117	121	120	113	93	118	98	90
GCA_007650295.1.fna-SNP	65	80	108	88	79	76	92	95	93	128	62	87	87	78	61	94	76	91	65	71	92	102	92	65	94	49	98	107	85	84	84	112	100	48	94	72	65	107	96	85	77	102	107	106	100	78	104	84	75
GCA_007650815.1-SNP	26	77	104	85	76	73	89	92	90	124	78	84	84	41	77	91	40	88	27	32	89	97	96	81	91	85	95	104	82	81	81	110	97	83	90	33	81	104	94	82	40	100	104	103	97	40	101	41	57
GCA_007654955.1.fna-SNP	68	91	118	99	90	87	102	106	105	138	91	98	98	81	90	104	78	103	68	73	103	113	109	93	106	101	110	118	95	94	94	123	111	97	105	75	94	118	108	96	82	108	118	117	110	82	115	87	78
GCA_007669585.1.fna-SNP	36	67	96	76	67	64	76	83	81	112	68	75	75	50	67	82	49	80	36	42	80	91	87	69	82	78	86	93	72	69	69	101	86	72	80	43	72	95	86	73	50	91	95	94	87	50	92	55	47
GCA_007691925.1.fna-SNP	55	79	106	87	78	75	90	94	92	125	80	86	86	68	79	92	65	91	55	60	91	101	98	81	93	89	97	106	84	82	82	111	98	84	91	62	82	106	96	84	69	100	106	105	98	69	103	74	66
GCA_007720565.1.fna-SNP	72	86	113	94	85	82	98	101	99	132	61	93	93	85	60	100	83	97	72	78	98	108	99	73	100	80	104	112	91	90	90	118	106	76	99	79	73	112	103	91	84	108	112	111	106	85	110	91	82
GCA_007760705.1.fna-SNP	36	87	115	94	86	84	97	104	100	133	89	93	94	51	89	102	50	100	36	41	98	110	107	90	101	97	105	112	92	91	91	120	107	93	101	42	91	113	103	92	49	109	113	112	109	49	112	55	66
GCA_007761895.1.fna-SNP	47	96	123	104	96	93	106	112	109	142	98	103	104	62	98	109	61	109	48	53	107	119	115	100	109	107	113	120	101	98	98	129	114	102	109	54	102	122	113	102	61	117	122	121	116	61	120	65	76
GCA_007763595.1-SNP	31	82	110	91	82	80	93	99	96	128	84	89	89	46	84	97	45	96	31	36	95	106	103	84	98	90	102	110	87	87	87	114	104	86	97	37	86	109	100	87	44	106	109	108	103	44	106	50	61
GCA_007763875.1.fna-SNP	35	84	112	92	83	81	95	100	97	127	84	91	91	50	84	99	48	97	35	40	96	107	104	86	98	93	102	111	89	88	88	116	104	89	98	41	87	111	102	89	48	106	111	110	104	48	107	54	64
GCA_007767765.1-SNP	22	54	82	63	54	51	64	70	68	99	56	62	62	37	56	69	36	67	23	28	67	78	75	56	69	65	73	81	60	56	56	88	75	59	68	29	59	82	73	60	36	78	82	81	75	36	79	41	34
GCA_007768165.1.fna-SNP	57	86	115	95	87	84	96	102	100	133	89	93	94	71	88	101	69	100	57	63	98	109	105	89	101	98	105	111	91	90	90	119	104	93	99	64	91	113	103	92	71	108	113	112	106	71	111	76	67
GCA_007768445.1-SNP	41	73	100	81	72	69	82	89	86	117	75	80	80	56	75	87	55	85	42	47	84	96	93	75	86	84	90	97	78	74	74	106	92	78	85	48	78	100	90	78	55	93	100	99	93	55	97	60	53
GCA_007768845.1-SNP	69	90	117	98	89	87	102	107	104	138	91	98	98	82	90	104	79	102	69	74	102	110	109	95	104	99	108	115	95	95	95	123	109	98	103	76	95	118	106	96	83	110	118	117	110	83	115	88	79
GCA_007768885.1.fna-SNP	73	90	122	102	89	87	102	107	104	140	96	95	98	85	95	104	83	102	72	77	102	114	112	99	109	103	105	122	96	98	98	117	111	102	104	79	100	118	107	96	86	117	118	117	107	86	112	92	84
GCA_007769245.1-SNP	64	85	114	95	86	83	97	101	99	133	87	93	94	76	86	98	74	99	64	69	97	107	104	87	98	96	103	112	91	88	88	119	104	92	99	71	88	114	102	91	78	105	114	113	105	78	111	82	74
GCA_007769365.1.fna-SNP	60	89	119	98	89	86	98	105	103	135	90	97	96	74	89	105	73	101	60	66	103	110	109	93	104	99	108	116	95	92	92	123	110	97	103	67	95	117	107	95	74	113	117	116	110	74	114	78	71
GCA_007770025.1-SNP	64	79	107	86	78	75	90	94	92	126	61	86	86	77	60	93	76	90	64	70	91	102	92	65	93	17	97	106	84	83	83	113	98	16	92	71	65	106	96	84	76	102	106	105	98	77	103	83	74
GCA_007772805.1-SNP	34	66	94	75	66	63	78	82	80	113	68	74	74	49	68	81	48	79	35	40	79	90	86	70	81	76	85	94	72	70	70	100	86	72	80	41	71	94	85	72	48	89	94	93	87	48	91	53	40
GCA_007773965.1-SNP	77	89	117	98	89	86	102	105	103	136	65	97	97	91	64	104	89	101	77	83	102	112	103	77	103	84	108	115	95	94	94	122	108	80	101	84	77	116	107	95	89	112	116	115	109	90	114	96	87
GCA_007774465.1.fna-SNP	81	97	125	105	97	94	109	113	111	146	79	105	105	95	80	112	94	109	82	87	110	121	111	84	112	67	116	124	103	102	102	131	117	66	111	88	84	125	115	103	93	121	125	124	118	94	122	100	93
GCA_007775245.1-SNP	58	91	119	100	89	87	102	106	104	138	93	98	98	72	92	105	70	103	58	64	103	109	110	94	106	102	109	117	96	94	94	123	111	97	105	65	95	118	108	96	72	111	118	117	111	72	115	76	71
GCA_007775525.1-SNP	33	62	92	71	63	60	74	80	77	110	67	71	71	47	66	78	46	76	33	39	74	87	83	68	77	75	81	89	69	67	67	97	82	70	74	40	69	90	81	69	47	83	90	89	84	47	88	52	37
GCA_007775745.1-SNP	43	86	117	102	88	86	98	105	102	138	95	96	94	58	95	102	57	102	43	48	101	107	112	97	107	103	108	116	94	96	96	120	113	100	107	49	98	114	106	94	54	115	114	113	108	54	112	60	73
GCA_007776075.1.fna-SNP	41	71	99	81	72	69	80	88	86	117	75	79	79	55	74	86	54	85	41	47	85	96	92	74	87	82	91	100	77	75	75	105	92	76	86	48	77	99	90	77	55	96	99	98	92	55	96	60	52
GCA_007776905.1-SNP	57	75	105	85	77	75	87	94	91	123	79	85	83	71	79	90	70	91	56	62	90	99	96	80	92	86	91	105	83	82	82	101	98	83	92	63	82	103	96	83	69	101	103	102	97	69	101	76	67
GCA_007776925.1.fna-SNP	52	74	104	89	76	74	87	93	90	124	81	84	82	66	81	90	64	89	51	57	89	98	98	86	95	89	96	104	82	85	85	108	101	89	95	58	86	102	94	82	63	103	102	101	95	63	99	69	55
GCA_007776945.1.fna-SNP	47	76	104	84	76	74	89	93	90	124	78	84	84	61	78	92	59	89	46	52	89	96	95	80	92	84	96	104	82	82	82	109	97	84	90	53	80	104	93	82	60	98	104	103	98	60	102	66	57
GCA_007777385.1.fna-SNP	19	70	98	78	69	67	81	86	83	116	71	77	77	34	71	85	33	83	19	24	82	93	90	73	85	80	89	97	74	74	74	103	91	76	84	25	74	97	88	75	32	93	97	96	91	32	95	38	49
GCA_007777845.1.fna-SNP	34	66	93	74	65	62	77	82	79	112	68	73	73	49	68	80	48	78	35	40	77	89	85	70	79	76	83	91	71	69	69	99	85	72	79	41	71	93	83	71	48	88	93	92	86	48	90	53	40
GCA_007778065.1-SNP	66	89	118	98	89	86	100	105	103	135	92	97	97	79	91	104	77	101	66	72	102	112	108	91	104	100	108	115	94	92	92	122	109	95	103	73	93	117	107	95	80	110	117	116	109	80	114	85	77
GCA_007778845.1-SNP	45	77	105	86	77	74	87	93	91	122	79	85	85	60	79	92	59	90	46	51	90	101	97	79	92	88	96	104	83	79	79	111	97	82	90	52	82	105	96	83	59	101	105	104	98	59	102	64	57
GCA_007779205.1.fna-SNP	41	72	99	79	71	68	83	87	85	119	73	79	79	55	72	86	54	83	41	47	84	92	91	76	86	80	90	99	77	76	76	105	92	78	86	48	76	99	89	77	55	95	99	98	92	55	96	60	52
GCA_007779265.1-SNP	44	76	104	84	75	72	84	91	89	119	76	83	82	58	75	90	57	88	44	50	88	99	95	77	90	86	94	100	81	77	77	109	95	80	89	51	80	103	94	81	58	98	103	102	96	58	100	62	55
GCA_007779615.1.fna-SNP	72	100	127	109	99	97	112	116	113	148	101	107	106	86	101	115	85	112	71	77	112	120	121	106	117	109	119	126	105	107	107	133	123	109	115	78	106	127	117	105	85	123	127	126	121	85	125	90	82
GCA_007779685.1-SNP	42	72	101	82	72	69	83	88	86	119	76	80	80	56	75	87	54	85	42	48	85	95	93	75	88	84	91	99	78	76	76	105	94	79	87	49	77	100	90	78	56	96	100	99	93	56	97	61	53
GCA_007779765.1.fna-SNP	68	91	118	100	91	88	103	107	105	135	93	99	99	81	92	104	78	103	68	73	104	114	110	93	106	102	110	118	97	95	95	124	112	97	105	74	94	118	109	97	82	113	118	117	111	82	116	87	79
GCA_007779945.1-SNP	45	77	105	85	76	73	86	92	90	120	77	84	83	59	76	91	58	89	45	51	89	100	97	78	91	87	95	102	82	78	78	110	97	81	89	52	81	104	95	82	59	100	104	103	97	59	101	63	56
GCA_007780405.1-SNP	75	90	117	97	89	86	102	105	103	136	71	97	96	88	70	104	87	100	75	81	102	112	103	76	104	65	108	115	95	93	93	123	110	64	104	82	76	117	107	95	87	113	117	116	110	88	114	92	85
GCA_007780525.1.fna-SNP	51	82	110	90	81	79	92	98	95	127	84	89	89	65	84	97	63	95	50	56	94	104	100	83	97	92	101	108	87	85	85	114	103	88	96	57	85	109	99	87	64	104	109	108	103	64	107	70	61
GCA_007780605.1.fna-SNP	49	71	100	80	71	68	82	88	85	117	73	79	79	62	72	86	61	84	49	55	83	95	92	76	85	80	89	97	77	74	74	105	90	76	84	56	77	99	89	77	62	93	99	98	90	62	96	68	60
GCA_007782405.1-SNP	34	64	93	72	64	61	75	81	78	112	68	72	72	49	68	80	48	77	35	40	77	88	84	69	77	76	81	89	69	68	68	98	83	72	78	41	70	91	82	70	48	86	91	90	84	48	89	53	40
GCA_007783505.1.fna-SNP	112	122	150	130	121	118	133	138	135	170	106	129	129	125	105	136	124	133	112	118	133	145	135	109	135	92	140	147	127	126	126	155	142	91	134	119	109	149	138	127	123	144	148	148	142	124	146	131	120
GCA_007783525.1-SNP	52	85	114	94	85	82	97	101	99	132	88	93	93	66	87	100	64	98	52	58	98	104	104	88	100	95	104	113	91	88	88	119	106	91	99	59	89	113	103	91	66	108	113	112	106	66	110	70	65
GCA_007784305.1-SNP	81	94	124	103	95	92	106	111	109	143	78	103	100	94	77	108	93	107	81	87	108	117	110	81	110	33	114	122	101	100	100	127	116	32	110	88	82	121	113	101	92	118	121	120	114	94	118	99	91
GCA_007784485.1-SNP	46	69	97	78	69	66	80	85	83	116	71	77	77	59	70	83	56	82	46	51	82	92	89	72	83	80	88	97	74	73	73	102	90	75	83	53	73	97	87	75	59	91	97	96	88	59	94	65	57
GCA_007788135.1-SNP	34	65	93	73	64	61	74	80	78	108	67	72	72	48	66	79	47	77	34	40	77	88	85	66	79	75	83	90	70	66	66	99	84	69	77	40	69	92	83	70	48	87	92	91	85	48	89	53	45
GCA_007788295.1.fna-SNP	75	88	115	97	88	85	101	104	102	135	63	96	95	88	62	103	86	100	75	81	101	111	101	76	103	83	107	115	94	93	93	121	109	79	102	82	76	114	106	94	87	110	114	113	109	88	113	94	85
GCA_007789175.1.fna-SNP	67	91	118	99	90	87	102	106	104	137	92	98	98	80	91	103	77	103	67	72	103	113	109	92	105	101	109	118	96	94	94	123	111	96	104	74	93	118	108	96	81	112	118	117	110	81	115	86	78
GCA_007789495.1-SNP	63	98	127	107	98	96	109	115	112	144	100	106	106	77	100	114	76	112	62	68	111	122	120	101	114	109	118	126	104	102	102	132	119	105	112	69	103	126	116	104	76	122	126	125	120	76	124	82	79
GCA_007789695.1-SNP	60	97	126	106	97	94	108	113	111	143	100	105	105	74	99	112	73	110	60	66	110	121	118	100	112	108	116	124	103	100	100	131	117	103	111	67	102	125	116	103	74	121	125	124	118	74	122	79	77
GCA_007789935.1-SNP	40	70	99	79	70	68	79	87	84	115	73	78	78	54	73	86	53	84	39	45	83	94	91	72	86	81	90	96	76	73	73	104	91	76	85	46	75	98	89	76	53	94	98	97	92	53	96	59	50
GCA_007790155.1-SNP	37	68	96	76	67	65	78	84	80	113	70	75	75	51	70	83	50	81	36	42	80	91	87	70	83	77	87	94	73	71	71	100	89	74	81	42	72	95	86	73	50	91	95	94	89	50	93	56	47
GCA_007791215.1-SNP	41	77	105	85	76	73	87	92	90	122	78	84	84	55	77	91	53	89	41	47	89	99	96	78	91	87	95	104	81	79	79	109	97	82	89	48	80	104	94	82	55	99	104	103	97	55	101	60	58
GCA_007791295.1.fna-SNP	61	68	95	81	70	67	80	86	84	117	77	77	75	74	76	81	72	81	61	65	83	89	85	79	86	81	89	97	75	76	76	101	92	80	86	68	80	94	87	75	72	92	94	93	87	72	92	78	71
GCA_007791675.1.fna-SNP	20	71	100	80	71	68	83	87	85	118	73	79	79	34	72	86	33	84	20	26	84	95	92	75	86	82	90	98	77	75	75	105	91	77	86	27	76	99	90	77	34	95	99	98	92	34	96	39	51
GCA_007820415.1-SNP	46	74	105	84	76	74	84	93	90	121	79	84	82	58	79	88	59	90	45	51	89	98	97	77	92	87	90	103	82	79	79	100	97	82	90	52	81	102	95	82	59	100	102	101	96	59	100	65	56
GCA_007821335.1-SNP	40	71	100	80	70	68	81	86	84	113	73	79	78	54	72	86	53	84	40	46	84	94	91	71	85	82	89	97	76	73	73	106	91	76	84	46	74	99	90	77	52	94	99	98	92	52	96	58	47
GCA_007821745.1.fna-SNP	45	76	103	83	75	72	88	91	89	123	76	83	83	59	75	90	58	87	45	51	88	96	96	80	90	83	94	103	81	80	80	109	96	82	90	52	80	103	93	81	59	97	103	102	96	59	100	64	56
GCA_007823025.1-SNP	48	79	108	88	79	76	89	95	93	124	81	87	87	62	80	94	61	92	48	54	92	103	99	81	94	90	98	106	84	81	81	113	100	84	93	55	84	107	97	85	62	103	107	106	100	62	104	67	59
GCA_007908725.1.fna-SNP	65	83	111	92	84	81	93	100	100	131	87	92	90	78	86	96	77	95	65	71	97	103	105	88	101	93	105	111	90	88	88	116	105	93	99	72	90	110	102	90	78	108	110	109	103	78	107	84	76
GCA_007911485.1.fna-SNP	46	81	109	90	81	79	91	98	95	126	84	89	89	60	84	96	59	95	45	51	94	105	102	84	97	92	101	109	87	85	85	115	102	88	94	52	86	109	100	87	59	103	109	108	103	59	107	65	62
GCA_007972305.1.fna-SNP	34	66	94	74	65	62	75	81	79	110	68	73	73	48	67	80	47	78	34	40	78	89	85	67	80	76	84	92	70	67	67	99	86	70	79	41	70	93	84	71	48	89	93	92	86	48	90	53	45
GCA_007974005.1.fna-SNP	78	88	119	97	90	88	101	108	104	139	74	98	96	91	74	104	90	103	77	83	102	112	105	77	106	29	104	116	95	96	96	114	110	29	104	84	78	116	107	96	88	113	116	115	110	89	114	97	86
GCA_008247245.1.fna-SNP	36	67	95	75	66	63	77	82	80	112	68	74	74	49	67	81	47	79	35	42	79	89	86	68	81	77	85	93	72	69	69	99	87	72	80	43	70	94	84	72	50	88	94	93	87	50	91	55	46
GCA_008407355.1.fna-SNP	40	71	99	79	71	68	80	88	85	116	74	78	79	54	73	86	53	84	40	46	83	95	91	73	84	82	88	96	77	73	73	105	91	76	84	47	76	98	89	77	54	93	98	97	92	54	96	59	51
GCA_008428325.1.fna-SNP	50	99	128	107	99	96	110	115	113	146	101	107	107	65	100	114	64	112	51	56	112	123	121	102	114	108	118	127	105	103	103	133	120	104	114	57	103	127	118	105	64	123	127	126	121	64	124	69	81
GCA_008431425.1-SNP	75	88	117	96	87	85	100	104	101	137	73	95	95	89	73	104	88	100	74	80	100	111	102	75	103	65	107	115	93	93	93	121	109	64	103	81	75	115	105	93	86	111	115	114	110	87	113	94	84
GCA_008446985.1-SNP	51	83	110	90	82	79	91	99	96	127	85	90	89	65	84	97	64	95	51	57	94	106	102	84	96	92	100	107	88	84	84	116	102	87	95	58	87	109	99	88	65	104	109	108	103	65	107	70	61
GCA_008472325.1.fna-SNP	68	79	108	88	81	79	88	98	95	128	64	88	85	80	66	93	77	94	66	72	94	102	94	65	96	75	94	109	86	86	86	102	103	71	97	74	68	105	98	86	79	102	105	104	99	80	103	87	77
GCA_008472865.1-SNP	43	94	123	103	94	92	104	111	108	140	95	102	101	58	95	109	57	108	43	48	107	118	115	97	110	104	114	121	100	99	99	128	115	100	109	49	98	121	113	100	56	118	121	120	117	56	120	61	73
GCA_008472945.1-SNP	30	82	110	90	81	79	93	97	95	128	83	89	89	45	83	97	44	95	30	35	94	105	102	84	97	91	101	109	87	86	86	115	102	87	96	36	85	109	100	86	43	105	109	108	104	43	107	49	60
GCA_008503645.1-SNP	29	79	106	87	78	76	90	96	92	125	80	86	86	44	81	94	43	92	29	34	90	102	98	82	92	89	96	104	84	83	83	112	99	85	93	35	83	105	96	84	42	101	105	104	100	42	104	47	58
GCA_008509855.1.fna-SNP	62	105	133	118	106	104	115	124	120	153	111	114	112	77	112	119	76	119	62	67	118	128	130	112	123	120	125	131	112	113	113	138	129	117	122	68	114	131	124	112	73	130	131	130	127	73	130	79	91
GCA_008526075.1.fna-SNP	23	75	103	83	74	72	86	91	88	121	76	82	82	38	76	90	36	88	23	28	87	97	94	76	90	84	94	102	80	79	79	107	96	80	89	29	77	102	92	80	36	97	102	101	97	36	100	42	53
GCA_008540535.1-SNP	52	102	129	110	102	100	112	120	116	148	105	109	109	67	105	114	66	116	52	57	114	125	123	106	117	113	121	128	108	107	107	134	123	109	116	57	107	127	119	108	64	123	127	126	124	64	127	70	82
GCA_008544395.1.fna-SNP	28	79	107	87	77	74	89	95	92	126	82	86	86	42	81	93	41	91	29	34	90	102	99	82	93	90	96	104	83	83	83	111	99	85	93	34	83	104	95	84	42	101	104	103	99	42	102	47	59
GCA_008548075.1-SNP	36	84	114	92	85	83	94	103	99	132	88	93	91	51	88	99	50	99	36	41	97	107	106	88	100	95	98	111	91	90	90	109	106	92	99	42	90	110	103	91	49	106	110	109	105	49	109	55	66
GCA_008560195.1-SNP	42	93	121	101	94	91	103	110	108	140	94	102	99	57	93	106	55	107	43	47	107	116	114	96	108	104	106	121	100	98	98	118	114	99	108	49	98	119	113	100	56	115	119	118	112	56	117	60	73
GCA_008623555.1.fna-SNP	46	66	97	76	68	65	78	84	82	113	70	76	73	59	69	81	58	80	46	52	81	90	88	71	83	79	81	93	73	72	72	92	87	74	82	53	73	94	87	74	60	91	94	93	87	60	91	64	56
GCA_008842365.1.fna-SNP	31	81	111	91	82	79	94	97	95	129	84	90	90	46	83	97	44	95	32	37	94	104	101	85	96	92	100	109	88	85	85	115	102	88	95	38	86	110	100	88	45	104	110	109	103	45	107	50	61
GCA_008900985.1-SNP	83	98	126	106	97	94	109	113	111	145	82	105	104	96	81	112	95	109	83	89	110	121	111	86	112	37	116	124	103	102	102	131	118	36	112	90	86	125	115	103	95	121	125	124	118	96	122	101	93
GCA_008902865.1.fna-SNP	41	71	100	81	72	69	83	88	86	118	75	79	79	55	74	86	54	85	41	47	85	96	93	75	87	82	91	99	77	76	76	105	91	77	86	48	77	99	90	77	55	95	99	98	92	55	96	60	51
GCA_008957225.2-SNP	24	76	104	84	75	73	87	92	89	122	77	83	83	39	77	91	38	89	24	29	88	99	95	78	91	85	95	103	81	80	80	109	97	81	91	30	79	103	94	81	37	98	103	102	98	37	101	43	54
GCA_009756455.1-SNP	51	62	91	70	61	59	74	78	75	111	63	69	69	64	63	78	62	75	50	56	74	84	81	64	77	72	81	89	67	67	67	95	83	68	77	57	64	89	79	67	64	84	89	88	84	64	87	70	61
GCA_009756585.1-SNP	81	92	121	99	91	89	104	108	105	141	76	99	99	94	76	108	93	104	79	86	104	115	105	79	107	68	111	118	97	97	97	125	112	68	106	86	79	119	108	97	92	113	119	118	113	92	116	99	90
GCA_009861705.1-SNP	32	61	92	71	63	60	72	79	77	109	65	71	69	46	64	76	45	76	32	38	76	85	84	64	78	73	76	90	69	66	66	87	84	68	77	39	67	89	82	69	46	87	89	88	83	46	86	51	43
GCA_009861785.1-SNP	54	85	112	92	84	82	97	101	98	129	84	92	92	68	84	100	66	97	53	59	97	108	103	88	100	91	104	112	90	90	90	118	106	91	100	60	88	112	102	90	67	106	112	111	106	67	109	73	63
GCA_009861865.1-SNP	32	64	93	73	64	61	75	80	78	110	66	72	72	46	65	79	45	77	32	38	77	88	84	66	79	74	83	92	70	67	67	98	85	68	79	39	68	92	83	70	46	88	92	91	86	46	89	51	43
GCA_009861925.1-SNP	57	89	115	96	88	86	101	105	102	135	90	96	96	71	90	103	70	101	56	62	101	109	107	93	104	96	108	115	94	94	94	122	109	96	102	62	93	116	105	94	70	112	116	115	111	69	114	75	69
GCA_009864035.1-SNP	44	65	93	73	65	63	78	82	79	113	68	73	73	58	68	81	57	78	43	49	78	89	86	70	81	74	79	93	71	71	71	91	87	73	81	50	70	93	83	71	57	89	93	92	88	57	91	63	54
GCA_009864145.1-SNP	34	82	111	90	83	81	92	100	97	131	85	91	89	49	85	97	48	96	34	39	96	102	103	87	99	91	97	111	88	89	89	107	105	91	99	40	88	109	101	89	47	107	109	108	104	47	107	53	64
GCA_009864215.1-SNP	53	85	113	93	84	81	94	100	96	129	87	92	92	67	86	99	66	97	53	59	97	108	104	86	99	95	103	111	90	86	86	118	105	89	98	60	89	112	103	90	67	108	112	111	106	67	109	72	64
GCA_009864285.1-SNP	42	62	91	71	62	60	74	79	76	109	65	70	70	56	65	78	55	75	41	47	75	86	82	66	78	73	76	90	68	67	67	88	84	69	78	48	67	90	81	68	55	86	90	89	85	55	88	60	52
GCA_009864375.1-SNP	43	74	102	82	73	71	83	90	87	118	76	81	81	57	76	89	56	87	42	48	86	97	92	75	89	84	93	99	79	76	76	107	95	79	88	48	78	101	91	79	56	97	101	100	96	55	99	61	53
GCA_009864455.1-SNP	38	66	94	75	66	64	76	83	80	110	69	74	74	52	69	81	50	80	37	43	79	89	85	67	82	77	86	93	72	69	69	99	87	72	80	44	69	94	84	72	51	90	94	93	89	51	92	57	48
GCA_009864475.1-SNP	46	70	97	78	69	67	81	86	83	116	71	77	77	60	71	85	59	83	45	51	82	93	90	72	85	79	83	97	75	74	74	95	91	75	85	52	73	97	88	75	59	92	97	96	92	59	95	65	56
GCA_009864565.1-SNP	32	63	91	71	62	60	74	79	76	108	64	70	69	46	64	78	45	76	31	37	75	86	83	66	78	73	82	89	68	67	67	96	84	69	78	38	67	90	81	68	45	86	90	89	85	45	88	50	42
GCA_009864575.1-SNP	65	79	108	87	79	77	92	96	93	127	61	87	86	78	61	95	77	92	64	70	92	103	93	65	95	48	99	106	85	85	85	113	101	48	94	71	65	107	97	85	76	103	107	106	102	77	105	82	74
GCA_009864625.1-SNP	72	86	113	94	86	84	99	103	100	134	68	94	94	85	68	100	83	99	71	76	99	110	100	72	102	61	106	114	92	92	92	120	107	61	100	78	72	114	104	92	83	109	114	113	108	84	112	91	81
GCA_009864675.1-SNP	50	62	92	71	64	62	75	81	78	112	48	72	70	62	48	78	61	76	48	55	77	86	78	49	80	46	78	91	70	70	70	88	86	45	80	56	50	90	82	70	61	88	90	89	85	62	88	69	59
GCA_009866415.1-SNP	56	77	106	85	77	75	88	94	91	124	80	85	85	70	80	93	69	91	55	61	90	101	98	81	93	87	91	105	83	82	82	103	99	83	93	62	82	104	96	83	69	98	104	103	100	69	103	75	66
GCA_009870835.1-SNP	46	69	98	78	69	67	81	86	83	116	71	77	77	58	71	85	59	83	45	51	82	93	89	70	85	79	83	97	75	74	74	95	91	75	85	52	73	97	88	75	59	93	97	96	92	59	95	65	56
GCA_009870845.1-SNP	38	67	95	75	66	63	76	82	80	111	69	74	74	52	68	81	51	79	38	44	79	90	87	68	81	77	85	93	72	68	68	100	87	71	80	45	71	94	85	72	52	90	94	93	88	52	91	57	49
GCA_009870885.1-SNP	16	67	95	75	66	64	78	83	80	113	69	74	74	31	69	82	30	80	16	21	79	90	87	70	81	77	85	94	72	71	71	100	87	73	81	22	71	94	85	72	29	90	94	93	89	29	92	35	46
GCA_009870955.1-SNP	28	59	87	68	59	57	70	76	73	103	61	67	67	42	61	75	41	72	27	33	72	83	79	61	75	69	79	85	65	63	63	93	81	65	74	34	63	87	78	65	41	83	87	86	82	41	85	47	38
GCA_009870975.1-SNP	41	70	101	80	72	70	82	89	86	119	73	80	78	55	73	86	54	86	40	46	84	91	92	74	88	81	92	100	78	77	77	104	94	78	88	47	76	98	91	78	54	96	98	97	93	54	96	60	51
GCA_009871195.1-SNP	48	79	108	88	79	77	90	96	93	126	81	87	87	62	81	95	60	93	47	53	92	102	97	81	94	89	99	106	85	84	84	112	101	85	95	53	82	107	96	85	60	102	107	106	102	59	105	66	40
GCA_009871205.1-SNP	38	66	96	75	67	66	79	83	81	113	69	76	73	52	69	82	51	81	37	43	81	86	89	69	82	75	81	95	74	74	74	92	90	75	84	43	70	94	86	74	49	92	94	93	89	49	92	56	45
GCA_009871315.1-SNP	65	78	106	85	78	76	91	94	92	126	65	86	86	78	65	94	77	90	62	69	91	102	93	66	94	69	98	105	84	84	84	111	99	68	92	71	66	105	96	84	76	101	105	104	101	77	104	83	72
GCA_009871385.1-SNP	40	71	97	78	70	67	83	86	84	117	72	78	78	54	71	84	53	82	40	46	83	91	90	75	85	78	89	98	76	75	75	104	90	77	84	47	75	98	88	76	54	94	98	97	91	54	95	59	51
GCA_009871595.1-SNP	42	73	102	82	73	71	84	90	87	119	75	81	81	56	75	89	55	87	41	47	86	97	93	75	89	83	93	100	79	77	77	107	95	79	88	48	77	101	92	79	55	97	101	100	96	55	99	61	52
GCA_009871695.1-SNP	35	66	95	75	65	64	75	83	80	111	68	74	74	48	68	82	47	80	33	40	79	90	86	67	82	76	86	93	72	69	69	100	88	71	81	41	70	94	85	72	48	91	94	93	89	48	92	54	45
GCA_009871705.1-SNP	70	101	127	108	100	98	110	117	114	143	102	108	107	84	102	115	83	114	69	75	113	124	119	102	115	111	120	126	106	103	103	134	121	106	114	76	105	128	119	106	82	124	128	127	122	82	126	88	80
GCA_009871745.1-SNP	39	71	99	79	70	68	82	87	84	117	72	78	78	53	72	86	52	84	38	44	83	94	90	73	86	80	90	98	76	75	75	104	92	76	85	45	74	98	89	76	52	94	98	97	92	52	96	58	31
GCA_009871785.1-SNP	39	69	98	78	69	67	80	86	83	115	72	77	77	53	72	85	52	83	38	44	82	93	89	72	85	80	89	96	75	73	73	103	91	76	84	45	74	97	88	75	52	93	97	96	92	52	95	58	49
GCA_009871835.1-SNP	81	95	123	102	94	92	107	111	108	142	78	102	102	94	78	110	92	107	80	86	107	117	107	80	110	64	114	122	100	100	100	127	115	64	109	87	80	122	111	100	92	117	122	121	117	93	120	99	90
GCA_009871965.1-SNP	53	76	105	85	76	73	88	92	90	123	79	84	84	67	78	91	66	88	53	59	89	100	96	80	90	87	89	103	82	80	80	102	96	82	91	60	81	104	95	82	67	100	104	103	98	67	101	72	64
GCA_009871975.1-SNP	45	67	96	75	67	65	77	84	81	114	69	75	75	59	69	83	58	80	44	50	80	91	87	71	83	78	81	95	73	72	72	93	89	74	83	51	72	95	86	73	58	91	95	94	90	58	93	64	55
GCA_009872035.1-SNP	59	80	109	89	81	79	89	98	95	126	82	89	87	74	83	95	72	94	59	64	93	102	99	82	97	91	95	107	87	85	85	104	103	88	95	64	85	107	98	87	72	103	107	106	102	71	105	77	70
GCA_009872105.1-SNP	43	67	96	76	67	64	79	83	81	114	69	75	75	57	68	82	56	80	43	49	80	91	87	70	82	77	80	95	73	71	71	93	88	72	82	50	71	95	86	73	57	91	95	94	89	57	92	62	54
GCA_009872205.1-SNP	37	67	96	76	67	65	77	84	81	112	70	75	75	51	70	83	50	81	36	42	80	91	88	69	83	78	87	94	73	70	70	101	89	73	82	43	72	95	86	73	50	90	95	94	90	50	93	56	47
GCA_009872255.1-SNP	35	66	95	74	66	64	75	83	80	111	68	74	74	49	68	82	48	80	34	40	79	90	85	67	82	76	86	92	72	69	69	100	88	71	81	40	70	94	84	72	48	90	94	93	89	47	92	53	45
GCA_009872475.1-SNP	25	61	90	70	61	59	73	78	75	108	64	69	69	39	64	77	38	75	24	30	74	85	81	65	77	72	81	89	67	66	66	95	83	68	77	31	66	89	80	67	38	85	89	88	84	38	87	44	41
GCA_009872495.1-SNP	14	64	93	73	64	62	76	81	78	111	67	72	72	29	67	80	28	78	14	19	77	88	84	68	80	75	84	92	70	69	69	98	86	71	80	20	69	92	83	70	27	88	92	91	87	27	90	33	44
GCA_009873085.1-SNP	95	105	134	113	105	103	117	122	119	154	88	113	113	108	88	121	107	118	94	100	118	129	119	91	121	74	125	133	111	111	111	139	127	74	121	101	91	133	123	111	106	129	133	132	128	107	131	114	104
GCA_010000455.1.fna-SNP	19	71	99	79	70	68	82	87	84	117	72	78	78	34	72	86	33	84	19	24	83	94	91	73	86	80	90	98	76	75	75	104	92	76	86	25	74	98	89	76	32	94	98	97	93	32	96	38	49
GCA_010000605.1.fna-SNP	49	97	127	107	99	97	109	116	113	146	100	107	105	64	101	113	63	113	49	54	112	121	119	101	115	109	113	127	105	104	104	123	121	105	114	55	103	125	118	105	62	123	125	124	120	62	123	68	78
GCA_010005965.1.fna-SNP	38	68	96	76	68	65	77	82	81	112	70	75	76	51	69	83	50	81	38	44	80	91	87	68	82	79	86	93	73	69	69	102	86	73	81	45	71	95	86	74	52	91	95	94	89	52	93	56	49
GCA_010185945.1-SNP	46	81	110	89	81	78	92	97	95	127	83	89	89	60	82	96	59	94	46	52	94	105	101	84	96	91	100	109	87	84	84	115	101	87	95	53	86	109	100	87	60	105	109	108	102	60	106	65	63
GCA_010186085.1.fna-SNP	44	81	108	89	80	77	92	96	94	127	83	88	88	58	82	95	57	93	44	50	93	101	101	84	95	91	99	108	86	84	84	114	101	86	95	51	85	108	99	86	58	104	108	107	101	58	105	63	61
GCA_010186345.1-SNP	45	80	108	89	80	77	92	96	94	127	83	88	88	59	82	95	58	93	45	51	93	101	100	84	95	90	99	108	86	84	84	114	101	86	95	52	85	108	99	86	59	104	108	107	101	59	105	64	62
GCA_010186715.1-SNP	49	84	112	93	84	81	93	100	98	128	87	92	92	63	86	99	62	97	49	55	97	102	105	88	99	95	103	109	90	88	88	118	105	90	99	56	89	112	103	90	63	108	112	111	105	63	109	68	66
GCA_010187425.1-SNP	48	85	115	95	86	83	95	102	100	132	88	94	92	62	87	99	61	99	48	54	99	108	107	88	101	96	105	114	92	89	89	118	107	91	98	55	90	112	105	92	62	110	112	111	106	62	109	67	65
GCA_010188085.1.fna-SNP	46	70	96	78	69	67	81	86	83	116	70	77	77	60	71	84	57	83	46	50	82	92	88	72	85	80	89	97	75	74	74	103	91	76	85	52	73	97	87	75	59	91	97	96	91	59	95	65	57
GCA_010188325.1.fna-SNP	46	75	105	84	77	74	87	93	91	125	78	85	83	60	77	90	59	89	46	52	90	96	97	80	92	84	90	105	83	82	82	101	97	83	92	53	81	103	95	83	60	100	103	102	96	60	100	65	57
GCA_010188445.1-SNP	42	74	102	82	73	71	83	90	87	118	74	81	81	56	74	89	55	87	41	47	86	97	93	74	89	83	93	100	79	76	76	108	95	78	87	48	77	101	92	79	55	97	101	100	95	55	99	61	52
GCA_010371325.1.fna-SNP	45	72	103	82	74	72	82	92	88	119	78	82	80	59	78	88	58	88	44	50	86	96	95	76	90	86	88	99	80	77	77	98	95	81	88	51	80	100	92	80	58	98	100	99	94	58	98	64	55
GCA_010373045.1.fna-SNP	45	76	104	84	75	73	85	93	89	120	78	83	83	59	78	91	58	89	44	50	87	99	96	77	90	86	94	100	81	78	78	109	96	81	89	51	80	102	93	81	58	98	102	101	98	58	101	64	55
GCA_010374345.1-SNP	39	88	118	97	89	87	99	107	103	135	91	97	95	54	91	103	53	102	39	44	101	111	109	92	104	98	102	115	95	94	94	113	111	96	105	45	94	115	107	95	52	112	115	114	110	52	113	58	69
GCA_010380445.1.fna-SNP	38	57	87	66	59	56	69	76	73	106	61	67	65	51	60	72	50	70	38	44	71	81	80	64	74	68	72	83	65	64	64	83	78	67	73	45	65	85	76	65	51	83	85	84	78	51	82	57	49
GCA_010381425.1-SNP	56	108	136	116	107	105	119	124	121	153	108	115	114	71	108	123	70	121	56	61	120	131	127	110	122	117	126	134	113	112	112	141	128	113	122	62	111	135	126	113	69	131	135	134	129	69	133	74	86
GCA_010382485.1.fna-SNP	29	79	105	87	78	76	90	96	92	125	80	86	86	44	81	93	43	92	29	34	90	102	99	81	92	89	96	104	84	83	83	112	99	85	93	35	82	105	95	84	42	101	105	104	101	42	104	47	58
GCA_010382625.1.fna-SNP	37	88	115	96	87	85	99	104	101	134	88	95	95	52	89	103	51	101	37	42	100	111	108	90	103	96	107	115	93	92	92	121	108	93	102	43	91	115	106	93	50	111	115	114	110	50	113	56	66
GCA_010395865.1.fna-SNP	27	79	107	87	78	76	90	94	92	125	80	86	86	42	80	94	41	92	27	31	90	102	99	81	94	88	98	106	84	83	82	112	99	84	94	33	82	106	97	83	40	102	106	105	101	40	104	46	57
GCA_010396125.1.fna-SNP	35	88	116	96	87	84	99	103	101	134	89	95	95	50	88	102	49	100	36	41	100	111	107	90	102	97	106	115	93	91	91	121	107	92	99	42	91	115	106	93	49	111	115	114	109	49	112	54	66
GCA_010397025.1-SNP	43	94	123	103	94	92	106	111	108	141	96	102	102	58	96	110	57	108	43	48	105	118	115	97	109	104	113	122	100	99	99	128	114	100	108	49	98	121	112	100	56	117	121	120	117	56	120	62	72
GCA_010398125.1.fna-SNP	20	72	101	81	72	69	84	88	86	119	74	80	80	35	73	87	34	85	21	26	85	96	93	75	87	82	91	100	78	76	76	106	93	77	87	27	76	100	91	78	34	96	100	99	94	34	97	39	51
GCA_010400805.1.fna-SNP	54	76	105	85	76	73	87	93	90	122	79	84	84	67	78	91	65	88	54	60	88	99	96	79	91	88	95	101	82	79	79	109	96	83	89	61	81	104	93	82	68	98	104	103	97	68	101	73	65
GCA_010407945.1-SNP	44	73	104	83	75	72	83	91	89	120	77	83	81	58	76	88	57	88	44	50	88	97	96	76	90	86	88	101	81	77	77	99	95	80	89	51	80	101	94	81	58	99	101	100	94	58	98	63	55
GCA_010409885.1-SNP	47	66	97	76	68	66	78	85	82	114	71	76	74	60	71	82	59	81	46	52	81	90	89	71	84	79	82	95	73	73	73	92	88	75	82	53	73	94	87	74	60	91	94	93	88	60	92	66	56
GCA_010410585.1-SNP	45	97	124	105	96	93	108	112	110	143	97	104	104	60	97	111	59	109	46	51	109	120	116	99	111	106	115	124	102	100	100	130	117	101	111	52	100	124	115	102	59	120	124	123	118	59	121	64	75
GCA_010410665.1.fna-SNP	44	73	104	83	75	72	83	91	89	120	78	83	81	58	77	88	57	88	44	50	88	97	95	76	90	86	88	101	81	77	77	99	94	80	88	51	80	101	94	81	58	99	101	100	94	58	98	63	55
GCA_010412635.1.fna-SNP	53	103	131	111	102	100	115	118	116	150	104	110	110	68	104	118	67	116	53	58	115	126	123	106	118	113	122	130	108	108	108	136	124	109	118	59	106	130	121	108	66	126	130	129	125	66	128	72	83
GCA_010412935.1.fna-SNP	14	65	94	74	65	62	76	81	79	112	68	73	73	29	67	80	28	78	15	20	78	89	85	69	80	75	84	93	70	69	69	99	85	71	79	21	70	93	84	71	28	89	93	92	86	28	90	33	45
GCA_010413295.1.fna-SNP	29	80	108	88	79	77	91	96	93	126	81	87	87	44	81	95	43	93	29	34	92	103	101	82	95	89	99	107	85	84	84	113	100	85	93	35	83	107	98	85	42	103	107	106	102	42	105	48	59
GCA_010413905.1-SNP	54	76	104	85	76	74	88	93	90	123	78	84	84	67	78	91	64	90	53	58	89	99	96	79	92	87	96	103	82	81	81	110	96	83	91	60	80	104	94	82	67	93	104	103	97	67	102	73	63
GCA_010414045.1.fna-SNP	26	59	86	67	58	55	70	74	72	105	60	66	66	41	60	73	40	71	27	32	71	82	79	62	73	69	77	86	64	62	62	92	79	64	72	33	63	86	77	64	40	82	86	85	79	40	83	45	38
GCA_010426645.1-SNP	28	80	108	88	79	77	91	96	93	126	81	87	87	43	81	95	42	93	28	33	92	103	100	82	95	89	99	107	85	84	84	113	101	85	95	34	83	107	98	85	41	102	107	106	102	41	105	47	58
GCA_010427645.1.fna-SNP	37	89	117	97	88	86	99	105	102	135	90	96	96	52	90	104	51	102	37	42	101	112	109	91	104	98	108	116	94	93	93	122	110	94	103	43	92	116	107	94	50	112	116	115	111	50	114	56	67
GCA_010430845.1.fna-SNP	33	81	112	90	83	81	92	100	97	126	83	91	89	48	83	97	46	96	33	38	96	102	103	86	98	91	96	111	88	87	87	107	104	88	98	39	87	109	101	89	46	106	109	108	103	46	106	52	62
GCA_010431635.1-SNP	34	85	114	94	86	83	95	102	100	131	87	94	92	49	86	99	48	98	35	40	99	108	107	88	101	95	100	113	92	90	90	111	107	91	100	41	90	111	105	92	48	110	111	110	106	48	109	53	65
GCA_010431955.1-SNP	25	76	103	83	75	72	88	92	89	122	76	83	82	40	75	90	39	87	26	31	87	96	96	80	90	83	94	100	81	80	80	109	95	82	89	32	80	103	92	81	39	98	103	102	97	39	100	43	56
GCA_010441155.1-SNP	23	74	102	82	73	71	85	91	87	120	76	81	81	38	76	89	37	87	23	28	85	97	94	77	88	84	92	99	79	78	78	106	94	80	88	29	78	101	91	79	36	97	101	100	96	36	99	42	53
GCA_010441755.1.fna-SNP	44	66	94	75	66	64	78	83	80	113	68	74	74	57	68	81	54	80	43	48	79	89	85	69	82	77	86	94	72	71	71	99	87	73	81	50	70	94	84	72	57	88	94	93	87	57	92	63	54
GCA_010446925.1.fna-SNP	22	74	102	82	73	71	85	90	87	120	75	81	81	37	75	89	36	87	22	27	86	97	94	76	89	83	93	101	79	78	78	107	95	79	89	28	77	101	92	79	35	97	101	100	96	35	99	41	52
GCA_010449065.1.fna-SNP	46	95	125	105	97	95	107	113	111	144	98	105	103	61	98	110	59	111	46	49	110	119	117	99	112	107	110	125	102	102	102	121	119	103	113	52	101	123	116	103	59	119	123	122	117	59	121	65	76
GCA_010450215.1.fna-SNP	22	72	102	81	72	69	84	88	86	120	76	79	80	37	75	88	36	85	23	28	86	96	93	76	87	84	91	100	77	76	76	106	91	79	86	29	77	100	90	78	36	96	100	99	93	36	97	41	53
GCA_010452335.1-SNP	27	79	107	87	78	76	90	95	92	125	80	86	86	42	80	94	41	92	27	32	91	102	99	81	93	88	97	106	84	83	83	112	99	84	93	33	82	106	97	84	40	102	106	105	101	40	104	46	57
GCA_010452515.1.fna-SNP	37	88	117	97	88	86	99	105	102	135	89	96	96	52	89	104	51	102	37	42	101	109	109	91	104	98	108	116	94	93	93	121	110	94	104	43	92	116	107	94	50	111	116	115	110	50	113	56	67
GCA_010453915.1-SNP	35	86	115	95	86	84	98	103	100	133	88	94	94	50	88	102	49	100	35	40	99	110	107	89	102	96	106	114	92	91	91	120	107	92	100	41	90	114	105	92	48	110	114	113	109	48	112	54	65
GCA_010455705.1.fna-SNP	33	63	93	73	64	61	75	80	78	110	67	72	72	47	66	79	46	77	33	39	75	88	84	67	79	75	83	91	70	67	67	98	83	70	76	40	69	92	83	70	47	87	92	91	85	47	89	52	43
GCA_010458065.1-SNP	46	75	106	85	77	74	85	93	91	122	80	85	83	60	79	90	59	90	46	52	90	99	98	78	91	88	89	103	82	79	79	101	96	82	90	53	82	103	96	83	60	101	103	102	96	60	100	65	57
GCA_010460745.1.fna-SNP	36	86	114	95	86	84	97	104	100	132	88	94	93	50	88	102	49	100	35	41	98	110	107	90	102	97	106	111	92	91	91	120	107	93	101	42	91	114	104	92	49	110	114	113	109	49	112	54	66
GCA_010468465.1.fna-SNP	36	65	95	74	66	64	74	83	80	111	68	74	72	50	68	80	49	80	35	41	79	88	87	66	82	76	80	93	72	69	69	90	87	71	80	42	70	92	85	72	49	90	92	91	87	49	90	55	46
GCA_010470745.1-SNP	38	69	98	78	69	66	79	85	83	114	71	77	77	52	70	84	51	82	38	44	82	93	89	71	84	80	88	95	75	71	71	103	88	74	81	45	74	97	88	75	52	93	97	96	90	52	94	57	49
GCA_010471085.1-SNP	39	76	105	85	76	73	86	92	90	122	79	84	84	53	78	91	52	89	39	45	89	100	97	79	91	87	95	104	82	79	79	110	97	82	90	46	81	104	95	82	53	100	104	103	97	53	101	58	56
GCA_010471505.1.fna-SNP	39	89	114	96	88	86	99	105	101	134	89	95	95	54	90	102	53	101	39	44	99	111	108	91	101	99	105	113	94	92	92	122	108	95	102	43	92	113	106	94	52	110	113	112	111	52	114	57	67
GCA_010472885.1-SNP	53	68	96	76	67	64	80	83	81	115	51	75	75	66	50	82	65	78	53	59	80	91	82	54	82	56	86	94	73	72	72	101	88	54	82	60	54	95	85	73	65	91	95	94	88	66	92	72	63
GCA_010473645.1.fna-SNP	26	78	106	86	77	75	89	94	91	124	79	85	85	41	79	93	40	91	26	31	90	101	98	80	93	87	97	105	83	82	82	111	99	83	93	32	81	105	96	83	39	100	105	104	100	39	103	45	56
GCA_010474105.1.fna-SNP	18	69	97	77	68	66	80	86	82	115	71	76	76	33	71	84	32	82	18	23	80	92	89	72	83	79	87	94	74	73	73	102	89	75	83	24	73	96	86	74	31	92	96	95	91	31	94	37	48
GCA_010475105.1.fna-SNP	31	80	109	88	81	79	92	98	95	129	82	89	87	46	82	95	45	94	31	36	94	100	102	84	96	88	94	109	87	87	87	105	102	88	96	37	85	107	98	87	44	104	107	106	102	44	105	50	60
GCA_010482315.1.fna-SNP	30	75	104	84	74	72	87	92	89	122	77	83	83	44	77	91	42	89	29	35	88	98	95	77	91	85	95	103	80	80	80	108	97	81	90	36	78	103	93	81	43	97	103	102	97	43	101	49	54
GCA_010485855.1-SNP	22	73	101	81	72	70	84	90	86	119	75	80	80	37	75	88	36	86	22	27	84	96	93	76	87	83	91	98	78	77	77	105	93	79	87	28	77	100	89	78	35	95	100	99	95	35	98	41	52
GCA_010491835.1.fna-SNP	89	96	123	105	97	94	106	114	112	145	102	104	103	99	102	106	100	109	88	95	109	119	112	106	112	111	115	122	103	102	102	129	118	108	112	95	106	121	115	103	101	120	121	120	116	101	120	107	98
GCA_010493995.1.fna-SNP	43	94	122	101	93	91	103	111	107	138	96	101	101	56	96	106	57	107	43	48	105	116	114	97	108	103	112	118	99	98	98	127	114	100	106	49	98	121	111	99	56	116	121	120	116	56	119	61	73
GCA_010494795.1-SNP	29	81	110	90	81	78	93	97	95	128	83	89	89	44	82	96	43	94	30	35	94	105	101	84	96	91	100	109	87	85	85	115	102	86	96	36	85	109	100	87	43	105	109	108	103	43	106	48	60
GCA_010496495.1.fna-SNP	34	85	112	92	84	82	95	102	98	131	87	91	92	49	87	97	48	98	34	39	96	108	105	88	99	95	103	110	90	89	89	118	105	91	99	40	89	110	102	90	47	107	110	109	107	47	110	53	64
GCA_010497055.1-SNP	31	82	111	91	82	80	94	99	96	129	84	90	90	44	84	96	45	96	31	36	94	106	103	85	98	91	102	110	88	87	87	116	103	88	96	37	86	110	101	88	44	105	110	109	105	44	108	50	60
GCA_010498835.1.fna-SNP	39	90	120	100	91	88	103	107	105	138	93	99	99	54	92	106	53	104	40	45	103	115	112	94	106	101	110	119	97	95	95	125	110	96	104	46	95	119	110	97	53	114	119	118	113	53	116	58	69
GCA_010499095.1.fna-SNP	26	78	106	86	77	75	89	94	91	124	79	85	85	41	79	93	40	91	26	31	90	101	98	80	93	87	97	105	83	82	82	111	99	83	92	32	81	105	96	83	39	101	105	104	100	39	103	45	56
GCA_010501915.1.fna-SNP	34	66	94	74	65	63	75	82	79	110	67	73	73	48	67	81	47	79	33	39	78	89	86	66	81	75	85	92	71	68	68	98	86	70	79	40	69	93	83	71	47	89	93	92	88	47	91	53	44
GCA_010503955.1.fna-SNP	36	88	115	96	87	85	99	104	101	134	89	94	95	51	89	103	50	101	36	40	100	111	108	90	103	97	107	115	92	92	92	119	108	93	100	42	91	114	106	92	49	111	114	113	109	49	112	55	66
GCA_010508455.1-SNP	31	82	108	89	81	79	92	99	95	126	84	89	89	46	84	97	45	94	31	36	93	105	102	85	96	92	100	106	87	86	86	115	102	88	96	37	86	107	99	87	44	104	107	106	104	44	107	49	61
GCA_010511735.1.fna-SNP	23	72	103	82	74	71	84	91	88	121	77	82	80	38	76	87	37	87	24	29	86	96	95	77	89	85	87	100	80	78	78	98	94	80	88	30	79	100	92	80	37	98	100	99	93	37	97	42	54
GCA_010514935.1.fna-SNP	77	89	116	98	89	86	101	105	103	136	65	97	97	91	64	103	88	101	77	82	102	112	103	77	103	84	108	116	95	94	94	122	110	80	103	84	77	116	107	95	89	111	116	115	109	90	114	96	87
GCA_010515875.1-SNP	20	67	98	76	68	67	78	84	81	112	70	76	74	34	70	83	33	82	20	25	81	90	88	69	84	77	82	95	75	74	74	93	91	75	84	24	71	95	87	74	30	92	95	94	90	30	93	38	45
GCA_010516535.1.fna-SNP	25	74	104	83	75	73	85	93	89	121	77	83	81	40	77	88	39	88	25	30	87	97	96	78	89	85	87	100	81	80	80	99	96	82	90	31	80	101	93	81	38	99	101	100	96	38	99	44	55
GCA_010517695.1.fna-SNP	66	87	115	97	86	83	97	102	100	133	91	94	95	79	90	100	78	99	66	72	98	105	107	92	102	99	105	110	92	89	89	120	106	94	101	73	93	115	105	93	80	111	115	114	106	80	111	83	77
GCA_010527055.1.fna-SNP	42	86	114	94	85	82	99	102	100	132	85	94	92	56	84	101	55	98	42	48	99	107	106	91	101	94	105	112	92	91	91	120	106	93	101	49	91	114	104	92	56	110	114	113	107	56	111	59	67
GCA_010527155.1.fna-SNP	24	75	103	83	74	72	86	91	88	121	77	82	82	39	77	90	38	88	24	29	87	98	95	78	90	85	94	102	80	79	79	108	95	81	89	30	79	102	93	80	37	98	102	101	97	37	100	43	54
GCA_010528735.1-SNP	40	68	96	77	68	66	79	86	82	114	71	76	76	52	71	82	53	82	39	45	80	92	90	72	83	79	87	93	74	72	72	102	89	76	82	46	74	96	86	74	53	91	96	95	90	53	94	59	50
GCA_010535675.1-SNP	103	72	128	81	72	70	84	66	62	146	116	56	79	116	116	115	115	86	102	108	64	71	63	120	64	125	68	75	78	52	52	106	70	122	64	109	120	100	91	78	115	94	100	99	95	115	98	120	111
GCA_010540155.1-SNP	29	81	109	89	80	78	92	97	94	127	82	88	88	44	82	96	42	94	29	34	93	103	100	82	96	90	100	108	86	85	85	113	102	86	95	35	83	108	98	86	42	102	108	107	103	42	106	48	59
GCA_010543885.1.fna-SNP	22	74	102	82	73	71	85	90	87	120	75	81	81	37	75	89	35	87	22	27	86	96	93	75	88	83	92	101	79	78	78	106	94	79	88	28	76	100	91	79	35	96	100	99	96	35	99	41	52
GCA_010544565.1-SNP	23	75	103	83	74	72	85	91	88	121	76	82	82	38	76	90	37	88	23	28	87	98	95	77	89	84	93	102	80	79	79	108	95	80	89	29	78	102	93	80	36	98	102	101	97	36	100	42	53
GCA_010547965.1.fna-SNP	43	74	102	82	73	71	83	90	87	118	75	81	81	57	75	89	56	87	42	48	86	97	95	74	88	83	92	100	79	76	76	107	94	78	87	49	77	101	92	79	56	97	101	100	96	56	99	62	53
GCA_010551545.1.fna-SNP	18	69	97	77	68	66	80	86	82	115	71	76	76	33	71	84	32	82	18	23	80	92	89	72	84	79	88	96	74	73	73	102	90	75	84	24	73	96	86	74	31	92	96	95	91	31	94	37	48
GCA_010551825.1-SNP	29	80	107	87	79	77	90	97	93	125	81	87	87	44	81	94	43	93	29	34	91	103	99	83	93	90	98	105	85	84	84	113	99	86	93	35	84	106	97	85	41	102	106	105	102	41	105	48	59
GCA_010552785.1-SNP	22	74	102	82	73	71	85	90	87	120	75	81	81	37	75	89	36	87	22	27	86	97	94	76	89	83	93	101	79	78	78	107	95	79	89	28	77	101	92	79	35	97	101	100	96	35	99	41	52
GCA_010560465.1-SNP	29	78	108	87	79	77	89	97	93	125	81	87	85	44	81	92	42	92	29	34	91	100	99	81	93	89	91	104	85	84	84	102	100	86	94	35	83	105	96	85	42	102	105	104	100	42	103	48	59
GCA_010563385.1.fna-SNP	35	87	115	95	86	84	98	103	100	133	88	94	94	50	88	102	49	100	35	40	98	110	107	89	102	96	106	114	92	91	91	120	108	92	102	41	90	114	105	92	48	110	114	113	108	48	112	54	65
GCA_010567685.1-SNP	37	87	116	95	87	85	98	105	101	134	90	95	95	52	90	103	51	101	36	42	98	111	108	90	102	98	106	113	93	92	92	120	107	94	101	43	91	114	105	93	50	107	114	113	110	50	113	56	66
GCA_010567765.1-SNP	28	80	108	88	79	77	91	96	93	125	81	87	87	43	81	95	42	93	28	33	92	103	100	82	95	89	99	107	85	84	84	113	101	85	95	34	83	107	98	85	41	103	107	106	102	41	105	47	58
GCA_010568085.1-SNP	57	65	91	77	66	64	77	83	80	113	71	74	71	70	71	79	69	78	56	62	79	88	81	75	82	77	80	92	72	73	73	90	88	77	82	63	75	92	83	72	66	92	92	91	87	66	90	73	66
GCA_010569205.1.fna-SNP	30	81	110	90	81	79	93	98	95	128	83	89	89	45	83	97	44	95	30	35	94	105	102	84	97	91	101	109	87	86	86	115	103	87	97	36	85	109	100	87	43	105	109	108	104	43	107	49	60
GCA_010582245.1-SNP	50	82	109	89	81	78	90	98	95	126	84	88	89	64	83	96	63	94	50	56	93	105	102	83	95	92	99	106	87	83	83	115	102	86	95	57	86	108	99	87	64	103	108	107	103	64	106	69	61
GCA_010584405.1.fna-SNP	41	90	121	100	92	90	101	109	106	137	93	100	98	56	93	106	55	105	41	46	105	114	113	94	108	101	112	119	98	97	97	124	114	98	108	47	96	118	111	98	54	117	118	117	113	54	116	60	71
GCA_010586545.1.fna-SNP	28	77	108	87	79	77	89	96	93	123	79	87	85	43	79	93	41	93	28	33	92	101	99	81	95	88	93	107	85	84	84	103	101	85	95	34	83	105	98	85	41	102	105	104	99	41	102	47	57
GCA_010588405.1-SNP	31	80	106	88	79	77	91	96	93	124	77	87	85	46	78	94	44	93	31	35	92	103	101	83	94	89	98	105	85	84	84	113	100	85	94	37	84	107	98	85	44	102	107	106	101	44	105	48	59
GCA_010589265.1.fna-SNP	38	88	116	97	88	86	101	105	102	135	89	96	96	53	89	103	52	102	38	43	100	112	109	92	104	98	108	116	94	94	94	122	109	95	103	44	92	116	107	94	51	112	116	115	111	51	114	57	68
GCA_010593945.1-SNP	39	59	88	68	59	56	71	76	73	106	63	67	67	53	62	74	51	71	39	45	71	82	78	63	74	71	78	83	65	63	63	91	78	66	73	46	64	87	76	65	53	82	87	86	79	53	83	58	50
GCA_010596265.1-SNP	44	73	102	82	73	71	83	90	87	118	75	81	81	58	75	89	57	87	43	49	86	97	94	75	89	84	93	100	79	76	76	107	94	79	87	50	78	101	92	79	57	96	101	100	95	57	99	63	54
GCA_010596765.1.fna-SNP	49	71	97	79	71	68	81	88	85	118	74	78	79	62	73	84	59	84	49	54	83	94	91	74	84	83	88	96	77	75	75	104	90	78	85	55	75	97	87	77	63	90	97	96	91	63	96	65	60
GCA_010605885.1-SNP	29	80	109	89	80	77	91	96	94	127	83	88	88	44	82	95	42	93	30	35	93	102	100	83	95	91	99	108	86	84	84	113	101	86	95	36	84	108	98	86	43	103	108	107	101	43	105	48	60
GCA_010612905.1-SNP	27	78	106	87	77	75	89	94	91	125	79	85	85	42	79	93	41	90	27	32	90	101	99	81	94	87	97	105	83	83	83	111	98	83	91	33	82	105	95	83	40	101	105	104	100	40	103	45	57
GCA_010615045.1.fna-SNP	24	74	103	83	74	72	86	91	88	121	77	82	82	39	77	90	38	88	24	29	87	98	95	78	90	85	94	102	80	79	79	108	96	81	90	30	79	102	93	80	37	98	102	101	97	37	100	43	54
GCA_010620445.1-SNP	43	92	121	101	92	90	105	108	106	140	93	100	100	58	93	108	57	106	43	48	105	116	113	96	108	103	112	120	98	98	98	126	114	99	108	49	96	120	111	98	56	116	120	119	115	56	118	62	73
GCA_010620545.1-SNP	43	91	120	100	91	89	102	109	105	139	95	99	99	58	95	107	57	105	43	48	103	115	113	97	108	104	111	117	97	97	97	125	113	100	107	49	98	118	109	97	56	114	118	117	113	56	117	62	73
GCA_010621005.1-SNP	32	80	109	89	82	80	90	100	96	127	85	90	88	47	85	95	46	96	32	37	94	104	103	84	97	93	95	108	88	86	86	106	103	89	96	38	86	106	100	88	45	104	106	105	103	45	106	50	62
GCA_010624295.1.fna-SNP	77	90	118	99	90	87	103	106	104	137	65	98	98	90	64	105	88	102	77	83	103	113	104	78	105	85	109	116	96	95	95	123	109	81	103	84	78	117	108	96	89	112	117	116	111	90	115	96	87
GCA_010626525.1-SNP	77	87	116	95	89	86	99	106	104	136	71	97	93	90	71	102	89	100	77	83	101	108	104	76	104	28	102	113	94	94	94	113	109	28	103	84	77	114	106	95	89	112	114	113	108	90	112	94	87
GCA_010630795.1-SNP	43	75	103	83	74	72	84	91	88	119	76	82	82	57	76	90	56	88	42	48	87	98	95	75	90	84	94	101	80	77	77	108	95	79	88	49	78	102	93	80	56	98	102	101	97	56	100	62	53
GCA_010651165.1-SNP	35	69	98	78	70	67	83	87	84	118	72	78	78	49	71	85	47	82	35	41	81	90	89	75	85	79	89	97	75	75	75	103	88	78	83	42	75	98	86	76	49	90	98	97	91	49	95	54	51
GCA_010663465.1-SNP	14	65	94	74	65	62	76	81	79	112	67	73	73	29	66	80	28	78	15	20	78	88	85	69	80	76	84	92	70	69	69	99	85	71	80	21	70	93	84	71	28	89	93	92	86	28	90	33	45
GCA_010675185.1-SNP	25	76	105	85	76	74	88	93	90	122	78	84	84	40	78	92	39	90	25	30	89	100	97	79	92	86	96	104	82	81	81	110	97	82	91	31	80	104	95	82	38	100	104	103	99	38	102	44	55
GCA_010679445.1-SNP	47	75	105	84	76	74	84	94	90	121	80	84	82	61	80	90	60	90	46	52	88	98	97	78	91	88	89	101	82	79	79	101	98	83	91	53	82	102	94	82	60	100	102	101	96	60	100	66	57
GCA_010684005.1-SNP	33	64	92	72	63	61	73	80	77	108	65	71	71	47	65	79	46	77	32	38	76	87	85	64	79	73	83	90	69	66	66	97	84	68	76	39	67	91	82	69	46	87	91	90	86	46	89	52	43
GCA_010684205.1-SNP	41	90	119	99	91	89	100	108	104	138	94	97	97	56	94	105	55	105	41	46	102	112	111	94	106	102	104	116	97	95	95	115	111	98	104	47	96	116	108	97	54	113	116	115	112	54	115	59	71
GCA_010689245.1-SNP	29	81	109	89	80	78	92	97	94	127	82	88	88	44	82	96	43	94	29	34	93	104	101	83	96	90	100	108	86	85	85	114	102	86	96	35	84	108	99	86	42	104	108	107	103	42	106	48	59
GCA_010715295.1-SNP	22	69	97	76	70	68	80	88	84	118	71	77	76	37	72	84	36	83	22	27	82	89	91	74	85	78	83	96	76	76	76	94	91	78	85	28	75	95	87	76	35	93	95	94	91	35	94	41	51
GCA_010715655.1.fna-SNP	33	78	107	90	79	77	87	97	93	123	83	87	85	48	84	92	46	93	33	38	91	100	100	85	94	93	97	104	85	85	85	109	102	89	96	39	87	104	97	85	44	103	104	103	98	44	101	49	61
GCA_010716625.1.fna-SNP	30	79	107	86	78	76	89	96	92	125	81	86	86	45	81	94	44	92	30	35	90	102	100	82	94	89	98	104	84	83	83	112	99	85	93	36	83	105	96	84	43	101	105	104	100	43	104	49	60
GCA_010720075.1.fna-SNP	29	78	109	88	80	77	90	97	94	124	82	87	86	44	81	93	42	93	30	35	92	102	100	83	94	91	92	106	86	84	84	104	100	86	94	36	85	106	98	86	43	102	106	105	98	43	102	48	59
GCA_010727405.1.fna-SNP	80	93	122	103	93	90	103	109	107	140	80	101	99	93	79	108	92	106	80	86	106	116	108	84	109	91	112	118	99	99	99	127	114	86	105	87	84	121	112	99	92	117	121	120	115	93	118	97	90
GCA_010729285.1-SNP	45	74	101	81	74	72	83	91	88	119	78	82	82	59	78	89	58	88	42	49	86	98	94	77	88	86	92	99	80	77	77	107	95	81	87	51	80	99	92	80	58	96	99	98	96	58	100	64	55
GCA_010736115.1.fna-SNP	43	73	102	82	73	70	84	90	87	119	77	81	81	57	76	88	56	86	43	49	85	97	93	77	87	85	91	100	78	76	76	107	92	80	84	50	79	101	91	79	57	97	101	100	94	57	98	62	54
GCA_010736195.1.fna-SNP	29	60	88	69	60	57	72	76	74	106	63	68	68	43	62	74	42	73	29	35	73	84	79	64	74	71	79	87	66	64	64	94	78	66	73	36	65	88	79	66	42	84	88	87	81	42	85	48	40
GCA_010736535.1-SNP	53	72	102	82	74	71	83	90	88	120	77	82	80	66	76	87	65	85	53	59	87	93	96	78	90	83	93	100	80	78	78	106	95	81	90	60	80	100	92	80	67	99	100	99	93	67	97	72	64
GCA_010736555.1-SNP	48	97	126	106	97	95	108	115	111	144	101	105	105	63	101	113	61	111	48	53	109	120	117	101	113	109	117	123	103	102	102	130	118	105	112	54	102	125	114	103	61	120	125	124	119	61	123	67	78
GCA_010737915.1.fna-SNP	41	69	98	80	71	68	79	88	85	118	75	79	77	54	75	82	55	84	42	47	83	93	93	76	86	83	89	96	77	75	75	103	91	78	85	48	78	97	89	77	55	95	97	96	90	55	94	60	53
GCA_010738545.1-SNP	36	88	115	95	87	85	95	104	101	131	89	95	95	51	89	103	50	101	36	41	100	108	108	90	102	96	106	112	93	92	92	121	109	93	102	42	91	114	106	93	49	110	114	113	110	49	113	55	66
GCA_010749515.1.fna-SNP	29	80	110	89	81	78	91	97	95	127	82	89	87	44	81	94	42	93	30	35	94	102	101	82	96	90	94	108	87	85	85	104	102	86	96	36	84	107	99	87	43	104	107	106	101	43	104	48	60
GCA_010750555.1-SNP	33	85	113	93	84	82	96	101	98	131	85	92	92	48	86	100	47	98	33	38	97	108	104	87	100	93	104	112	90	89	89	117	106	90	100	39	88	112	103	90	46	107	112	111	107	46	110	52	63
GCA_010752595.1-SNP	40	89	119	98	90	88	100	107	104	137	92	98	96	55	92	104	54	104	40	45	103	112	112	92	106	99	104	118	96	95	95	114	112	96	106	46	94	116	109	96	53	114	116	115	111	53	114	59	70
GCA_010752715.1-SNP	33	84	113	93	84	82	96	101	98	131	86	92	92	48	86	100	47	98	33	38	97	108	105	87	100	94	98	112	90	89	89	112	106	90	100	39	88	112	103	90	46	108	112	111	107	46	110	52	63
GCA_010755505.1.fna-SNP	25	76	105	85	76	74	88	93	90	123	78	84	84	40	78	92	39	90	25	30	89	100	97	79	91	86	95	104	82	81	81	110	97	82	91	31	80	104	95	82	38	100	104	103	99	38	102	44	55
GCA_010756255.1.fna-SNP	34	85	114	94	85	83	97	102	99	132	87	93	93	49	87	101	47	99	34	39	98	108	105	87	100	95	104	113	91	90	90	118	106	91	100	40	88	113	103	91	47	107	113	112	108	47	111	53	64
GCA_010756495.1.fna-SNP	48	79	108	88	79	77	89	96	93	125	80	87	87	62	80	95	60	93	47	53	92	102	98	80	95	89	99	106	84	83	83	112	101	85	93	54	82	107	97	85	61	102	107	106	102	61	105	67	58
GCA_010756675.1-SNP	25	76	104	84	75	73	86	93	89	122	78	83	83	40	78	91	39	89	25	30	87	99	96	79	89	86	93	101	81	80	80	109	96	82	90	31	80	103	93	81	38	99	103	102	98	38	101	44	55
GCA_010757305.1.fna-SNP	41	93	121	101	92	90	103	109	106	139	94	99	100	56	94	108	55	106	41	46	105	116	112	95	107	102	111	120	97	97	97	126	114	98	107	47	96	120	111	98	54	116	120	119	115	54	118	60	71
GCA_010757815.1-SNP	29	80	107	88	79	77	90	96	93	126	80	87	87	44	81	95	43	93	29	34	92	103	100	82	95	88	99	107	85	84	84	113	101	85	94	35	83	107	98	85	42	103	107	106	102	42	105	48	58
GCA_010760315.1.fna-SNP	23	75	103	82	74	72	85	91	88	121	76	81	82	38	76	90	37	88	23	28	87	98	95	77	90	84	94	102	80	79	79	107	95	80	89	29	78	101	93	80	36	97	101	100	97	36	100	41	53
GCA_010760495.1-SNP	29	81	109	89	80	78	92	97	94	127	82	88	88	44	82	96	43	94	29	34	93	104	100	83	96	90	100	108	86	85	85	114	102	86	96	35	84	108	99	86	42	103	108	107	103	42	106	48	59
GCA_010761735.1-SNP	46	70	97	78	69	67	79	86	83	116	71	77	77	59	71	85	57	83	45	51	82	91	89	71	85	79	89	97	75	73	73	102	90	75	84	52	72	97	87	75	59	91	97	96	92	59	95	64	56
GCA_010763895.1-SNP	43	75	103	83	74	72	84	91	88	119	76	82	82	56	76	89	56	88	42	48	87	97	95	75	90	84	94	101	80	76	76	108	96	79	89	49	78	102	92	80	56	98	102	101	97	56	100	62	53
GCA_010764015.1.fna-SNP	45	74	105	84	76	73	84	92	90	121	79	84	82	59	78	89	58	89	45	51	89	98	96	77	91	87	89	102	81	78	78	100	95	81	89	52	81	102	95	82	59	100	102	101	95	59	99	64	56
GCA_010764235.1-SNP	44	73	104	83	75	72	83	91	89	120	77	83	81	58	76	88	57	88	44	50	88	97	95	76	90	86	88	102	81	77	77	99	95	80	88	51	80	101	94	81	58	99	101	100	94	58	98	63	55
GCA_010765615.1-SNP	25	75	104	83	75	73	86	91	88	122	77	82	83	40	77	91	39	89	25	30	87	98	95	78	89	85	93	102	81	79	79	109	95	81	89	31	79	102	94	81	38	98	102	101	98	38	101	42	55
GCA_010769815.1.fna-SNP	31	81	107	89	80	77	92	97	94	124	82	88	88	46	82	94	45	93	32	37	92	104	100	84	93	91	98	106	86	84	84	114	99	86	93	38	85	108	98	86	44	103	108	107	102	44	105	50	61
GCA_010769975.1-SNP	38	91	119	99	90	87	102	106	104	137	92	98	98	53	91	105	52	103	39	44	103	113	110	93	105	100	109	118	96	94	94	124	111	95	105	45	94	118	109	96	52	114	118	117	112	52	115	57	69
GCA_010775235.1-SNP	36	86	114	93	85	83	97	102	99	132	87	93	93	51	87	101	50	99	36	41	98	109	108	88	101	95	105	113	91	90	90	119	107	91	101	42	89	113	104	91	49	109	113	112	108	49	111	55	66
GCA_010776595.1.fna-SNP	23	72	103	82	74	72	84	91	88	121	76	82	80	38	76	88	37	88	23	28	87	96	95	76	90	84	88	102	80	79	79	98	95	80	89	29	78	100	93	80	36	98	100	99	95	36	98	42	53
GCA_010776975.1.fna-SNP	31	82	110	90	81	79	93	98	95	128	83	89	89	46	83	97	44	95	31	36	94	103	101	83	97	91	101	109	87	85	85	114	103	87	97	37	84	109	99	87	44	104	109	108	104	44	107	49	61
GCA_010780015.1-SNP	41	93	121	101	91	90	104	109	106	138	92	100	99	55	92	108	55	106	41	46	105	116	113	95	108	101	112	119	98	97	97	126	114	97	107	47	96	120	111	98	54	116	120	119	115	54	118	59	71
GCA_010784175.1-SNP	29	78	109	87	80	78	89	97	94	124	81	88	86	44	81	94	42	94	29	34	93	102	100	82	95	90	93	108	86	85	85	104	102	86	96	35	84	105	99	86	42	102	105	104	100	42	103	48	58
GCA_010785595.1.fna-SNP	23	74	103	83	74	71	86	90	88	120	77	82	82	38	76	89	36	87	24	29	87	97	93	77	89	85	93	102	80	78	78	107	95	80	88	29	78	102	91	80	37	94	102	101	95	37	99	42	54
GCA_010785935.1-SNP	35	85	113	94	85	83	97	102	99	132	86	93	93	50	87	101	49	99	35	40	98	109	106	88	101	95	105	113	91	90	90	119	107	91	101	41	89	113	104	91	48	109	113	112	108	48	111	54	64
GCA_010789535.1.fna-SNP	70	81	109	90	81	78	94	97	95	130	85	89	89	84	84	94	82	94	70	74	94	105	96	88	96	95	100	109	87	86	86	115	101	90	95	77	88	109	100	87	83	105	109	108	101	83	106	89	80
GCA_010796315.1-SNP	37	67	96	75	67	65	76	85	81	112	70	75	75	51	70	83	50	81	36	42	79	91	88	69	82	78	86	92	73	70	70	101	88	73	81	43	72	94	85	73	50	90	94	93	90	50	93	56	47
GCA_010796895.1.fna-SNP	24	72	100	79	73	71	82	90	87	121	73	81	79	39	74	87	38	86	24	29	86	92	94	76	88	78	86	101	79	79	79	97	94	78	88	30	77	98	91	79	37	96	98	97	94	37	97	43	53
GCA_010918175.1-SNP	90	101	128	111	101	99	114	118	116	150	77	109	109	103	77	117	101	113	89	95	114	121	116	90	119	94	122	128	106	108	108	134	124	95	116	96	90	128	118	107	101	124	128	127	123	102	127	109	99
GCA_010939675.1-SNP	50	70	99	79	71	68	80	87	85	117	74	79	77	63	73	84	62	82	50	56	84	90	93	75	87	80	90	97	77	75	75	103	92	78	87	57	77	97	89	77	64	96	97	96	90	64	94	69	61
GCA_010964775.1-SNP	57	86	114	95	86	83	98	103	100	131	90	93	94	71	89	101	70	98	56	63	98	109	108	91	100	98	104	111	92	89	89	120	106	93	99	64	92	113	104	92	71	110	113	112	106	71	111	75	40
GCA_010999915.1-SNP	44	76	104	84	75	72	86	91	89	121	78	83	83	58	77	90	57	88	44	50	88	98	95	78	90	86	94	102	81	77	77	109	96	81	88	51	80	103	94	81	58	99	103	102	96	58	100	62	55
GCA_011058025.1.fna-SNP	55	100	131	114	102	99	109	117	115	147	107	103	108	70	106	115	69	115	56	61	108	121	123	108	116	115	120	128	107	104	104	135	122	111	115	62	110	128	121	107	66	126	128	127	122	66	125	71	85
GCA_011073715.1-SNP	22	73	102	82	72	71	85	89	86	117	75	81	80	37	75	89	36	87	22	27	86	96	94	74	88	83	92	100	79	78	78	107	95	79	89	27	75	101	92	79	33	97	101	100	96	33	99	40	49
GCA_011103455.1.fna-SNP	57	79	108	88	79	77	90	96	93	125	82	87	87	68	82	93	68	92	56	62	92	102	99	81	95	90	99	106	85	83	83	112	100	86	93	63	83	107	97	85	70	101	107	106	101	70	105	76	67
GCA_011105655.1-SNP	21	73	101	81	72	70	84	89	86	119	74	80	80	36	74	88	35	86	21	26	85	96	93	75	88	82	92	100	78	77	77	106	94	78	88	27	76	100	91	78	34	96	100	99	95	34	98	40	51
GCA_011106055.1-SNP	37	88	117	98	88	85	100	104	102	136	91	96	96	52	90	103	51	101	38	43	101	112	110	92	104	99	107	116	94	93	93	122	110	94	104	44	93	116	107	94	51	113	116	115	110	51	113	56	68
GCA_011108815.1-SNP	21	73	101	81	72	70	84	89	86	119	74	80	80	36	74	88	35	86	21	26	85	96	93	75	87	82	91	100	78	77	77	106	94	78	88	27	76	100	91	78	34	96	100	99	95	34	98	40	51
GCA_011109155.1.fna-SNP	26	78	106	86	77	75	89	94	91	124	79	85	85	41	79	93	40	91	26	31	90	101	98	80	92	87	96	105	83	82	82	111	99	83	93	32	81	105	96	83	39	101	105	104	100	39	103	44	56
GCA_011109225.1-SNP	28	79	107	87	78	76	90	96	92	125	81	86	86	43	81	94	42	92	28	33	90	102	99	82	94	89	98	104	84	83	83	112	99	85	92	34	83	106	96	84	41	102	106	105	101	41	104	47	58
GCA_011111875.1.fna-SNP	25	74	104	83	75	73	85	93	89	121	77	83	81	40	77	89	39	88	25	30	87	97	96	78	90	85	88	100	81	80	80	99	96	82	90	31	80	101	93	81	38	99	101	100	96	38	99	44	55
GCA_011114295.1.fna-SNP	27	76	107	86	78	75	88	94	92	125	80	86	84	42	79	91	41	91	28	33	91	100	99	81	93	89	91	106	84	82	82	102	98	84	92	34	83	104	97	84	41	102	104	103	96	41	101	46	58
GCA_011114395.1.fna-SNP	31	79	110	89	81	79	91	99	95	125	83	88	87	46	83	95	44	95	31	36	93	103	100	84	96	91	94	107	87	86	86	105	102	88	96	37	86	107	99	87	44	104	107	106	101	44	104	50	60
GCA_011114555.1.fna-SNP	29	80	109	89	80	78	92	97	94	125	82	88	88	44	82	96	43	94	29	34	93	104	101	83	96	90	100	108	86	85	85	114	102	86	96	35	84	108	99	86	42	104	108	107	103	42	106	48	59
GCA_011115635.1.fna-SNP	20	72	100	80	71	69	83	88	85	118	73	79	79	35	73	87	33	85	20	25	84	94	91	73	86	81	90	99	77	76	76	104	92	77	86	26	74	99	89	77	33	94	99	98	94	33	97	39	50
GCA_011117295.1-SNP	23	76	104	84	75	72	87	91	89	122	77	83	83	38	76	90	36	88	24	29	88	98	95	77	90	85	94	103	81	79	79	108	96	80	90	30	78	103	93	81	37	98	103	102	97	37	100	42	54
GCA_011117535.1-SNP	44	76	104	84	75	73	85	92	89	120	77	83	83	56	77	89	57	89	43	49	88	98	96	76	91	85	95	102	81	77	77	109	97	80	90	50	79	103	94	81	57	99	103	102	98	57	101	63	54
GCA_011117635.1-SNP	42	71	101	80	72	69	80	89	86	117	75	80	78	56	74	85	55	85	42	48	84	94	92	74	87	84	85	99	77	74	74	96	92	78	85	49	78	98	90	78	56	96	98	97	91	56	95	61	53
GCA_011117755.1.fna-SNP	46	75	104	85	76	73	88	91	89	123	79	84	84	60	78	91	58	89	46	52	88	98	97	79	90	86	94	103	82	79	79	109	95	82	89	53	80	104	94	82	60	98	104	103	97	60	101	65	56
GCA_011118575.1.fna-SNP	45	75	103	84	74	73	87	92	89	117	76	83	83	59	76	91	56	88	44	50	88	98	95	77	91	85	95	102	80	80	80	108	97	81	91	51	78	102	93	81	58	97	102	101	97	58	100	64	30
GCA_011119375.1-SNP	30	81	110	90	80	79	93	98	95	128	82	89	89	45	82	97	44	95	30	35	94	105	102	84	97	90	101	109	87	86	86	115	103	86	96	36	85	109	100	87	43	104	109	108	103	43	107	49	60
GCA_011120055.1-SNP	38	69	98	78	69	66	78	85	83	114	72	77	77	52	71	84	51	82	38	44	82	93	90	71	84	79	88	96	75	71	71	103	90	74	83	45	74	97	88	75	52	93	97	96	90	52	94	57	49
GCA_011125605.1.fna-SNP	60	111	139	118	110	108	120	128	124	155	113	118	118	75	113	126	74	124	60	65	122	134	131	112	125	121	129	136	115	113	113	143	131	117	124	66	115	138	128	116	73	134	138	137	132	73	135	79	90
GCA_011126795.1.fna-SNP	43	65	94	72	65	62	75	81	78	112	68	72	73	56	67	80	55	78	43	49	76	88	84	70	79	76	83	89	71	68	68	99	83	72	78	50	71	93	82	70	57	89	93	92	85	57	90	62	54
GCA_011127635.1-SNP	32	84	112	91	83	81	94	100	97	130	85	91	91	46	85	98	45	97	32	37	96	107	104	86	98	93	102	111	89	88	88	117	104	89	98	38	87	110	102	89	45	105	110	109	106	45	109	50	61
GCA_011128465.1.fna-SNP	33	82	113	91	84	82	88	101	98	122	85	92	90	48	85	98	46	98	33	38	97	100	104	86	100	94	98	108	90	88	88	108	106	89	100	39	88	110	103	90	46	107	110	109	104	46	107	52	62
GCA_011137055.1.fna-SNP	31	82	110	89	81	78	92	98	95	128	85	88	89	46	84	94	45	94	31	37	93	105	102	86	95	93	99	107	87	85	85	115	101	88	95	38	87	108	99	87	45	104	108	107	103	45	106	49	62
GCA_011137575.1.fna-SNP	33	85	113	93	84	82	96	101	98	130	85	92	91	48	85	100	47	98	33	38	97	108	105	87	100	94	104	111	90	89	89	118	106	90	100	39	88	112	101	90	46	108	112	111	107	46	110	51	63
GCA_011137835.1-SNP	39	89	116	96	88	86	100	106	102	136	91	96	96	54	91	104	53	102	39	44	100	112	109	93	103	100	107	114	94	94	94	122	109	96	103	45	93	115	106	94	52	111	115	114	111	52	114	58	69
GCA_011138115.1-SNP	18	70	98	78	69	67	81	86	83	115	70	77	76	33	70	85	32	83	18	23	82	93	90	72	85	79	89	96	75	74	74	103	90	75	84	24	73	97	88	75	31	93	97	96	92	31	95	36	48
GCA_011138975.1.fna-SNP	28	76	107	86	78	75	88	95	92	122	80	86	84	43	79	91	41	91	29	34	90	100	98	82	92	90	90	104	84	82	82	102	99	85	93	35	84	104	95	84	42	100	104	103	96	42	100	47	58
GCA_011143365.1-SNP	23	73	102	82	73	71	85	90	87	120	76	81	81	38	76	89	37	87	23	28	86	97	94	77	89	84	93	101	79	78	78	107	95	80	89	29	78	101	92	79	36	97	101	100	96	36	99	42	53
GCA_011169065.1.fna-SNP	30	82	110	90	81	79	93	98	95	128	83	89	89	45	83	97	44	95	30	35	94	105	102	84	96	91	100	109	87	86	86	115	103	87	97	36	85	108	99	87	43	104	108	107	104	43	107	49	59
GCA_011251535.1-SNP	15	66	94	74	65	63	77	82	79	112	67	73	73	30	67	81	29	79	15	20	78	89	85	69	81	76	85	93	71	70	70	99	87	72	81	21	70	93	84	71	28	89	93	92	87	28	91	34	45
GCA_011251605.1-SNP	38	86	112	95	86	84	98	104	100	130	88	94	94	53	89	100	52	99	38	43	98	110	107	90	101	96	105	111	92	91	91	120	107	93	101	44	91	113	104	91	51	108	113	112	108	51	112	57	67
GCA_011251755.1-SNP	34	86	114	94	85	83	97	102	99	132	87	93	93	49	87	101	48	99	34	39	98	109	106	88	101	95	105	113	91	90	90	119	106	91	100	40	89	113	104	91	47	109	113	112	108	47	111	53	64
GCA_011252095.1-SNP	27	79	107	87	78	76	90	95	92	125	80	86	86	42	80	94	41	92	27	32	91	102	99	81	94	88	98	106	84	83	83	112	100	84	94	33	82	106	97	84	40	102	106	105	101	40	104	46	57
GCA_011252265.1-SNP	27	78	107	87	78	76	90	95	92	125	80	86	86	42	80	94	41	92	27	32	91	102	99	81	94	88	98	106	84	83	83	112	100	84	94	33	82	106	97	84	40	102	106	105	100	40	104	46	57
GCA_011254695.1-SNP	24	75	104	84	75	72	87	91	89	122	78	83	83	39	77	90	37	88	25	30	88	97	94	78	90	85	94	103	81	78	78	108	95	80	89	31	79	103	93	81	38	98	103	102	96	38	100	42	55
GCA_011254795.1-SNP	37	87	114	95	86	84	98	104	100	133	88	93	94	52	89	101	51	100	37	42	98	110	107	90	101	97	105	112	92	91	91	120	107	93	100	43	91	114	104	92	50	110	114	113	109	50	112	56	66
GCA_011255025.1-SNP	54	77	106	86	76	74	88	93	91	123	76	85	85	67	75	92	65	89	54	60	90	100	96	77	91	87	96	103	82	80	80	110	97	82	91	61	79	105	95	83	67	99	105	104	98	67	102	73	65
GCA_011255075.1-SNP	86	97	125	106	97	95	110	115	111	144	72	105	105	100	72	113	98	110	85	91	109	120	111	85	113	92	117	122	103	103	103	130	118	89	111	92	85	124	114	103	97	119	124	123	120	98	123	105	95
GCA_011255085.1-SNP	22	71	99	79	70	68	82	88	84	117	74	78	78	37	74	86	36	84	22	27	82	94	91	75	86	82	90	96	75	75	75	104	92	78	86	28	76	98	88	76	35	93	98	97	92	35	96	41	52
GCA_011255115.1-SNP	35	86	115	95	86	84	98	103	100	133	87	94	94	50	87	102	49	100	35	40	99	110	107	89	102	96	106	113	92	91	91	120	107	92	102	41	90	114	105	92	48	110	114	113	108	48	112	54	65
GCA_011255215.1-SNP	41	70	97	77	70	68	82	88	84	118	72	77	78	55	72	84	53	83	40	46	82	90	90	74	84	77	88	96	76	76	76	102	91	77	83	47	74	97	86	76	54	91	97	96	92	54	96	59	51
GCA_011255235.1-SNP	32	83	111	92	83	80	95	99	97	130	85	91	91	47	84	98	46	96	33	38	96	107	103	87	98	94	102	111	89	87	87	117	104	89	98	39	88	111	102	89	46	107	111	110	104	46	108	51	63
GCA_011255275.1-SNP	32	83	110	91	82	80	94	99	96	129	85	90	90	47	85	98	46	96	32	37	95	106	103	86	98	93	102	110	88	87	87	116	104	89	98	38	87	110	101	88	45	106	110	109	104	45	108	51	62
GCA_011255335.1-SNP	20	69	99	79	71	69	81	88	85	117	71	79	76	35	71	85	34	85	20	25	84	93	92	74	87	80	91	98	77	76	76	103	92	77	86	26	75	97	89	77	33	95	97	96	91	33	95	38	50
GCA_011255415.1-SNP	21	71	100	80	71	69	83	88	85	118	73	79	79	36	73	87	35	85	21	26	84	95	91	75	87	81	91	99	77	76	76	105	92	78	86	27	76	99	90	77	34	95	99	98	93	34	97	40	51
GCA_011255435.1-SNP	41	90	117	99	90	88	102	107	104	136	92	97	98	56	92	104	55	104	41	46	103	114	113	93	104	100	108	118	96	95	95	124	111	96	105	47	94	118	108	96	54	114	118	117	113	54	116	60	70
GCA_011255495.1-SNP	32	63	92	72	62	60	75	78	76	106	66	71	70	46	65	78	45	76	32	38	76	86	84	65	77	74	81	90	69	67	67	97	84	69	78	38	66	91	82	69	44	87	91	90	84	44	88	50	34
GCA_011255555.1-SNP	31	62	90	70	61	59	73	78	75	108	64	69	69	45	64	77	44	75	30	36	74	85	81	65	77	71	81	89	66	66	66	95	83	68	77	37	66	89	80	67	44	85	89	88	83	44	87	50	23
GCA_011278405.1-SNP	31	63	91	70	62	59	74	78	76	109	64	70	70	45	63	77	44	75	31	37	75	86	82	66	77	73	81	90	68	66	66	96	83	68	77	38	67	90	81	68	45	86	90	89	83	45	87	50	24
GCA_011278825.1-SNP	52	62	89	71	61	60	75	79	75	108	65	70	69	65	65	78	63	76	51	57	74	84	82	64	76	74	80	89	68	68	68	95	83	70	77	57	64	90	79	68	63	85	90	89	84	63	88	70	59
GCA_011279025.1-SNP	54	65	94	74	65	62	78	81	79	114	67	73	73	67	66	80	65	78	54	60	78	88	84	69	80	77	84	93	71	70	70	98	86	72	80	61	69	93	83	71	68	88	93	92	86	68	90	73	65
GCA_011279085.1-SNP	23	75	103	83	74	71	86	90	88	121	76	82	82	38	75	89	37	87	24	29	87	98	96	77	89	84	93	102	80	78	78	108	95	79	89	30	78	102	93	80	37	98	102	101	96	37	99	42	54
GCA_011279185.1-SNP	36	88	116	96	87	85	99	104	101	134	89	95	95	51	89	103	50	101	36	41	100	111	107	90	103	97	107	115	93	92	92	121	109	93	103	42	91	115	106	93	49	111	115	114	109	49	113	55	66
GCA_011279705.1-SNP	22	72	101	81	72	70	84	89	86	119	75	80	80	37	75	88	36	86	22	27	85	96	93	76	88	83	92	100	78	77	77	106	94	79	88	28	77	100	91	78	35	95	100	99	94	35	98	41	52
GCA_011280085.1-SNP	57	68	96	76	67	65	80	84	81	116	69	75	75	70	69	83	68	81	56	62	80	90	86	71	83	79	87	95	73	73	73	100	89	75	83	63	71	95	85	73	70	87	95	94	89	70	93	76	67
GCA_011280195.1-SNP	36	85	113	94	85	83	96	103	99	133	89	92	93	51	89	99	50	99	35	41	97	109	107	90	100	97	103	111	91	91	91	118	107	93	101	42	91	111	102	91	49	108	111	110	106	49	110	55	65
GCA_011280385.1-SNP	54	66	94	74	65	63	78	82	79	114	67	73	73	67	67	81	65	79	53	59	78	88	85	68	81	75	85	93	71	71	71	98	87	72	81	60	68	93	83	71	67	87	93	92	88	67	91	73	64
GCA_011280465.1-SNP	66	78	106	87	78	76	91	95	92	127	80	86	86	79	80	93	76	92	65	70	91	101	91	82	94	90	98	106	84	84	84	111	100	86	94	72	82	106	96	84	78	100	106	105	99	78	104	85	75
GCA_011280625.1-SNP	104	115	144	125	117	115	125	134	131	164	100	124	121	116	102	128	113	130	102	108	130	138	130	102	133	112	131	145	121	122	122	139	138	107	132	110	104	142	134	122	115	137	142	141	136	116	140	123	112
GCA_011280795.1-SNP	24	75	103	83	74	72	86	91	88	121	77	82	82	39	77	90	38	88	24	29	87	98	94	78	90	85	94	102	80	79	79	108	96	81	90	30	79	102	93	80	37	98	102	101	96	37	100	43	54
GCA_011280865.1-SNP	61	71	100	80	71	68	84	87	86	121	74	79	79	72	73	84	72	84	61	67	84	94	90	75	87	82	91	99	77	76	76	104	92	79	86	68	75	99	89	77	75	94	99	98	92	75	96	80	72
GCA_011280885.1-SNP	27	79	107	87	78	76	90	95	92	125	80	86	86	42	80	94	41	92	27	32	91	102	99	81	94	87	98	106	84	83	83	112	100	84	94	33	82	106	97	84	40	102	106	105	101	40	104	46	57
GCA_011281465.1-SNP	73	86	115	94	86	84	99	104	100	135	70	92	94	86	70	102	85	99	72	78	98	110	101	72	100	24	104	112	92	92	92	120	107	24	101	79	72	114	103	92	84	109	114	113	108	85	112	92	82
GCA_011281685.1-SNP	61	71	101	81	71	70	84	89	86	121	74	80	80	75	75	88	73	86	61	67	85	95	92	76	88	83	92	100	78	78	78	105	94	80	88	68	75	100	90	78	75	95	100	99	94	75	98	81	72
GCA_011281705.1-SNP	32	82	110	91	82	80	94	99	96	129	85	90	90	47	85	98	46	96	32	37	95	106	102	86	98	93	102	109	88	87	87	116	103	89	98	38	87	110	101	88	45	106	110	109	104	45	108	51	62
GCA_011281785.1-SNP	59	67	97	76	68	66	79	85	83	118	71	76	74	72	71	82	70	82	58	64	81	89	87	71	85	80	83	96	73	74	74	91	90	77	84	65	72	94	86	74	72	91	94	93	88	72	92	78	69
GCA_011281935.1-SNP	21	72	100	80	71	69	83	88	85	118	74	79	79	36	74	87	35	85	21	26	84	95	92	75	87	82	91	99	77	76	76	105	93	78	87	27	76	99	90	77	34	95	99	98	93	34	97	40	51
GCA_011282135.1-SNP	64	76	105	85	76	73	89	93	90	125	79	84	84	77	78	91	75	89	64	70	88	99	89	81	90	89	94	102	81	81	81	109	97	84	91	71	81	104	93	82	77	99	104	103	97	77	101	83	74
GCA_011282165.1-SNP	64	67	96	75	67	65	79	84	86	122	71	74	75	77	71	81	75	81	63	69	78	89	86	72	87	80	91	92	72	72	72	99	87	82	81	70	72	93	84	73	77	88	93	92	88	77	92	82	74
GCA_011282305.1-SNP	56	66	94	74	65	63	78	82	80	115	68	73	73	69	68	81	67	79	55	61	78	88	84	69	82	77	86	93	71	71	71	97	87	74	81	62	69	93	83	71	69	88	93	92	86	69	90	75	66
GCA_011289785.1.fna-SNP	78	92	120	101	92	89	105	108	106	141	76	100	100	91	75	107	90	104	78	84	105	116	106	79	107	32	111	120	98	97	97	126	113	31	106	85	79	120	110	98	90	116	120	119	113	91	117	97	88
GCA_011292685.1-SNP	25	76	105	85	76	73	87	92	90	123	78	84	84	40	77	91	39	89	26	31	89	100	96	80	90	87	95	104	81	80	80	110	97	82	91	32	81	104	95	82	39	100	104	103	97	39	101	44	56
GCA_011293215.1-SNP	63	72	102	81	73	70	84	89	88	123	76	81	79	76	75	86	74	86	63	69	86	94	92	76	89	85	87	101	78	78	78	95	93	81	87	70	77	99	91	79	77	96	99	98	90	77	95	82	74
GCA_011293275.1-SNP	60	69	100	79	71	68	82	87	85	120	74	79	77	73	73	84	71	84	60	66	84	92	90	74	86	83	84	99	76	76	76	94	92	78	86	67	75	97	89	77	74	93	97	96	90	74	94	79	71
GCA_011293365.1-SNP	30	61	89	69	60	58	72	77	74	107	63	68	68	44	63	76	43	74	29	35	73	84	80	64	76	71	80	88	66	65	65	95	82	67	76	36	65	88	79	66	43	84	88	87	82	43	86	49	22
GCA_011293435.1-SNP	42	92	121	101	92	90	104	109	106	139	94	100	100	57	94	108	55	106	42	47	105	115	112	95	108	103	112	120	98	97	97	125	114	99	108	48	96	120	110	98	55	115	120	119	114	55	118	61	72
GCA_011293455.1-SNP	56	67	96	76	66	64	80	82	80	113	70	75	74	69	69	82	67	80	56	62	80	89	86	69	81	79	85	94	72	72	72	100	87	74	81	62	69	95	85	73	68	90	95	94	88	68	92	74	64
GCA_011293495.1-SNP	35	64	92	73	64	62	76	81	78	109	66	72	72	49	66	80	48	77	34	40	77	88	85	68	80	75	84	91	69	69	69	98	86	71	80	41	69	91	83	70	48	88	91	90	86	48	90	54	21
GCA_011293545.1-SNP	63	72	101	81	72	70	84	90	86	121	76	79	80	76	76	86	74	86	61	68	84	95	92	77	88	84	92	98	78	78	78	105	93	81	87	69	77	99	88	78	76	95	99	98	95	76	98	81	73
GCA_011293595.1-SNP	22	73	101	81	71	70	84	88	85	116	75	80	79	37	75	88	36	86	22	27	85	95	92	74	86	83	90	99	78	77	77	106	94	79	88	27	75	100	91	78	33	96	100	99	94	33	98	40	49
GCA_011293715.1-SNP	52	64	92	72	63	60	76	79	77	112	66	71	71	65	65	78	63	76	52	58	76	86	82	67	78	75	82	91	68	68	68	95	84	70	78	59	67	91	81	69	66	86	91	90	83	66	87	71	63
GCA_011293765.1-SNP	65	76	104	84	75	73	88	92	89	124	78	83	83	78	78	91	76	89	64	70	88	98	94	79	91	87	95	103	80	81	81	107	97	83	91	71	79	103	93	81	78	97	103	102	96	78	100	84	75
GCA_011293815.1-SNP	59	69	99	78	70	67	81	86	84	119	73	78	76	72	72	83	70	83	59	65	83	91	90	73	85	82	83	98	75	75	75	93	91	77	85	66	74	96	88	76	73	93	96	95	89	73	93	78	70
GCA_011293955.1-SNP	31	80	109	88	81	78	92	97	95	129	83	89	87	46	82	94	45	92	32	37	94	100	101	85	96	89	94	109	86	86	86	105	102	88	96	38	86	107	99	87	45	105	107	106	100	45	104	50	62
GCA_011294315.1-SNP	33	85	113	93	84	81	96	99	97	131	87	91	92	48	86	99	47	97	34	39	96	107	103	88	98	95	102	111	89	87	87	118	104	90	98	40	89	112	103	90	47	107	112	111	105	47	109	52	64
GCA_011310655.1-SNP	38	69	98	78	69	66	79	85	83	114	72	77	77	51	71	84	50	82	38	44	82	93	89	71	84	80	88	96	75	71	71	103	90	74	83	45	74	97	88	75	52	93	97	96	90	52	94	57	49
GCA_011313775.1-SNP	35	62	91	71	64	62	75	81	78	110	66	72	70	49	66	78	47	76	34	40	77	82	85	66	80	72	78	91	70	70	70	87	86	71	80	41	67	89	81	70	48	87	89	88	85	48	88	54	25
GCA_011314735.1-SNP	69	79	108	88	79	77	91	96	93	128	78	87	87	82	78	95	80	93	68	74	92	102	98	81	94	87	98	107	84	85	85	112	101	83	95	75	81	107	97	85	82	99	107	106	101	82	105	88	79
GCA_011314795.1-SNP	47	78	106	87	78	76	88	95	92	123	80	85	85	61	80	93	60	92	46	52	91	102	99	79	94	87	98	106	83	82	82	111	99	83	93	53	82	105	96	83	60	100	105	104	100	60	103	66	56
GCA_011314835.1-SNP	34	85	112	93	84	82	96	101	98	131	87	92	92	49	87	100	48	98	34	39	97	108	105	88	100	95	104	112	90	89	89	118	106	91	100	40	89	112	103	90	47	108	112	111	106	47	110	53	64
GCA_011314875.1-SNP	52	67	95	74	66	64	79	83	80	114	52	74	74	65	52	82	64	78	51	57	79	90	81	54	82	56	86	93	72	72	72	100	88	55	82	58	54	94	84	72	63	90	94	93	89	64	92	71	61
GCA_011315015.1-SNP	63	74	105	83	75	73	85	92	89	125	61	83	81	76	61	90	75	87	62	68	88	97	90	62	91	53	95	102	81	81	81	107	97	52	91	69	63	101	93	81	74	99	101	100	96	75	99	82	72
GCA_011315345.1-SNP	39	69	97	78	69	67	80	86	83	115	71	76	76	53	71	84	51	83	38	44	82	92	88	70	85	78	89	97	74	74	74	101	91	74	85	45	72	96	86	74	52	91	96	95	90	52	94	58	49
GCA_011315445.1-SNP	22	72	101	81	72	70	84	89	86	119	74	80	80	37	74	88	36	86	22	27	85	96	92	76	88	83	92	100	78	77	77	106	94	79	88	28	77	100	91	78	35	96	100	99	94	35	98	41	52
GCA_011315725.1-SNP	64	76	104	84	76	74	88	94	90	125	79	83	84	77	79	92	75	90	63	69	88	99	90	80	90	88	94	102	82	82	82	109	97	84	91	70	80	103	93	82	76	97	103	102	99	76	102	83	72
GCA_011315785.1-SNP	30	60	89	69	60	58	72	77	74	107	62	68	68	44	62	76	43	74	29	35	73	84	80	64	76	71	80	88	65	65	65	94	82	67	76	36	65	88	79	66	43	83	88	87	82	43	86	49	22
GCA_011316415.1-SNP	58	68	97	77	67	66	80	84	81	114	70	76	75	71	70	84	69	82	57	63	81	90	88	69	83	79	87	95	74	74	74	101	90	75	84	63	69	96	86	74	69	91	96	95	90	69	94	76	65
GCA_011325755.1-SNP	25	75	104	84	75	73	87	92	89	122	77	83	83	40	77	91	38	89	25	30	88	97	94	78	91	85	95	103	81	79	79	108	97	81	90	31	79	103	93	81	38	98	103	102	97	38	101	43	55
GCA_011325895.1-SNP	37	64	93	74	65	63	76	82	79	114	68	73	71	51	68	79	50	78	36	42	78	84	87	71	82	74	85	93	71	72	72	97	88	74	82	43	71	91	83	71	50	90	91	90	85	50	89	56	41
GCA_011344495.1-SNP	36	67	95	75	66	63	78	83	80	113	69	74	74	49	68	81	48	79	35	42	78	90	86	71	81	78	85	94	72	70	70	99	87	73	81	43	72	94	84	72	50	90	94	93	87	50	91	55	47
GCA_011376185.1-SNP	72	86	115	94	86	83	99	102	100	135	70	92	94	85	69	101	84	98	72	78	99	110	100	73	101	24	105	113	92	91	91	120	106	23	101	79	73	114	104	92	84	110	114	113	107	85	111	91	82
GCA_011376235.1-SNP	54	68	96	76	68	65	81	84	82	116	53	76	76	67	52	83	66	79	54	60	81	92	82	55	83	57	87	95	73	73	73	102	89	55	83	61	55	96	86	74	66	92	96	95	89	67	93	73	64
GCA_011376345.1-SNP	26	76	105	85	76	74	88	93	90	123	79	84	84	41	79	92	39	90	26	31	89	98	95	79	92	86	96	104	82	80	80	109	98	82	91	32	80	104	94	82	39	99	104	103	98	39	102	44	56
GCA_011376465.1-SNP	76	88	117	96	87	85	100	104	101	135	73	95	94	89	73	104	88	100	75	81	100	111	101	76	102	66	107	114	93	92	92	121	109	65	103	82	76	115	105	93	86	111	115	114	109	87	113	94	85
GCA_011376505.1-SNP	24	75	103	83	74	72	86	91	88	121	76	82	82	39	76	90	37	88	24	29	87	96	93	77	90	84	94	102	80	78	78	107	96	80	89	30	78	102	92	80	37	97	102	101	96	37	100	42	54
GCA_011376625.1-SNP	31	82	109	89	80	78	93	97	95	128	80	89	88	46	79	96	45	93	32	37	94	102	102	86	96	88	100	108	87	86	86	115	102	87	94	38	86	109	99	87	45	104	109	108	102	45	106	49	62
GCA_011376785.1-SNP	32	83	111	92	82	79	94	98	96	130	85	90	90	47	84	97	45	95	33	38	95	105	102	86	98	94	101	110	87	87	87	115	104	89	98	39	87	110	100	88	46	106	110	109	103	46	107	51	63
GCA_011376865.1-SNP	40	90	118	98	90	88	101	108	104	137	93	98	98	55	93	105	53	104	40	45	102	113	110	93	104	101	108	116	96	95	95	122	111	97	105	46	94	117	106	96	52	112	117	116	113	52	116	58	70
GCA_011377465.1-SNP	30	79	107	87	79	77	90	97	93	126	83	86	87	45	83	94	44	93	30	35	91	103	100	84	93	91	97	105	85	84	84	113	100	87	92	36	85	106	96	85	43	102	106	105	101	43	105	48	60
GCA_011378285.1-SNP	55	66	94	74	65	63	78	82	79	114	68	73	73	68	68	81	66	79	54	60	78	88	84	69	81	77	85	93	71	71	71	99	87	73	81	61	69	93	83	71	68	87	93	92	87	68	91	74	65
GCA_011378485.1-SNP	40	91	119	99	90	88	101	107	104	137	92	98	98	55	92	106	54	104	40	45	103	114	110	94	106	101	110	118	96	95	95	124	112	97	106	46	95	118	109	96	53	114	118	117	112	53	116	59	70
GCA_011382445.1-SNP	48	61	90	70	60	57	74	77	75	110	49	69	69	60	48	76	58	74	47	54	74	84	74	50	76	57	80	89	66	66	66	94	82	53	76	55	50	89	79	66	60	82	89	88	82	61	86	67	58
GCA_011382485.1-SNP	59	70	98	78	69	66	82	85	84	119	72	77	77	72	71	84	70	82	59	65	82	92	88	73	85	81	89	97	74	74	74	102	90	77	84	66	73	97	87	75	73	92	97	96	90	73	94	78	70
GCA_011382545.1-SNP	72	82	111	92	84	81	93	99	97	131	68	90	88	85	69	95	82	96	71	77	96	104	96	69	98	79	96	111	88	87	87	106	104	74	98	79	72	109	101	89	84	105	109	108	101	85	106	91	82
GCA_011382585.1-SNP	52	64	92	72	63	60	76	79	77	112	65	71	71	65	64	78	63	76	52	58	76	86	82	67	78	75	82	91	68	68	68	95	84	70	78	59	67	91	81	69	66	86	91	90	83	66	87	71	63
GCA_011383705.1-SNP	69	79	108	89	81	78	90	97	95	128	65	88	85	82	66	92	79	93	68	74	94	102	94	66	96	76	94	109	86	85	85	103	102	71	96	76	69	106	98	86	81	103	106	105	98	82	103	88	79
GCA_011385955.1-SNP	14	66	94	74	65	62	76	81	79	111	68	73	73	29	67	80	28	78	15	20	78	89	86	68	80	76	84	93	71	68	68	98	86	71	79	21	70	93	84	71	28	89	93	92	85	28	89	33	45
GCA_011385975.1-SNP	46	77	106	86	77	75	86	94	91	124	79	85	85	59	80	94	59	91	45	51	91	101	98	80	93	87	97	104	83	81	81	111	99	84	91	51	82	105	96	83	59	100	105	104	100	59	103	65	56
GCA_011386055.1-SNP	41	68	97	77	69	67	82	86	83	117	71	77	77	55	71	85	54	82	40	46	81	90	90	74	85	77	89	97	75	75	75	103	90	77	83	47	74	97	87	75	54	92	97	96	91	54	95	60	50
GCA_011386115.1-SNP	51	62	90	70	60	59	74	77	74	107	63	69	68	64	63	77	62	75	50	56	74	83	81	63	76	73	80	88	67	67	67	94	83	69	77	56	63	89	79	67	62	84	89	88	84	62	87	69	58
GCA_011386175.1-SNP	23	73	100	81	73	71	84	91	87	119	75	81	81	38	75	87	36	87	22	28	85	95	93	75	87	81	91	99	79	77	77	106	94	77	87	28	76	100	90	79	36	94	100	99	95	36	99	41	52
GCA_011386315.1-SNP	22	73	101	81	71	70	84	88	85	116	75	80	79	37	75	88	36	86	22	27	85	95	93	74	87	83	91	99	78	77	77	106	94	79	88	27	75	100	91	78	33	95	100	99	95	33	98	40	49
GCA_011386395.1-SNP	21	71	100	80	71	69	83	88	85	118	74	79	79	36	74	87	35	85	21	26	84	95	91	75	87	82	91	98	76	76	76	105	92	78	87	27	76	99	90	77	34	95	99	98	93	34	97	40	51
GCA_011386415.1-SNP	32	83	111	91	82	80	94	98	96	129	85	90	90	47	85	98	46	96	32	37	95	106	102	86	98	93	102	110	88	87	87	116	104	89	98	38	87	110	101	88	45	106	110	109	104	45	108	51	62
GCA_011386555.1-SNP	69	81	109	90	81	79	93	98	95	129	66	88	87	81	68	96	79	95	66	74	94	104	94	68	97	76	101	109	86	87	87	113	103	72	96	75	69	108	98	86	80	103	108	107	102	81	106	88	78
GCA_011386575.1-SNP	39	69	98	78	69	67	79	86	83	114	72	77	77	53	72	85	52	83	38	44	82	93	89	71	85	80	89	96	75	72	72	103	91	75	84	45	74	97	88	75	52	93	97	96	91	52	95	58	49
GCA_011386655.1-SNP	40	90	119	99	90	88	102	107	104	137	92	98	98	55	92	106	54	104	40	45	103	114	110	94	106	101	110	118	96	95	95	124	112	97	106	46	95	118	109	96	53	114	118	117	112	53	116	59	70
GCA_011386675.1-SNP	11	61	90	70	61	59	73	78	75	107	63	69	68	26	63	77	25	75	11	16	74	85	82	65	77	72	81	88	67	66	66	95	83	68	77	17	66	89	80	67	24	84	89	88	84	24	87	29	41
GCA_011386775.1-SNP	31	62	90	70	61	59	73	78	75	108	64	69	69	45	64	77	44	75	30	36	74	85	81	65	77	72	81	89	67	66	66	96	83	68	77	37	66	89	80	67	44	84	89	88	83	44	87	50	23
GCA_011386815.1-SNP	83	94	120	102	92	91	106	109	106	140	96	101	100	95	96	109	93	107	81	88	106	115	113	96	108	105	112	120	99	99	99	126	115	101	109	88	96	121	111	99	94	116	121	120	116	94	119	102	93
GCA_011387095.1-SNP	52	62	91	70	62	60	75	78	76	111	64	70	70	65	64	78	63	76	51	57	75	85	81	66	78	74	82	90	68	68	68	95	84	70	77	58	66	90	80	68	65	85	90	89	84	65	88	71	62
GCA_011387255.1-SNP	24	74	102	83	74	71	86	90	88	121	76	82	82	39	76	89	38	87	25	30	87	98	94	78	89	85	93	102	80	78	78	108	95	80	89	31	79	102	93	80	38	98	102	101	95	38	99	43	54
GCA_011387375.1-SNP	39	67	98	77	69	67	77	86	83	114	72	77	75	53	72	83	52	83	38	44	82	91	89	71	85	80	83	96	74	72	72	93	91	75	83	45	74	95	88	75	52	93	95	94	89	52	93	58	49
GCA_011387435.1-SNP	36	86	112	94	86	84	97	104	100	132	89	94	94	51	89	101	50	100	36	41	98	110	107	90	100	97	104	112	92	91	91	120	107	93	100	42	91	112	104	92	49	109	112	111	109	49	112	55	66
GCA_011387455.1-SNP	34	60	89	69	62	60	73	79	76	108	64	70	68	48	64	76	46	74	33	39	75	80	82	65	78	71	76	89	68	68	68	85	84	70	78	40	66	87	79	68	47	85	87	86	82	47	86	53	24
GCA_011387595.1-SNP	33	83	110	91	82	80	94	99	96	129	86	90	90	48	86	98	47	96	33	38	94	106	103	87	97	94	101	108	88	87	87	116	104	90	98	39	88	110	99	88	46	105	110	109	104	46	108	52	63
GCA_011387615.1-SNP	47	70	99	79	70	67	81	86	84	116	73	78	78	60	72	85	58	82	47	53	83	93	90	72	85	81	89	97	76	73	73	103	91	76	84	54	74	98	88	76	61	92	98	97	91	61	95	66	58
GCA_011387695.1-SNP	39	89	118	98	89	87	101	106	103	136	92	97	97	54	92	105	52	103	39	44	102	112	108	92	105	100	109	117	95	94	94	122	111	96	105	45	93	117	107	95	52	112	117	116	111	52	115	58	69
GCA_011387935.1-SNP	30	80	109	89	80	78	92	97	94	127	82	88	88	45	82	96	44	94	30	35	93	104	100	84	96	91	100	108	86	85	85	114	102	87	96	36	85	108	99	86	43	104	108	107	102	43	106	49	60
GCA_011387975.1-SNP	24	75	103	83	74	72	85	91	88	121	77	82	82	39	77	90	38	88	24	29	87	98	95	78	90	85	94	102	80	79	79	108	96	81	89	31	79	102	92	80	37	99	102	101	97	37	100	43	54
GCA_011395055.1.fna-SNP	27	77	102	83	76	74	88	93	90	123	76	84	84	41	77	92	40	89	27	32	89	97	97	80	90	83	94	104	82	82	82	110	97	83	90	32	80	103	94	82	40	98	103	102	99	40	102	46	56
GCA_011395395.1.fna-SNP	38	87	116	96	88	86	97	106	102	133	90	96	94	53	90	102	52	101	38	43	100	110	109	91	103	98	101	113	94	93	93	112	109	95	102	44	93	113	105	94	51	111	113	112	109	51	112	57	68
GCA_011395495.1-SNP	27	76	105	85	77	75	87	94	91	124	78	85	83	42	79	91	41	91	27	32	90	99	98	79	93	87	91	105	83	82	82	101	99	83	93	33	81	103	96	83	40	101	103	102	98	40	101	46	56
GCA_011395915.1.fna-SNP	45	93	121	101	94	92	103	112	108	138	95	101	99	60	96	108	58	108	45	50	106	116	114	97	109	105	107	120	100	99	99	118	115	101	109	51	99	117	112	100	58	115	117	116	113	58	117	64	73
GCA_011396355.1.fna-SNP	39	68	98	78	70	67	78	86	84	113	71	78	76	52	70	83	51	82	38	45	83	92	91	71	85	81	83	96	76	72	72	94	91	75	84	46	75	95	89	76	53	94	95	94	89	53	93	58	50
GCA_011398115.1-SNP	37	88	116	96	88	86	99	105	102	135	89	96	96	52	89	104	51	102	37	42	100	112	109	90	103	98	107	116	94	93	93	122	108	94	102	42	91	115	106	94	50	110	115	114	111	50	114	55	66
GCA_011410355.1.fna-SNP	25	76	104	84	75	73	87	93	89	122	78	83	83	40	78	91	39	89	25	30	87	99	96	79	91	86	95	101	81	80	80	109	96	82	89	31	80	103	93	81	38	99	103	102	98	38	101	44	55
GCA_011410695.1-SNP	23	75	103	83	74	72	86	91	88	121	76	82	82	38	76	90	37	88	23	28	87	98	95	77	90	84	94	102	80	79	79	108	96	80	90	29	78	102	93	80	36	98	102	101	97	36	100	42	53
GCA_011415015.1.fna-SNP	66	76	105	86	78	76	88	95	92	124	67	86	84	79	67	91	78	91	65	71	91	100	93	70	94	76	98	104	84	84	84	110	97	73	90	72	71	102	97	84	78	101	102	101	97	78	101	85	74
GCA_011415035.1-SNP	43	71	101	81	73	70	80	90	87	118	77	81	79	57	76	86	56	86	43	49	85	95	94	75	88	85	86	98	79	75	75	97	93	79	86	50	79	99	91	79	57	97	99	98	92	57	96	62	54
GCA_011423945.1-SNP	41	71	98	80	71	68	83	87	85	116	74	79	79	55	73	86	53	83	41	47	84	94	92	73	85	82	89	97	76	75	75	104	90	77	85	48	74	98	89	77	55	94	98	97	92	55	96	60	32
GCA_011429075.1.fna-SNP	34	63	93	72	64	62	72	82	78	109	67	72	70	48	67	78	47	78	33	39	76	86	85	65	80	75	78	89	70	67	67	88	85	70	78	40	69	90	82	70	47	87	90	89	85	47	88	53	44
GCA_011429915.1-SNP	33	85	114	94	85	82	97	101	99	132	87	93	93	48	86	100	47	98	34	39	98	109	106	88	100	95	104	113	91	89	89	119	105	90	99	40	89	113	104	91	47	109	113	112	107	47	110	51	64
GCA_011438895.1.fna-SNP	34	64	93	73	64	61	75	81	77	107	67	72	72	48	66	79	46	77	34	40	76	88	84	68	79	75	83	91	69	67	67	97	84	71	77	40	70	92	82	70	48	87	92	91	84	48	88	53	44
GCA_011439355.1.fna-SNP	32	84	112	92	83	81	95	100	97	130	85	91	91	47	85	99	46	97	32	37	96	107	104	86	99	93	103	111	89	88	88	117	104	89	98	38	87	111	102	89	45	107	111	110	106	44	109	51	62
GCA_011462995.1-SNP	88	101	130	110	101	99	114	118	115	150	84	109	108	101	84	117	100	114	87	93	114	125	116	88	116	39	121	128	107	107	107	135	122	39	117	94	88	129	119	107	99	124	129	128	123	100	127	107	97
GCA_011463335.1-SNP	35	84	115	94	86	84	96	103	100	133	88	93	92	50	88	100	49	100	35	40	99	108	107	88	102	96	100	114	92	91	91	110	107	92	101	41	90	112	105	92	48	109	112	111	107	48	110	54	65
GCA_011464795.1-SNP	69	80	109	88	79	77	92	96	93	129	65	87	87	83	65	96	82	92	68	74	92	100	93	68	95	57	99	107	85	85	85	112	100	57	94	75	68	107	97	85	80	100	107	106	100	81	104	88	78
GCA_011599905.1-SNP	43	76	103	84	75	72	87	91	89	122	77	83	83	58	77	90	56	88	44	49	88	98	95	78	90	86	94	103	81	79	79	108	96	81	89	50	79	103	93	81	57	98	103	102	96	57	100	62	37
GCA_011629565.1.fna-SNP	47	78	107	87	78	75	88	94	92	123	81	86	86	61	80	93	59	91	47	53	91	101	97	79	93	89	97	105	83	80	80	111	99	83	92	54	82	106	96	84	61	100	106	105	99	61	103	66	58
GCA_011677675.1-SNP	11	63	91	71	62	59	74	78	76	109	65	70	70	26	64	77	25	75	12	17	75	86	83	66	77	73	81	90	68	66	66	96	83	68	77	18	67	90	81	68	25	86	90	89	83	25	87	30	42
GCA_011677685.1-SNP	55	67	95	75	66	63	79	82	80	115	69	74	74	68	68	81	66	79	55	61	79	89	86	70	81	78	85	94	71	71	71	99	87	73	81	62	70	94	84	72	69	89	94	93	87	69	91	74	66
GCA_011727295.1-SNP	31	73	104	83	74	71	85	92	89	122	78	83	81	45	77	88	43	87	30	37	87	96	94	78	88	85	87	101	81	79	79	98	95	82	88	38	80	100	91	81	45	96	100	99	93	45	98	48	56
GCA_012128035.1-SNP	41	93	121	101	92	90	104	109	106	139	94	100	100	56	94	108	55	106	41	46	105	116	113	95	108	102	112	120	98	97	97	126	114	98	108	47	96	120	111	98	54	116	120	119	115	54	118	60	71
GCA_013158785.1-SNP	44	95	124	103	95	92	106	112	109	141	96	102	102	59	95	108	58	108	45	50	107	119	115	99	109	106	113	120	101	99	99	129	115	101	109	51	100	122	112	101	58	118	122	121	117	58	120	61	75
GCA_013477825.1-SNP	48	95	125	109	96	93	105	112	110	145	102	104	102	63	101	109	61	109	49	54	109	117	118	102	113	109	115	124	101	102	102	127	118	105	111	55	103	122	114	102	60	121	122	121	116	60	119	65	79
GCA_013513795.1.fna-SNP	44	93	123	101	94	92	102	112	108	141	97	102	100	59	97	108	58	108	44	49	106	116	115	97	108	105	106	120	100	99	99	117	115	101	109	50	99	119	112	100	57	117	119	118	115	57	118	63	74
GCA_013571035.1-SNP	34	82	112	91	83	80	93	100	97	130	86	91	89	49	85	96	48	96	35	40	95	105	105	86	98	94	96	109	89	87	87	108	103	89	97	41	88	109	101	89	48	106	109	108	103	48	106	53	65
GCA_013758575.1.fna-SNP	37	89	115	96	88	85	98	105	102	134	91	95	96	52	90	101	51	101	38	43	100	112	108	91	101	99	105	114	94	92	92	120	108	94	101	44	92	114	106	94	51	108	114	113	108	51	112	56	67
GCA_013766485.1-SNP	58	108	135	116	106	105	118	122	120	152	108	115	114	73	109	123	72	121	58	63	120	130	128	108	122	116	126	134	113	112	112	141	129	113	123	63	109	135	126	113	69	131	135	134	130	69	133	76	84
GCA_013786925.1-SNP	49	61	89	69	59	57	73	75	73	106	62	68	67	62	61	75	60	73	49	55	73	82	79	62	74	72	78	87	65	65	65	93	81	67	75	55	62	88	78	66	61	83	88	87	81	61	85	67	57
GCA_013786985.1-SNP	52	63	91	71	62	60	75	79	76	111	65	70	70	65	65	78	63	76	51	57	75	85	82	66	77	74	81	90	67	68	68	94	84	70	77	58	66	90	80	68	65	85	90	89	83	65	87	71	62
GCA_013787625.1-SNP	57	68	96	77	67	65	80	84	81	117	70	75	75	70	70	83	68	81	56	62	80	90	88	71	84	79	87	95	73	74	74	100	90	75	83	63	71	95	85	73	70	90	95	94	89	70	93	76	67
GCA_013795925.1-SNP	40	89	118	97	89	86	101	105	103	136	92	97	97	55	91	104	54	102	41	46	102	113	111	92	104	99	108	117	95	93	93	123	110	95	104	47	93	117	108	95	54	113	117	116	110	54	114	59	71
GCA_013796745.1-SNP	41	71	99	80	71	68	83	87	85	113	72	79	79	55	71	86	53	83	41	47	84	95	91	75	86	82	90	98	76	75	75	105	92	77	86	48	76	98	90	77	55	94	98	97	91	55	95	60	27
GCA_013796815.1-SNP	32	83	111	92	83	80	95	99	97	130	85	91	91	47	84	98	46	96	33	38	96	107	104	87	98	94	102	111	89	87	87	117	104	89	98	39	88	111	102	89	46	107	111	110	104	46	108	51	63
GCA_013797285.1-SNP	34	64	93	73	64	62	76	81	78	111	66	72	72	46	66	78	47	78	33	39	77	88	84	68	80	75	84	92	70	69	69	98	86	71	80	40	69	92	83	70	47	88	92	91	86	47	90	53	26
GCA_013797305.1-SNP	54	64	93	73	64	62	77	81	78	113	67	72	72	67	67	80	65	78	53	59	77	87	83	68	80	76	84	92	70	70	70	97	86	72	80	60	68	92	82	70	67	86	92	91	86	67	90	73	64
GCA_013797485.1-SNP	31	81	109	89	80	78	92	97	94	127	83	88	88	46	83	96	45	94	31	36	93	104	101	84	96	91	100	108	86	85	85	114	102	87	96	37	85	108	99	86	44	104	108	107	102	44	106	50	61
GCA_013797705.1-SNP	21	71	100	80	71	69	83	88	85	118	74	79	79	36	74	87	35	85	21	26	84	95	91	75	87	81	91	99	76	76	76	105	93	78	87	27	76	99	90	77	34	95	99	98	93	34	97	40	51
GCA_013797725.1-SNP	23	74	102	82	73	71	85	90	87	120	75	81	81	38	75	89	37	87	23	28	86	97	93	77	89	83	93	101	78	78	78	107	95	79	88	30	78	101	91	79	36	98	101	100	96	36	99	42	52
GCA_013797985.1-SNP	27	77	106	86	77	75	89	94	91	124	80	85	85	42	80	93	40	91	27	32	90	100	96	80	93	88	97	104	83	82	82	110	98	84	93	33	80	105	95	83	40	100	105	104	99	40	103	46	57
GCA_013798025.1-SNP	26	76	104	85	76	74	87	94	90	123	79	84	84	41	79	92	40	90	26	31	88	100	97	80	90	87	94	102	82	81	81	110	97	83	90	32	81	103	94	82	39	100	103	102	98	39	102	44	56
GCA_013798505.1-SNP	31	78	108	87	80	78	91	97	94	128	82	88	86	46	82	94	45	93	31	36	93	99	100	84	96	88	94	108	86	86	86	104	102	88	96	37	85	106	98	86	44	104	106	105	100	44	104	50	61
GCA_013798545.1-SNP	58	68	97	77	68	66	81	85	82	117	71	76	76	71	71	84	69	82	57	63	81	91	87	72	84	80	88	96	74	74	74	101	90	76	84	64	72	96	86	74	71	91	96	95	90	71	94	77	68
GCA_013798705.1-SNP	20	72	100	80	71	68	83	87	85	118	73	79	79	35	72	86	34	84	21	26	84	95	91	75	86	81	90	99	76	75	75	105	92	77	86	27	76	99	90	77	34	95	99	98	92	34	96	39	51
GCA_013798825.1-SNP	30	80	108	88	79	77	91	96	93	126	82	87	87	45	82	95	44	93	30	35	92	103	100	83	95	90	99	107	84	84	84	113	101	86	95	36	84	107	98	85	43	103	107	106	102	43	105	49	60
GCA_013799145.1-SNP	38	90	118	98	89	86	101	105	103	136	91	97	97	53	90	104	52	102	39	44	102	113	109	93	104	99	108	117	95	93	93	123	110	95	103	45	94	117	108	95	52	113	117	116	111	52	114	57	69
GCA_013799235.1-SNP	24	74	103	83	74	72	85	91	88	120	76	82	82	39	76	90	38	88	24	29	87	98	94	77	90	85	94	102	80	78	78	108	96	81	89	30	79	102	93	80	37	98	102	101	96	37	100	43	54
GCA_013799285.1-SNP	38	90	118	98	89	86	101	105	103	136	92	97	97	53	91	104	52	102	39	44	102	113	109	93	104	99	108	117	95	93	93	123	110	95	103	45	94	117	108	95	52	113	117	116	111	52	114	57	69
GCA_013799425.1-SNP	41	85	116	101	87	84	97	103	101	137	95	95	93	56	94	100	55	100	42	47	100	109	110	96	105	102	106	115	92	94	94	119	111	98	105	48	97	112	106	93	53	114	112	111	106	53	110	58	72
GCA_013799605.1-SNP	21	71	100	80	71	68	82	86	85	118	72	79	79	36	71	86	35	84	22	27	84	95	92	75	86	82	90	99	77	75	75	105	92	77	86	28	76	99	90	77	35	95	99	98	92	35	96	40	52
GCA_013799645.1-SNP	41	90	119	99	90	88	101	107	104	137	93	98	98	56	93	106	55	104	41	46	103	114	112	94	106	101	110	118	96	95	95	124	112	97	106	47	95	118	109	96	54	113	118	117	112	54	116	60	71
GCA_014068365.1.fna-SNP	53	104	133	113	104	102	115	121	118	150	106	112	112	68	106	120	66	118	53	58	117	127	124	105	120	113	124	132	110	108	108	137	125	110	118	59	107	132	122	110	66	126	132	131	127	66	130	72	83
GCA_014514835.1-SNP	30	81	108	89	80	78	92	97	94	127	81	88	88	45	82	96	44	94	30	35	93	104	101	83	96	90	100	108	86	85	85	114	102	86	95	36	84	108	99	86	43	103	108	107	103	43	106	49	59
GCA_014788365.1.fna-SNP	39	87	118	96	89	87	99	107	102	136	92	96	95	54	92	102	53	103	39	44	101	111	109	90	103	100	101	115	94	94	94	112	110	96	104	45	92	114	106	95	52	110	114	113	109	52	112	57	69
GCA_015649105.1-SNP	72	83	114	92	85	83	96	102	99	134	69	93	91	85	69	99	84	98	71	77	98	107	100	71	101	55	99	113	91	91	91	109	107	55	100	78	72	111	103	91	83	109	111	110	105	84	109	91	81
GCA_015649145.1-SNP	62	75	105	84	76	74	88	93	90	125	62	84	84	75	62	92	74	89	61	67	89	99	91	64	92	54	96	104	82	81	81	110	98	53	91	68	64	103	94	82	73	100	103	102	98	74	102	80	71
GCA_015649185.1-SNP	68	78	108	88	81	79	91	98	95	128	67	89	87	81	67	95	80	93	67	73	94	103	96	69	97	59	95	108	87	87	87	105	103	59	97	74	70	107	99	87	79	105	107	106	102	80	105	87	77
GCA_015649205.1-SNP	64	78	106	87	78	76	91	95	92	127	61	86	86	77	61	93	75	91	63	68	91	102	93	64	94	54	98	106	84	84	84	112	100	53	94	70	64	106	96	84	75	101	106	105	99	76	104	83	73
GCA_015649225.1-SNP	53	66	96	75	67	65	80	84	81	116	50	75	75	66	50	83	65	80	52	58	79	91	82	53	83	42	87	95	73	73	73	101	87	42	81	59	53	95	85	73	64	90	95	94	89	65	93	72	61
GCA_015649245.1-SNP	71	84	113	92	84	82	97	101	98	133	68	92	92	84	68	100	82	97	70	76	97	107	98	70	100	54	104	112	90	90	90	117	106	54	100	77	70	112	101	90	82	107	112	111	106	83	110	90	80
GCA_015649385.1-SNP	57	70	99	79	70	68	83	87	84	118	57	78	77	70	57	86	69	84	56	62	83	94	85	60	86	67	84	97	76	76	76	96	92	63	85	63	60	98	89	76	68	94	98	97	92	69	96	75	66
GCA_015649455.1-SNP	32	61	91	70	60	59	71	78	75	107	65	69	69	45	65	78	44	75	30	37	75	85	82	64	77	73	81	88	67	64	64	95	83	68	76	38	67	89	80	67	45	85	89	88	84	45	87	51	42
GCA_015649525.1-SNP	17	68	96	77	68	66	80	85	82	113	69	76	75	32	69	83	31	82	17	22	81	89	88	71	83	78	88	95	74	73	73	102	89	74	83	23	72	96	87	74	29	92	96	95	91	29	94	35	47
GCA_015649725.1-SNP	64	76	107	85	78	76	89	95	92	126	61	86	84	77	61	92	76	90	63	69	91	100	93	63	94	32	92	105	84	84	84	102	100	31	94	70	64	104	96	84	75	100	104	103	98	76	102	83	73
GCA_015649745.1-SNP	66	80	109	88	80	78	93	97	94	129	63	88	88	79	63	96	77	93	65	71	93	103	94	65	96	49	100	108	86	86	86	113	102	49	96	72	65	108	97	86	77	103	108	107	103	78	106	85	75
GCA_015649785.1-SNP	34	65	94	74	65	63	75	82	79	110	67	73	73	48	67	81	47	79	33	39	78	89	86	66	81	75	85	92	71	68	68	99	87	70	80	40	69	93	84	71	47	89	93	92	87	47	91	53	44
GCA_015649885.1-SNP	40	63	91	72	63	61	75	80	77	109	65	71	71	53	65	79	51	76	39	45	76	86	83	65	79	73	83	90	69	68	68	96	85	69	79	46	66	91	81	69	53	86	91	90	85	53	89	59	50
GCA_015649925.1-SNP	36	60	87	68	59	57	71	76	73	105	61	67	67	49	61	75	47	72	35	41	72	82	79	61	75	69	79	86	65	64	64	92	81	65	75	42	62	87	77	65	49	82	87	86	82	49	85	55	46
GCA_015649945.1-SNP	40	62	90	71	62	60	74	79	76	108	65	70	70	53	65	78	51	75	39	45	75	85	82	65	78	73	82	89	68	67	67	95	84	69	78	46	66	90	80	68	53	84	90	89	84	53	88	59	50
GCA_015649965.1-SNP	40	70	99	79	70	68	82	87	84	117	73	78	78	54	73	86	53	84	39	45	83	94	91	74	86	81	90	98	76	75	75	104	92	77	86	46	75	98	89	76	53	94	98	97	93	53	96	59	32
GCA_015649985.1-SNP	27	57	84	65	57	55	70	74	71	105	58	65	65	40	58	73	40	70	26	32	70	78	78	61	73	64	77	85	63	63	63	91	79	64	73	33	61	85	75	62	40	80	85	84	80	40	83	46	31
GCA_015678795.1-SNP	31	62	91	71	61	60	72	79	76	107	64	70	70	44	64	78	43	76	29	36	75	83	83	63	78	72	82	89	68	65	65	96	84	67	77	37	66	90	81	68	44	86	90	89	85	44	88	50	41
GCA_015740315.1.fna-SNP	46	95	125	103	96	94	105	114	110	143	99	103	102	61	99	110	60	110	46	51	108	118	116	99	110	107	114	122	102	101	101	127	117	103	110	52	101	121	114	102	59	117	121	120	117	59	120	64	76
GCA_015834515.1-SNP	49	80	108	88	79	77	89	96	93	123	80	87	86	63	80	95	62	93	48	54	92	103	100	80	94	89	98	105	85	82	82	113	101	84	94	55	83	107	98	85	62	103	107	106	102	62	105	67	59
GCA_015851875.1-SNP	44	73	102	81	74	72	85	91	88	122	75	82	80	58	75	88	57	87	43	49	87	92	95	77	90	81	88	102	80	79	79	98	96	81	90	50	78	100	92	80	57	98	100	99	95	57	98	63	54
GCA_015857725.1-SNP	44	73	98	82	73	70	85	90	87	119	76	80	79	58	76	83	57	86	44	48	85	94	93	77	86	85	90	99	77	76	76	105	93	81	87	50	79	100	90	78	57	94	100	99	92	57	97	61	55
GCA_015857745.1-SNP	50	79	105	88	79	76	90	96	93	126	82	86	85	62	81	90	63	92	50	55	91	102	99	82	92	92	96	104	83	83	83	113	98	87	92	57	84	106	96	84	63	101	106	105	100	63	104	66	60
GCA_015858305.1-SNP	42	73	101	81	72	70	83	89	86	119	73	79	80	56	73	87	55	86	41	47	85	93	93	75	87	81	91	100	77	77	77	106	94	78	88	48	76	100	91	78	54	95	100	99	94	54	98	61	52
GCA_015858945.1-SNP	27	69	92	76	68	66	81	86	82	116	70	75	74	40	70	80	38	81	25	31	80	88	87	72	82	76	86	94	73	74	74	100	89	76	82	33	73	95	83	73	39	88	95	94	90	39	94	43	49
GCA_015859405.1-SNP	42	71	96	80	71	69	83	89	85	118	73	78	77	56	74	84	55	83	41	45	83	92	91	74	86	81	90	97	75	75	75	102	92	80	86	47	75	98	87	76	54	92	98	97	92	54	96	58	52
GCA_015863885.1-SNP	41	88	119	97	91	89	99	109	105	136	93	98	95	56	93	104	55	105	41	46	103	113	111	93	106	101	104	116	96	96	96	114	112	97	106	47	96	115	108	96	54	114	115	114	111	54	114	59	71
GCA_016128765.1-SNP	27	79	107	87	78	76	90	94	92	125	80	86	86	42	80	94	41	92	27	32	91	102	99	81	94	88	98	106	84	83	83	112	100	84	94	33	82	106	96	84	40	102	106	105	101	40	104	46	57
GCA_016129205.1-SNP	34	85	112	94	83	82	96	101	98	129	85	92	91	49	85	100	48	97	34	39	97	108	106	88	101	94	104	110	90	90	90	118	107	90	100	40	89	111	103	90	47	109	111	110	107	47	110	52	64
GCA_016134785.1-SNP	39	68	99	78	70	68	79	87	84	116	72	78	76	53	72	84	51	84	38	44	83	91	90	70	86	80	84	97	76	74	74	93	92	76	85	45	73	96	88	76	52	93	96	95	91	52	94	58	49
GCA_016630225.1-SNP	26	77	106	86	77	75	88	94	91	121	78	85	85	41	78	93	39	91	26	31	90	101	97	80	93	87	97	105	83	82	82	111	99	83	93	32	81	105	96	83	39	100	105	104	99	39	102	45	55
GCA_016641335.1-SNP	30	80	108	87	80	78	92	97	94	128	81	88	88	45	81	96	44	93	30	35	93	104	101	84	96	87	100	108	86	86	86	114	102	87	95	36	84	107	97	86	43	102	107	106	103	43	106	49	59
GCA_016740475.1-SNP	38	88	117	98	89	87	100	106	103	135	91	96	96	53	91	104	51	103	38	43	101	112	109	90	105	99	109	117	94	94	94	121	110	94	104	44	92	116	106	94	51	111	116	115	111	51	114	57	67
GCA_016740695.1-SNP	47	79	107	87	78	76	89	95	92	124	80	86	86	61	80	94	59	92	46	52	91	101	98	79	94	87	98	105	84	82	82	111	100	84	93	53	81	106	96	84	60	101	106	105	101	60	104	66	57
GCA_016966535.1-SNP	36	84	113	92	85	83	95	103	99	133	87	93	91	51	87	99	50	98	36	41	97	104	106	89	101	93	105	111	91	91	91	117	106	93	100	42	90	111	102	91	49	108	111	110	106	49	109	55	66
GCA_017011595.1-SNP	34	86	114	94	85	83	97	102	99	132	87	92	93	49	87	101	48	99	34	39	98	109	106	88	101	95	105	113	91	90	90	119	107	91	101	40	89	113	104	91	47	109	113	112	108	47	111	53	64
GCA_017011735.1-SNP	50	100	130	109	101	99	111	118	115	148	103	109	107	65	103	115	64	115	50	55	114	123	122	103	117	111	115	129	107	106	106	125	121	107	115	56	105	127	120	107	63	124	127	126	122	63	125	69	79
GCA_017011745.1-SNP	39	90	119	99	90	88	102	107	104	137	92	98	98	54	92	106	53	104	39	44	103	114	111	93	106	100	110	118	96	95	95	124	112	96	106	45	94	118	109	96	52	114	118	117	113	52	116	58	69
GCA_017107385.1-SNP	42	71	101	80	72	70	82	90	86	119	75	80	78	56	75	86	55	86	41	47	84	94	93	75	88	83	86	98	78	77	77	96	94	79	88	48	77	98	90	78	55	96	98	97	93	55	96	61	34
GCA_017107725.1-SNP	33	81	110	91	81	79	92	98	95	129	84	89	89	48	85	97	47	95	33	38	93	104	103	86	98	93	102	108	87	86	86	116	103	89	97	39	87	109	99	87	46	106	109	108	104	46	107	51	62
GCA_017112585.1-SNP	39	90	119	99	90	88	102	107	104	137	92	98	98	54	92	106	53	104	39	44	103	114	111	93	105	99	109	118	96	95	95	124	112	96	106	45	94	118	109	96	52	114	118	117	113	52	116	58	69
GCA_017211635.1-SNP	36	88	116	96	87	85	99	104	101	134	89	95	95	51	89	103	50	101	36	41	99	111	108	90	103	97	107	115	93	92	92	121	108	93	102	42	91	115	106	93	49	111	115	114	110	49	113	55	66
GCA_017284975.1-SNP	43	93	122	103	93	91	105	110	107	141	96	101	101	58	96	109	57	107	43	48	106	117	115	97	110	104	113	121	99	99	99	127	116	100	110	49	98	121	112	99	56	118	121	120	116	56	119	62	73
GCA_017290815.1-SNP	43	92	121	102	92	90	104	110	106	140	96	100	100	58	96	108	57	106	43	48	104	116	114	97	108	104	111	118	98	98	98	126	115	100	109	49	98	120	110	98	56	117	120	119	115	56	118	62	73
GCA_017296455.1-SNP	27	77	106	86	77	75	89	94	91	123	78	85	84	42	78	93	41	91	27	32	90	101	99	80	93	87	97	104	83	82	82	111	99	83	93	33	81	105	96	83	40	101	105	104	100	40	103	45	57
GCA_017298095.1-SNP	30	79	110	88	79	77	91	96	93	128	83	87	87	45	83	97	43	93	30	35	94	102	99	83	95	90	99	107	85	84	84	112	101	87	95	36	84	107	97	85	43	102	107	106	102	43	105	49	60
GCA_017322605.1-SNP	48	100	128	108	99	97	111	116	113	146	101	107	107	63	101	115	62	113	48	53	112	123	120	102	115	109	119	127	105	104	104	133	120	105	114	54	103	127	118	105	61	123	127	126	122	61	125	67	78
GCA_017324265.1-SNP	41	92	120	100	91	89	103	109	105	138	94	99	99	56	94	107	55	105	41	46	103	115	111	95	107	102	111	117	97	96	96	125	112	98	106	47	96	119	109	97	54	115	119	118	114	54	117	60	71
GCA_017324585.1-SNP	34	84	114	93	85	83	97	102	99	132	87	93	93	49	87	101	48	99	34	39	97	109	106	88	101	94	105	113	91	90	90	119	106	91	97	40	89	113	104	91	47	108	113	112	108	47	111	53	63
GCA_017346135.1.fna-SNP	49	100	127	108	99	97	111	117	113	145	102	107	107	64	102	113	63	113	49	54	111	123	119	103	114	110	119	125	105	104	104	133	119	106	113	55	104	127	117	105	60	123	127	126	122	61	125	68	79
GCA_017358205.1-SNP	43	74	101	82	73	71	85	90	87	118	75	81	81	57	75	89	56	86	42	48	86	97	95	76	89	83	93	100	79	78	78	107	95	79	89	49	77	100	92	79	56	97	100	99	96	56	99	62	29
GCA_017363325.1-SNP	30	81	110	90	80	79	93	98	95	128	82	89	89	45	82	97	44	95	30	35	94	105	102	84	97	89	101	109	87	86	86	115	103	86	96	36	85	109	100	87	43	104	109	108	104	43	107	49	60
GCA_017372915.1-SNP	53	84	111	92	83	81	94	100	97	128	85	91	91	67	85	99	65	96	52	58	96	106	104	85	99	93	103	110	89	88	88	116	104	89	98	59	86	110	101	89	66	106	110	109	106	66	109	72	43
GCA_017373255.1-SNP	52	82	109	90	81	79	92	99	95	126	84	89	89	66	84	97	64	94	51	57	93	104	102	83	97	92	101	106	87	86	86	114	103	88	97	58	84	108	98	87	65	104	108	107	104	65	107	71	42
GCA_017375315.1-SNP	49	100	128	108	99	97	111	116	113	146	101	107	107	64	101	115	63	113	49	54	112	123	121	102	115	109	119	127	105	104	104	133	121	105	115	55	103	127	118	105	62	123	127	126	122	62	125	68	79
GCA_017489445.1-SNP	41	73	100	82	72	71	84	90	87	119	73	80	80	56	74	88	54	87	41	46	86	96	93	74	89	82	93	101	78	78	78	105	94	78	88	47	76	100	90	78	54	94	100	99	95	54	98	60	51
GCA_017495245.1-SNP	62	84	113	92	84	82	93	102	98	129	87	91	92	75	87	100	73	97	61	67	96	107	104	85	100	95	104	109	90	87	87	117	105	91	97	68	88	111	101	90	75	104	111	110	107	75	110	81	72
GCA_017496385.1-SNP	34	85	114	93	85	83	96	102	99	132	87	93	93	49	87	101	47	99	34	39	97	108	105	87	100	95	104	113	91	90	90	118	106	91	100	40	88	112	102	91	47	106	112	111	108	47	111	53	64
GCA_017603125.1-SNP	50	78	109	89	81	78	87	98	95	123	82	88	85	62	81	91	63	94	50	56	93	97	102	83	96	90	94	103	86	85	85	104	100	86	94	57	86	106	98	86	64	104	106	105	100	64	103	68	60
GCA_017611045.1-SNP	50	100	129	110	101	99	111	118	115	148	103	109	107	65	103	115	64	115	50	55	114	123	122	104	117	111	121	129	107	106	106	133	123	107	116	56	105	127	120	107	63	124	127	126	122	63	125	69	80
GCA_017638085.1-SNP	38	90	118	98	89	87	101	106	103	136	91	97	97	53	91	105	51	103	38	43	102	112	109	91	104	99	108	117	94	94	94	122	110	95	103	44	92	117	106	95	51	112	117	116	112	51	115	57	68
GCA_017659155.1-SNP	35	85	112	93	84	82	96	102	98	130	86	92	91	50	86	99	48	99	35	38	96	108	106	88	100	95	104	109	90	88	88	118	106	90	99	40	90	113	103	91	48	108	113	112	107	48	110	53	64
GCA_017748105.1.fna-SNP	43	48	77	61	51	49	60	68	65	99	59	58	56	56	59	63	55	64	42	48	64	70	67	60	68	62	71	79	56	58	58	81	73	62	67	49	61	75	68	56	53	76	75	74	70	53	74	60	51
GCA_017748125.1-SNP	57	65	92	78	67	65	77	85	81	113	75	74	72	71	75	79	70	79	57	63	79	86	83	76	84	77	87	92	72	74	74	96	89	77	82	64	77	92	83	72	68	91	92	91	85	68	89	74	67
GCA_017748145.1.fna-SNP	21	71	100	80	71	69	83	89	85	118	74	79	79	36	74	87	35	85	21	26	83	92	92	75	87	80	91	97	77	76	76	105	92	78	86	27	76	99	89	77	34	95	99	98	93	34	97	40	51
GCA_017748165.1-SNP	18	66	94	75	66	64	76	84	79	109	70	74	74	33	70	81	31	79	18	23	78	87	86	71	82	76	86	92	72	71	71	100	88	75	81	24	73	93	83	72	30	88	93	92	87	30	91	37	47
GCA_017748185.1.fna-SNP	37	67	96	75	67	65	72	85	81	112	70	74	75	51	70	83	50	81	36	42	79	91	88	69	82	78	86	90	73	70	70	101	88	73	81	43	72	94	85	73	50	90	94	93	90	50	91	56	47
GCA_017748205.1-SNP	39	69	98	78	69	67	79	86	83	114	72	77	77	53	72	85	52	83	38	44	82	93	89	71	85	80	89	96	75	72	72	103	90	75	83	45	74	97	88	75	52	93	97	96	90	52	94	58	49
GCA_017748225.1.fna-SNP	38	70	98	78	69	67	79	86	83	114	71	77	77	52	71	85	51	83	37	43	82	93	90	70	85	79	89	96	75	72	72	103	90	74	83	44	73	97	88	75	51	92	97	96	91	51	95	57	48
GCA_017748245.1.fna-SNP	38	69	98	78	69	67	79	86	83	114	70	77	77	52	70	85	51	83	37	43	82	93	90	70	84	79	88	96	75	72	72	103	90	74	83	44	73	97	88	75	51	93	97	96	91	51	95	57	48
GCA_017748265.1.fna-SNP	24	73	102	82	74	72	84	91	88	120	74	82	80	39	75	88	38	87	24	29	87	96	95	76	90	83	88	101	80	79	79	98	96	80	89	30	78	100	93	80	37	98	100	99	95	37	98	43	53
GCA_017748285.1.fna-SNP	40	90	118	99	90	88	100	108	104	136	93	97	97	55	93	105	54	104	40	45	102	111	111	93	106	99	110	116	95	95	95	123	112	96	106	46	95	117	107	95	53	112	117	116	111	53	115	59	70
GCA_017748305.1.fna-SNP	32	83	111	91	82	80	94	100	96	126	84	90	90	47	84	98	45	96	32	37	94	106	102	86	98	93	102	108	88	87	87	116	103	89	97	38	87	110	100	88	45	105	110	109	103	45	107	51	61
GCA_017748325.1.fna-SNP	54	84	111	93	83	81	93	101	97	128	85	91	90	68	86	99	67	97	53	59	95	107	105	86	99	95	102	107	89	87	87	117	105	90	96	60	89	111	101	89	67	106	111	110	105	67	109	72	64
GCA_017748345.1.fna-SNP	50	78	107	88	79	77	86	97	93	122	83	86	86	64	83	94	63	93	49	55	91	103	100	80	93	89	97	104	84	81	81	112	100	85	93	56	85	106	96	84	63	103	106	105	100	63	104	69	60
GCA_017748365.1.fna-SNP	55	85	113	94	84	82	94	102	98	128	86	92	89	68	86	100	68	98	54	60	96	108	106	86	100	96	103	109	90	88	88	118	106	91	98	61	89	112	102	90	68	108	112	111	106	68	110	72	65
GCA_017748385.1.fna-SNP	38	89	116	97	88	86	94	106	102	128	90	96	95	53	90	103	52	102	38	43	100	108	109	92	103	98	107	107	94	93	93	122	109	95	102	44	93	116	104	94	51	111	116	115	111	51	114	56	68
GCA_017748405.1.fna-SNP	49	78	106	87	78	76	87	96	92	122	81	85	85	61	80	93	62	92	48	54	90	102	100	77	93	88	97	103	83	81	81	111	99	83	92	55	83	105	95	83	62	101	105	104	99	62	103	68	59
GCA_017748425.1-SNP	42	92	121	101	92	90	104	110	106	139	95	100	100	57	94	108	55	106	42	47	104	115	112	95	108	102	112	120	98	97	97	125	113	99	107	48	96	120	109	98	55	115	120	119	114	55	118	61	72
GCA_017748445.1.fna-SNP	45	75	103	84	75	73	85	93	89	118	78	83	83	59	78	91	57	88	44	50	87	98	95	76	90	85	94	99	81	78	78	108	96	81	87	51	79	102	92	81	58	97	102	101	97	58	101	64	55
GCA_017748465.1.fna-SNP	45	75	103	83	74	72	84	92	88	119	78	82	82	59	78	90	58	88	44	50	86	98	95	77	89	86	93	99	80	77	77	108	96	81	89	51	80	102	92	80	58	98	102	101	96	58	100	64	55
GCA_017748485.1.fna-SNP	43	75	103	83	74	72	84	91	88	119	76	82	82	57	76	90	56	88	42	48	87	98	95	75	90	84	94	101	80	77	77	108	95	79	88	49	78	102	93	80	56	98	102	101	97	56	100	62	53
GCA_017748505.1.fna-SNP	49	81	108	89	80	78	90	98	94	125	82	88	88	64	83	96	63	94	49	54	92	104	100	82	95	90	99	105	86	83	83	114	101	86	94	55	85	108	98	86	62	104	108	107	102	62	106	68	60
GCA_017748525.1-SNP	47	77	105	85	76	74	86	94	90	121	80	84	84	61	80	92	60	90	46	52	88	100	97	79	91	88	95	101	82	79	79	110	97	83	90	53	82	104	94	82	60	100	104	103	98	60	102	66	57
GCA_017748545.1.fna-SNP	46	76	104	84	75	73	85	93	89	120	78	82	83	60	78	91	59	89	45	51	87	99	96	78	90	86	94	101	81	78	78	109	96	82	89	52	81	103	93	81	59	99	103	102	97	59	101	65	56
GCA_017748565.1.fna-SNP	46	76	105	85	76	74	86	93	90	121	79	83	84	60	79	92	59	90	45	51	89	100	96	78	92	87	96	103	82	79	79	110	97	82	90	52	81	104	95	82	59	100	104	103	99	59	102	65	56
GCA_017748585.1.fna-SNP	29	75	106	85	77	75	87	95	91	123	81	85	83	44	81	91	43	90	29	34	89	99	98	82	92	89	90	102	83	82	82	101	98	85	90	35	83	103	95	83	42	101	103	102	97	42	101	48	59
GCA_017748605.1-SNP	43	73	102	82	73	71	83	91	87	118	75	81	81	57	75	89	56	87	42	48	85	97	94	75	89	84	93	98	79	76	76	107	94	79	87	49	78	101	91	79	56	96	101	100	95	56	99	62	53
GCA_017748625.1.fna-SNP	50	78	107	88	79	77	88	96	93	123	82	86	86	64	82	94	63	93	49	55	92	103	101	80	95	88	99	106	84	82	82	112	101	84	94	56	84	106	97	84	63	103	106	105	100	63	104	69	60
GCA_017748645.1-SNP	20	66	96	76	67	65	76	85	81	114	72	75	73	34	72	81	33	81	20	25	79	89	88	73	82	81	80	93	73	71	71	91	88	77	82	26	75	92	85	73	31	91	92	91	87	31	91	37	50
GCA_017748665.1-SNP	17	66	94	76	66	64	77	82	80	114	70	74	73	31	70	81	30	80	17	21	79	86	88	71	83	77	86	93	72	72	72	97	89	74	82	23	72	92	85	72	30	89	92	91	86	30	90	36	47
GCA_017748685.1.fna-SNP	51	81	108	89	80	78	90	98	94	125	83	88	87	65	82	96	63	94	50	56	92	103	100	81	95	90	99	105	86	83	83	113	101	86	94	57	84	108	97	86	64	102	108	107	102	64	106	70	61
GCA_017748705.1-SNP	53	85	113	93	84	82	94	101	98	129	86	92	92	67	86	100	66	98	52	58	97	108	105	85	99	93	103	111	90	87	87	118	105	89	98	59	88	112	103	90	66	108	112	111	107	66	110	72	63
GCA_017748725.1.fna-SNP	43	73	101	81	72	70	82	90	86	117	76	80	80	57	76	88	56	86	42	48	84	96	93	75	88	84	92	99	78	75	75	106	93	79	86	49	78	100	90	78	56	96	100	99	94	56	98	62	53
GCA_017748745.1.fna-SNP	18	69	97	77	68	66	80	85	82	115	71	76	76	33	71	83	32	82	18	23	81	89	89	72	84	77	88	96	74	73	73	102	89	75	83	24	73	96	86	74	31	91	96	95	90	31	94	37	48
GCA_017748765.1.fna-SNP	33	65	93	73	64	61	74	81	78	109	66	71	72	47	65	79	46	77	33	39	76	88	85	66	77	75	81	89	70	66	66	98	84	69	77	40	69	92	82	70	47	88	92	91	85	47	89	52	44
GCA_017748785.1.fna-SNP	40	71	99	79	70	68	79	88	84	114	72	78	78	54	72	86	53	84	39	45	82	94	91	72	84	79	88	95	76	73	73	104	91	75	84	46	75	98	88	76	53	94	98	97	91	53	96	59	50
GCA_017748805.1.fna-SNP	11	62	91	71	62	60	74	79	76	109	64	70	70	26	64	78	25	76	11	16	75	86	82	65	78	72	82	90	68	67	67	96	82	68	76	17	66	90	81	67	24	85	90	89	84	24	88	30	40
GCA_017748825.1.fna-SNP	34	66	94	74	65	63	75	82	79	110	67	73	73	48	66	81	47	79	33	39	78	89	86	66	81	75	85	92	71	68	68	99	86	70	78	40	69	93	84	71	47	89	93	92	87	47	91	53	44
GCA_017748845.1.fna-SNP	19	67	95	76	67	65	79	85	81	114	71	75	75	34	72	83	33	81	19	24	79	91	88	73	83	79	87	93	73	72	72	101	88	76	82	25	74	95	85	73	32	91	95	94	89	32	93	38	49
GCA_017748865.1.fna-SNP	37	69	97	77	68	66	78	85	82	113	70	76	76	51	70	84	50	82	36	42	81	92	88	69	84	78	88	95	74	71	71	102	89	73	81	43	72	96	87	74	50	92	96	95	90	50	94	56	47
GCA_017748885.1.fna-SNP	26	76	105	85	76	74	86	94	90	123	79	84	84	41	79	92	40	90	26	31	88	100	97	80	92	86	96	102	81	81	81	110	97	83	91	32	81	104	94	82	39	99	104	103	99	39	102	45	56
GCA_017748925.1.fna-SNP	55	65	93	73	65	63	75	81	78	111	69	72	73	68	69	80	67	77	54	60	76	88	79	72	80	77	84	90	70	67	67	99	85	73	78	61	73	93	82	70	67	88	93	92	87	67	91	74	64
GCA_017748945.1.fna-SNP	45	76	104	84	75	73	85	93	89	122	78	82	83	59	78	91	58	89	42	50	87	99	96	79	89	85	93	101	81	80	80	107	96	82	90	51	80	103	93	81	58	98	103	102	96	58	100	64	55
GCA_017748965.1.fna-SNP	20	66	97	78	68	66	78	86	82	116	73	76	74	35	73	82	34	82	20	25	80	87	90	74	85	80	88	94	74	74	74	100	90	77	84	26	75	94	86	74	33	93	94	93	88	33	92	39	50
GCA_017748985.1-SNP	18	67	95	75	68	66	76	85	81	112	70	75	74	33	70	82	32	81	18	23	80	88	89	70	81	76	79	92	74	70	70	90	89	74	83	24	73	93	86	74	31	91	93	92	87	31	91	36	48
GCA_017749005.1.fna-SNP	31	76	106	88	77	75	86	95	91	125	84	85	83	46	84	90	45	91	31	36	89	96	99	85	93	91	93	103	83	83	83	106	99	88	93	37	86	102	95	83	42	102	102	101	97	42	101	48	61
GCA_017749025.1.fna-SNP	30	74	105	88	76	74	86	94	90	124	83	84	82	45	83	90	44	90	30	35	88	95	98	84	93	90	93	102	82	82	82	105	98	87	92	36	85	102	94	82	41	102	102	101	96	41	100	47	60
GCA_017749045.1.fna-SNP	43	74	102	82	73	71	83	90	87	118	76	81	81	57	76	89	56	87	42	48	86	97	94	75	89	84	93	100	79	76	76	107	94	79	86	49	78	101	91	79	56	96	101	100	95	56	99	62	53
GCA_017749065.1.fna-SNP	26	77	105	86	76	74	88	93	90	124	79	83	84	41	79	92	40	90	26	31	89	97	97	80	92	85	95	104	82	82	82	110	98	83	92	31	81	104	95	82	38	101	104	103	98	38	102	45	56
GCA_017749085.1.fna-SNP	39	69	98	78	69	67	79	87	83	114	72	77	77	53	72	85	52	83	38	44	81	93	90	71	84	80	88	94	75	72	72	103	90	75	83	45	74	97	87	75	52	93	97	96	91	52	95	58	49
GCA_017749105.1.fna-SNP	42	72	100	81	71	69	81	89	85	117	75	78	79	56	75	87	55	85	41	47	83	95	93	74	87	83	90	96	77	75	75	105	93	78	85	48	77	99	89	77	55	93	99	98	93	55	97	61	52
GCA_017749125.1-SNP	36	67	95	75	66	64	76	84	80	111	69	74	74	50	69	82	49	80	35	41	78	90	87	68	81	76	85	91	72	69	69	100	87	72	80	42	71	94	84	72	49	90	94	93	88	49	92	55	46
GCA_017749145.1.fna-SNP	44	74	102	84	74	72	86	91	88	120	77	82	82	56	77	90	57	87	43	49	87	98	96	76	91	84	94	101	80	80	80	108	96	81	90	50	79	101	93	80	57	99	101	100	96	57	100	63	54
GCA_017749165.1.fna-SNP	48	79	107	87	78	76	87	96	92	122	80	86	85	60	80	94	61	92	47	53	90	102	99	78	93	89	97	102	84	81	81	112	99	84	92	54	83	106	96	84	61	102	106	105	100	61	104	66	58
GCA_017749185.1.fna-SNP	18	70	98	78	69	67	81	86	83	116	71	77	77	33	71	85	32	83	18	23	82	93	90	72	85	78	89	97	75	74	74	103	90	75	83	24	73	97	88	75	31	93	97	96	91	31	95	37	48
GCA_017749205.1.fna-SNP	13	64	92	72	63	61	75	81	77	110	66	71	71	28	66	79	27	77	13	18	75	87	84	67	78	73	82	89	69	68	68	97	84	70	78	19	68	91	81	69	26	87	91	90	86	26	89	32	43
GCA_017749245.1-SNP	69	80	108	87	80	78	89	98	94	126	84	88	88	82	84	96	81	93	68	74	91	104	95	86	96	91	100	106	86	83	83	114	100	87	90	75	87	107	97	86	81	102	107	106	103	81	106	88	77
GCA_017749265.1-SNP	32	78	108	91	79	77	89	96	93	127	85	87	85	47	85	93	46	93	32	37	92	98	101	86	96	93	96	107	85	85	85	108	102	89	96	38	87	105	98	85	43	105	105	104	100	43	103	49	62
GCA_017749285.1.fna-SNP	20	70	97	78	70	68	78	88	84	116	73	77	78	35	73	85	34	84	20	25	82	94	91	74	85	81	89	96	76	75	75	104	91	77	84	26	75	97	88	76	33	93	97	96	92	33	96	39	50
GCA_017749305.1.fna-SNP	44	74	104	83	75	72	84	92	89	120	78	82	83	58	77	89	57	88	44	50	86	99	96	77	88	85	92	100	81	77	77	109	93	80	85	50	80	101	93	81	58	96	101	100	97	58	100	63	52
GCA_017749325.1-SNP	36	68	96	76	67	65	77	84	81	112	68	75	75	50	68	83	49	81	35	41	80	91	88	68	83	77	87	94	73	70	70	101	88	72	81	42	71	95	86	73	49	91	95	94	89	49	93	55	46
GCA_017749345.1.fna-SNP	39	69	98	78	69	67	79	87	83	114	72	77	77	53	72	85	52	83	38	44	80	93	90	71	85	80	89	94	75	72	72	103	88	75	80	45	74	97	87	75	52	92	97	96	91	52	95	58	48
GCA_017749365.1.fna-SNP	32	78	108	91	79	77	89	97	93	127	85	87	85	47	85	93	46	93	32	37	91	98	100	86	96	93	96	107	85	85	85	108	101	89	95	38	87	105	97	85	43	105	105	104	99	43	103	49	61
GCA_017749385.1.fna-SNP	50	54	83	67	56	54	67	73	68	104	65	63	62	63	65	70	62	69	49	55	67	77	71	68	72	70	69	81	62	62	62	80	77	70	71	56	68	82	73	62	60	82	82	81	76	60	80	67	59
GCA_017749405.1.fna-SNP	37	88	117	97	88	86	100	105	102	135	90	96	96	52	90	104	51	102	37	42	101	112	109	91	103	97	107	116	94	93	93	122	109	94	102	43	92	116	104	94	50	112	116	115	110	50	114	56	67
GCA_017749425.1-SNP	24	74	103	84	74	71	86	91	88	122	78	82	82	39	77	89	38	86	25	30	86	98	96	79	89	85	92	100	80	79	79	108	95	81	88	31	80	102	92	80	38	97	102	101	95	38	99	43	55
GCA_017749445.1-SNP	18	66	96	75	67	65	77	85	81	114	71	75	73	33	71	81	32	81	18	23	79	89	88	72	83	79	81	95	73	72	72	91	88	75	82	24	73	93	85	73	31	90	93	92	87	31	91	37	48
GCA_017749465.1.fna-SNP	39	90	118	98	89	87	101	107	103	136	91	97	97	54	92	105	53	103	39	44	101	113	110	93	104	100	108	115	95	94	94	123	110	96	102	45	94	117	107	95	52	113	117	116	111	52	115	58	69
GCA_017749485.1.fna-SNP	23	70	101	80	72	70	82	90	86	119	76	80	78	38	76	86	37	86	23	28	84	94	93	76	87	84	85	98	78	77	77	96	93	80	85	29	78	98	90	78	36	96	98	97	92	36	96	42	53
GCA_017749505.1.fna-SNP	22	73	101	81	72	70	84	90	86	118	74	80	79	35	74	88	36	86	22	27	84	96	93	74	87	83	91	97	78	77	77	106	93	79	86	28	77	100	89	78	35	96	100	99	95	35	98	40	52
GCA_017749525.1.fna-SNP	39	70	98	78	69	67	79	87	83	111	71	77	77	53	71	85	50	83	38	44	81	92	88	70	85	80	89	94	75	72	72	102	90	75	83	45	73	97	86	75	52	91	97	96	90	52	94	58	48
GCA_017749545.1.fna-SNP	31	82	109	90	81	79	90	98	95	127	84	89	89	46	84	96	45	95	31	36	94	102	102	85	97	91	101	109	87	86	86	115	101	88	95	37	86	109	100	87	43	105	109	108	103	43	107	50	61
GCA_017749585.1.fna-SNP	32	82	111	91	82	80	93	100	96	129	85	90	90	47	85	98	46	96	32	37	94	106	103	86	97	92	101	108	88	87	87	116	103	89	97	38	87	110	100	88	44	105	110	109	104	44	108	51	62
GCA_017749605.1.fna-SNP	40	72	100	80	71	69	82	88	85	117	72	79	79	54	72	87	53	85	39	45	84	95	92	73	87	81	91	99	77	75	75	105	92	76	86	46	75	99	90	77	53	95	99	98	93	53	97	59	50
GCA_017749625.1.fna-SNP	62	92	121	101	92	90	102	109	106	135	92	100	98	76	92	108	75	106	61	67	105	116	114	93	108	102	112	117	98	95	95	126	113	97	106	68	96	120	111	98	75	115	120	119	114	75	118	79	72
GCA_017749745.1.fna-SNP	36	85	113	93	85	83	93	103	99	131	88	92	91	51	88	100	50	99	36	41	97	106	107	89	101	95	104	110	90	91	91	118	106	92	99	42	91	111	102	90	49	106	111	110	106	49	110	54	65
GCA_017749785.1.fna-SNP	36	84	112	93	84	82	95	102	98	130	88	91	90	51	88	99	50	98	36	41	96	105	106	89	100	95	103	109	89	90	90	117	105	92	98	42	91	111	101	89	49	106	111	110	105	49	109	54	65
GCA_017749805.1.fna-SNP	42	74	101	82	73	71	81	91	87	118	75	81	81	57	76	89	56	87	42	47	85	97	94	75	88	83	92	98	79	76	76	107	94	79	87	48	78	101	91	79	55	97	101	100	95	55	99	61	53
GCA_017749825.1.fna-SNP	26	75	104	82	76	74	86	93	90	124	78	83	82	41	78	90	40	89	26	31	89	95	97	80	92	83	96	104	82	82	82	108	97	83	91	32	80	101	93	82	39	99	101	100	96	39	100	45	56
GCA_017749845.1.fna-SNP	38	83	112	96	85	83	94	102	99	133	89	92	90	53	89	98	52	98	38	43	98	104	107	91	101	94	104	113	90	92	92	116	107	94	101	44	92	110	102	90	49	111	110	109	104	49	107	55	68
GCA_017749855.1.fna-SNP	56	64	92	76	65	63	75	82	79	114	70	73	71	70	70	78	69	78	55	61	78	84	81	74	81	75	78	93	71	72	72	89	87	75	81	62	74	91	82	71	66	91	91	90	84	66	89	73	65
GCA_017749885.1.fna-SNP	41	91	119	100	90	88	101	108	104	137	94	98	98	56	94	106	55	104	41	46	102	114	112	95	106	102	109	118	96	95	95	123	112	97	106	47	96	118	108	96	54	113	118	117	111	54	115	60	71
GCA_017749905.1.fna-SNP	47	77	105	86	76	74	86	94	90	122	80	83	84	61	80	92	60	90	46	52	88	100	98	79	93	88	96	101	82	80	80	110	99	83	92	53	82	104	94	82	60	101	104	103	99	60	102	66	57
GCA_017749925.1.fna-SNP	16	67	95	75	65	64	78	83	79	110	69	74	73	31	69	82	30	80	16	21	78	89	87	68	81	77	85	91	72	71	71	100	87	73	81	21	69	94	84	72	27	90	94	93	88	27	92	34	43
GCA_017749945.1.fna-SNP	32	63	91	71	62	60	72	80	76	107	65	70	70	46	65	78	45	76	31	37	74	86	83	64	77	72	81	87	68	65	65	96	83	68	75	38	67	90	80	68	45	86	90	89	84	45	88	51	42
GCA_017749965.1.fna-SNP	48	98	126	106	97	95	109	115	111	144	101	105	105	63	101	113	62	111	48	53	109	117	117	102	112	109	116	123	103	101	101	131	118	105	111	54	103	125	115	103	61	120	125	124	119	61	123	66	78
GCA_017749985.1.fna-SNP	39	71	99	79	70	68	80	87	84	115	72	78	78	53	72	86	52	84	38	44	83	94	91	71	86	80	90	97	76	73	73	104	91	75	84	45	74	98	89	76	52	94	98	97	92	52	96	58	49
GCA_017750005.1.fna-SNP	37	69	98	78	69	66	79	85	83	114	71	77	77	51	70	84	50	82	37	43	82	93	90	70	84	79	88	96	75	71	71	103	89	73	82	44	73	97	88	75	51	93	97	96	90	51	94	56	47
GCA_017750025.1-SNP	43	74	102	81	73	71	80	90	87	118	76	81	81	57	76	89	55	87	42	47	86	96	93	74	89	83	93	100	79	76	76	106	94	79	87	49	77	100	91	79	56	95	100	99	95	56	99	62	53
GCA_017750045.1.fna-SNP	22	73	102	82	73	71	85	90	87	120	75	81	81	37	75	89	36	87	22	27	86	97	94	76	88	82	92	101	79	78	78	107	94	79	87	28	77	101	92	79	35	97	101	100	95	35	99	41	52
GCA_017750065.1-SNP	38	69	97	77	68	66	78	85	82	113	71	76	76	52	71	84	51	82	37	43	81	92	89	70	83	79	87	95	74	71	71	102	89	74	82	44	73	96	87	74	51	92	96	95	90	51	94	57	48
GCA_017750085.1-SNP	39	70	98	78	69	67	77	87	83	114	71	77	77	53	71	85	52	83	38	44	81	93	90	71	83	79	87	94	75	72	72	103	90	75	83	45	74	97	87	75	51	93	97	96	91	51	95	58	49
GCA_017750105.1.fna-SNP	41	73	101	81	72	70	82	89	86	117	74	80	80	55	74	88	54	86	40	46	85	96	92	73	87	82	91	99	78	75	75	106	93	77	86	47	76	100	90	78	54	96	100	99	94	54	98	60	51
GCA_017750125.1.fna-SNP	49	54	83	67	55	53	66	74	70	105	65	62	61	62	65	68	61	69	48	54	68	75	72	65	72	68	75	82	61	63	63	87	78	68	72	55	67	80	72	61	58	81	80	79	75	58	79	66	58
GCA_017750145.1-SNP	62	68	97	81	70	68	80	87	84	119	77	77	75	75	77	82	74	83	60	67	83	89	86	78	86	80	87	98	75	77	77	99	93	80	86	68	79	94	87	75	72	96	94	93	89	72	93	79	71
GCA_017750165.1.fna-SNP	45	77	104	84	76	74	86	93	90	121	78	83	83	58	78	92	58	90	43	50	89	100	97	77	91	86	95	102	82	79	79	110	97	81	89	51	80	104	95	82	58	100	104	103	98	58	101	63	54
GCA_017750185.1.fna-SNP	29	79	106	87	78	76	89	95	92	125	80	86	86	44	81	94	43	92	29	34	90	101	99	82	93	89	97	104	84	82	82	112	99	85	93	35	83	106	96	84	42	101	106	105	101	42	104	47	58
GCA_017750205.1.fna-SNP	37	68	97	77	68	66	78	85	82	113	70	76	76	51	70	84	50	82	36	42	81	92	89	69	84	78	88	95	74	71	71	102	89	73	82	43	72	96	87	74	50	91	96	95	90	50	94	56	47
GCA_017750225.1.fna-SNP	49	56	85	69	57	55	68	75	72	107	65	65	63	62	65	70	61	71	48	54	71	77	74	65	74	68	77	86	63	65	65	89	80	68	74	55	67	82	75	63	58	83	82	81	77	58	81	66	58
GCA_017750245.1.fna-SNP	41	72	101	81	72	70	82	89	86	117	74	80	80	55	74	88	54	86	40	46	85	96	93	73	88	82	92	99	78	75	75	106	94	77	87	47	76	100	91	78	54	96	100	99	94	54	98	60	51
GCA_017750265.1.fna-SNP	39	70	99	79	70	68	80	87	84	115	72	78	78	53	72	86	52	84	38	44	83	94	91	71	85	80	89	97	76	73	73	104	92	75	85	45	74	98	89	76	52	94	98	97	92	52	96	58	49
GCA_017750285.1.fna-SNP	31	81	110	90	81	79	93	99	95	128	84	89	89	46	84	97	45	95	31	36	93	105	102	85	95	92	99	107	87	86	86	115	102	88	95	37	86	109	99	87	44	105	109	108	104	44	107	50	61
GCA_017750305.1.fna-SNP	39	70	98	77	69	67	78	87	83	114	71	77	77	53	71	85	52	83	38	44	81	93	90	71	85	80	89	94	75	72	72	103	90	75	83	45	74	96	87	75	52	92	96	95	91	52	95	58	49
GCA_017750345.1.fna-SNP	33	83	111	92	82	80	92	99	96	130	85	90	90	48	85	98	47	96	33	38	95	106	105	86	99	93	102	110	88	88	88	116	104	89	98	39	87	110	100	88	46	106	110	109	104	46	108	52	63
GCA_017750365.1-SNP	40	90	118	99	89	87	101	107	103	137	93	97	97	55	93	105	54	103	40	45	101	113	111	94	104	100	107	115	95	95	95	123	111	97	103	46	95	117	107	95	53	113	117	116	111	53	115	59	70
GCA_017750385.1.fna-SNP	36	67	94	74	66	64	75	84	80	111	69	74	74	50	69	82	49	80	35	41	78	90	87	68	81	77	85	91	72	69	69	100	87	72	80	42	71	93	84	72	49	89	93	92	88	49	92	55	46
GCA_017751345.1.fna-SNP	64	68	98	82	71	69	81	89	85	120	79	78	76	77	79	83	76	84	62	69	83	90	86	80	88	82	89	97	76	78	78	100	94	82	85	70	81	95	87	76	74	97	95	94	90	74	94	81	73
GCA_017753305.1.fna-SNP	44	74	103	83	74	72	84	92	88	119	77	82	82	58	77	90	57	88	43	49	86	98	95	76	90	85	94	99	80	77	77	108	96	80	89	50	79	102	92	80	57	98	102	101	96	57	100	63	54
GCA_017763345.1.fna-SNP	15	66	94	74	65	63	77	83	79	112	68	73	73	30	68	81	29	79	15	20	77	89	86	69	80	75	84	91	71	70	70	99	86	72	80	21	70	93	83	71	28	89	93	92	88	28	91	34	45
GCA_017771625.1-SNP	60	92	120	100	91	89	100	108	105	135	92	99	98	74	92	107	73	105	59	65	104	115	112	92	107	101	111	117	97	94	94	125	112	96	105	66	95	119	110	97	73	115	119	118	113	73	117	78	70
GCA_017785955.1-SNP	41	72	100	80	71	69	81	89	85	116	74	79	79	53	74	87	54	85	40	46	83	95	92	71	86	81	90	98	77	74	74	105	92	77	84	47	76	99	89	77	54	95	99	98	93	54	97	60	51
GCA_017787285.1.fna-SNP	39	70	98	78	69	67	79	87	83	114	72	77	77	53	72	85	52	83	38	44	81	93	90	71	85	79	89	96	75	72	72	103	90	75	83	45	74	97	87	75	52	93	97	96	91	52	95	58	49
GCA_017787305.1.fna-SNP	32	73	102	87	75	73	86	93	89	122	78	82	79	47	79	88	45	88	32	36	87	97	97	83	92	88	95	99	81	82	82	108	97	87	91	38	84	101	92	81	42	101	101	100	94	42	99	46	61
GCA_017787325.1.fna-SNP	80	88	115	102	90	88	101	108	104	136	77	98	96	93	77	101	91	102	79	85	102	111	105	63	106	83	103	115	95	97	97	113	111	83	105	86	63	115	105	95	89	114	115	114	110	90	114	96	89
GCA_017787345.1-SNP	45	74	103	82	74	72	83	92	88	119	78	82	82	59	78	90	58	88	44	50	86	98	95	77	89	86	93	99	80	77	77	108	95	81	88	51	80	101	92	80	58	96	101	100	96	58	100	64	55
GCA_017787365.1.fna-SNP	48	79	107	88	79	77	89	96	93	124	81	87	87	61	82	95	62	93	48	53	92	103	100	79	95	89	99	106	85	82	82	113	100	85	93	54	84	107	98	85	61	103	107	106	101	61	105	67	59
GCA_017787385.1.fna-SNP	12	64	92	72	63	61	75	80	77	110	65	71	71	27	65	79	26	77	12	17	76	87	84	66	78	72	82	91	69	68	68	97	84	69	78	18	67	91	82	69	25	87	91	90	85	25	89	31	42
GCA_017787405.1.fna-SNP	46	77	105	85	76	74	84	94	90	121	79	84	84	60	79	92	59	90	45	51	88	100	97	78	91	87	95	101	82	79	79	110	97	82	90	52	81	104	94	82	59	100	104	103	98	59	102	65	56
GCA_017787425.1.fna-SNP	46	53	82	66	54	52	65	72	69	104	62	62	60	58	62	68	56	68	45	51	68	73	70	62	71	65	74	83	60	62	62	85	77	65	71	52	63	80	71	60	55	80	80	79	74	55	78	63	55
GCA_017787445.1-SNP	15	64	92	72	65	62	75	82	79	113	67	73	71	30	66	78	29	77	16	21	77	87	86	69	79	74	77	91	71	70	70	89	85	72	79	22	70	89	82	71	29	88	89	88	84	29	88	34	46
GCA_017787465.1.fna-SNP	46	78	106	86	77	75	87	94	91	119	78	85	85	58	78	91	57	91	45	51	90	100	96	77	92	84	96	104	83	80	80	110	98	80	91	52	80	105	95	83	59	99	105	104	98	59	102	65	55
GCA_017787485.1.fna-SNP	34	65	93	73	64	62	74	82	78	109	67	72	72	48	67	80	47	78	33	39	76	88	85	66	80	74	84	89	70	67	67	98	85	70	78	40	69	92	82	70	47	88	92	91	86	47	90	53	44
GCA_017787505.1.fna-SNP	41	71	100	80	71	69	81	89	85	116	74	79	79	55	74	87	54	85	40	46	83	95	92	73	87	81	91	96	77	74	74	105	93	77	85	47	76	99	89	77	54	95	99	98	93	54	97	60	51
GCA_017788025.1.fna-SNP	25	76	104	84	75	73	85	93	89	122	78	83	83	40	78	91	38	89	25	30	87	95	95	78	90	85	93	101	81	80	80	107	96	82	89	31	79	103	92	81	38	98	103	102	97	38	101	44	55
GCA_017807395.1-SNP	47	78	106	87	78	75	87	94	92	122	79	85	85	61	78	92	60	91	47	53	91	102	100	78	92	87	96	105	83	80	80	111	98	81	91	54	82	105	96	83	61	102	105	104	98	61	102	66	58
GCA_017807435.1.fna-SNP	48	77	105	86	77	75	86	95	91	121	81	84	84	62	81	92	61	91	47	53	89	101	98	79	93	88	97	102	82	80	80	110	98	83	91	54	83	104	94	82	61	101	104	103	98	61	102	67	58
GCA_017907255.1-SNP	40	90	119	100	90	89	103	108	105	138	91	99	99	56	93	107	55	105	41	46	104	115	112	94	107	101	111	119	97	96	96	125	113	97	107	47	94	119	110	97	54	115	119	118	114	54	117	60	70
GCA_017925975.1-SNP	43	95	123	103	94	92	106	111	108	141	96	102	102	58	96	110	57	108	43	48	107	118	115	97	110	104	114	122	100	99	99	128	116	100	110	49	98	122	113	100	56	118	122	121	117	56	120	62	73
GCA_017946405.1-SNP	37	84	114	94	86	84	95	103	100	134	87	94	92	52	88	100	50	100	37	42	98	107	107	88	103	96	106	114	92	92	92	117	108	93	102	43	90	111	104	92	50	108	111	110	107	50	110	56	65
GCA_017967425.1-SNP	48	100	128	108	99	97	111	116	113	146	101	107	107	63	101	115	62	113	48	53	112	123	120	102	115	109	119	127	105	104	104	133	121	105	115	54	103	127	118	105	61	122	127	126	122	61	125	67	78
GCA_018010255.1-SNP	48	97	126	106	98	96	108	116	112	145	101	106	104	63	101	112	62	112	48	53	110	120	119	101	114	109	112	124	104	103	103	122	120	105	114	54	103	124	116	104	61	122	124	123	119	61	122	67	78
GCA_018010935.1-SNP	50	101	129	109	100	98	112	117	114	147	102	108	108	65	102	116	64	113	50	55	113	124	122	102	115	109	119	128	106	105	105	134	122	106	116	56	103	127	118	106	63	124	127	126	123	63	126	67	80
GCA_018012955.1-SNP	49	99	129	107	100	98	109	117	114	147	102	108	106	64	102	114	63	114	49	54	113	122	121	102	116	110	114	128	106	105	105	123	122	106	116	55	104	125	119	106	62	123	125	124	120	62	123	68	79
GCA_018188475.1-SNP	50	102	130	110	101	99	113	118	115	148	103	109	109	65	103	117	64	115	50	55	114	125	122	104	117	111	121	129	107	106	106	135	123	107	117	56	105	129	120	107	63	125	129	128	124	63	127	69	80
GCA_018188515.1-SNP	56	106	133	114	105	103	117	121	119	152	106	113	113	71	107	121	70	119	56	61	118	129	126	108	121	115	125	133	111	110	110	139	127	111	121	62	109	133	124	111	69	129	133	132	128	69	131	75	85
GCA_018189695.1-SNP	39	84	113	97	86	84	96	103	100	134	91	93	91	54	91	99	53	99	39	44	99	105	108	92	103	95	106	114	91	93	93	117	109	95	102	45	93	111	103	91	50	112	111	110	106	50	109	56	69
GCA_018298125.1-SNP	56	90	118	98	89	87	101	106	103	136	91	96	97	70	91	105	68	103	55	61	102	111	109	91	105	98	109	117	95	93	93	122	110	95	103	61	92	117	107	95	69	111	117	116	112	69	115	74	68
GCA_018298465.1-SNP	53	87	115	95	86	84	98	103	100	133	88	94	94	67	88	102	65	100	52	58	99	105	106	88	102	95	106	114	92	90	90	119	108	92	101	59	89	114	104	92	66	109	114	113	109	66	112	71	65
GCA_018298625.1-SNP	48	97	126	106	97	95	108	114	111	144	99	105	105	63	99	113	62	111	48	53	110	121	120	100	113	107	117	125	103	102	102	131	119	103	112	54	101	125	116	103	61	121	125	124	120	61	123	67	78
GCA_018309805.1-SNP	51	81	109	90	81	79	93	98	95	126	83	89	89	65	83	97	64	94	50	56	94	105	103	84	97	91	101	108	87	86	86	115	103	87	97	57	85	108	100	87	64	104	108	107	104	64	107	70	33
GCA_018539025.1-SNP	42	65	93	74	65	63	77	82	79	111	67	73	73	55	67	81	53	78	41	47	78	88	85	67	81	75	85	92	71	70	70	98	87	71	81	48	68	93	83	71	55	88	93	92	87	55	91	61	52
GCA_018539045.1-SNP	21	72	101	81	71	69	84	87	85	115	74	80	78	36	73	87	35	85	22	27	85	94	93	74	86	83	90	98	78	76	76	106	93	78	87	27	75	100	91	78	32	95	100	99	93	32	97	38	49
GCA_018539085.1-SNP	25	76	105	85	75	74	88	92	89	118	76	84	81	40	76	92	39	90	25	30	89	99	97	77	91	86	95	101	82	81	81	110	98	82	92	30	78	104	95	82	36	100	104	103	98	36	102	41	52
GCA_018539105.1-SNP	39	69	98	78	69	67	81	86	83	116	72	77	77	53	72	85	52	83	38	44	82	93	90	73	85	80	89	97	75	74	74	103	91	76	85	45	74	97	88	75	52	93	97	96	91	52	95	58	31
GCA_018539125.1-SNP	42	65	93	74	65	63	77	82	79	111	67	73	73	53	67	79	53	78	41	47	78	88	85	67	81	75	85	92	71	70	70	98	87	71	81	48	68	93	83	71	55	88	93	92	88	55	91	61	52
GCA_018539185.1-SNP	12	61	89	70	61	59	74	78	75	109	63	69	69	27	63	77	26	74	12	17	74	85	82	66	77	70	81	89	67	67	67	95	83	69	76	18	66	89	79	67	25	85	89	88	83	25	87	31	42
GCA_018539205.1-SNP	13	63	91	72	63	61	76	80	77	111	64	71	71	28	64	79	27	76	13	18	76	87	84	67	79	71	83	91	69	69	69	97	85	70	78	19	67	91	81	69	26	87	91	90	85	26	89	32	43
GCA_018539225.1-SNP	12	63	91	72	63	60	76	79	77	111	64	71	71	27	63	78	26	75	13	18	76	87	84	67	78	71	82	91	69	68	68	97	84	69	77	19	67	91	81	69	26	87	91	90	84	26	88	31	43
GCA_018539245.1-SNP	59	81	108	91	80	78	92	97	94	127	84	88	89	72	84	97	70	93	58	64	93	104	102	84	98	92	100	107	86	87	87	114	104	88	93	65	85	109	98	86	72	103	109	108	103	72	107	78	69
GCA_018539265.1-SNP	44	66	94	75	66	64	78	83	80	112	69	74	74	57	69	82	55	79	43	49	79	89	86	69	82	77	86	93	72	71	71	99	88	73	82	50	70	94	84	71	57	89	94	93	89	57	92	63	54
GCA_018539285.1-SNP	39	62	90	71	62	60	74	79	76	108	64	70	70	52	64	78	50	75	38	44	75	85	82	64	78	72	82	89	68	67	67	95	84	68	78	45	65	90	80	68	52	85	90	89	84	52	88	58	49
GCA_018539305.1-SNP	53	76	104	85	76	73	88	92	90	122	79	84	84	66	78	91	64	88	53	59	89	99	96	79	91	87	95	103	82	80	80	109	97	82	91	60	80	104	94	81	67	99	104	103	97	67	101	72	64
GCA_018539325.1-SNP	53	77	105	86	77	74	89	93	91	123	79	85	85	66	78	92	64	89	53	59	90	100	96	79	92	87	96	104	83	81	81	110	98	82	92	60	80	105	95	83	67	100	105	104	99	67	102	72	64
GCA_018539355.1-SNP	51	74	102	83	74	72	86	91	88	120	76	82	82	64	76	90	62	87	50	56	87	97	94	76	90	83	94	101	80	79	79	107	96	80	89	57	77	102	92	80	64	97	102	101	96	64	100	70	61
GCA_018539385.1-SNP	52	75	103	84	75	73	87	92	89	121	77	83	83	65	77	91	63	88	51	57	88	98	95	77	91	85	95	102	81	80	80	108	97	81	90	58	78	103	93	81	65	98	103	102	98	65	101	71	62
GCA_018539405.1-SNP	52	75	103	84	75	73	87	92	89	121	77	83	83	65	77	91	63	88	51	57	88	95	95	77	91	85	95	102	81	80	80	108	97	81	91	58	78	103	93	81	65	98	103	102	98	65	101	71	62
GCA_018539425.1-SNP	42	65	93	74	65	63	77	82	79	111	67	73	73	55	67	81	53	78	41	47	78	88	85	67	81	75	85	92	71	70	70	98	87	71	81	48	68	93	83	71	55	88	93	92	88	55	91	61	52
GCA_018539445.1-SNP	56	77	107	87	79	77	89	96	93	125	81	87	85	69	81	93	67	92	55	61	92	100	99	80	95	89	93	106	85	84	84	102	101	85	95	62	82	105	97	85	69	102	105	104	99	69	103	75	66
GCA_018539465.1-SNP	49	69	99	79	71	69	81	88	85	117	74	79	77	62	74	85	60	84	48	54	84	92	91	73	87	82	85	98	77	76	76	94	93	78	87	55	75	97	89	77	62	94	97	96	91	62	95	68	59
GCA_018539485.1-SNP	51	71	100	80	73	71	84	90	87	120	74	81	79	64	74	87	62	85	50	56	86	91	93	75	89	80	87	100	79	79	79	96	95	80	89	57	76	99	90	79	64	96	99	98	93	64	97	70	61
GCA_018539505.1-SNP	47	69	97	78	69	67	82	86	83	116	71	77	77	60	71	85	58	82	46	52	82	89	89	72	85	80	89	96	75	75	75	102	91	76	85	53	72	97	87	75	60	92	97	96	91	60	95	66	57
GCA_018539565.1-SNP	52	72	100	81	72	70	85	89	86	119	75	80	80	65	75	88	63	85	51	57	85	92	92	76	88	84	92	99	78	78	78	105	94	80	85	58	76	100	90	78	65	95	100	99	95	65	98	71	62
GCA_018539585.1-SNP	50	72	100	81	72	70	85	89	86	119	74	80	80	63	74	88	61	85	49	55	85	92	92	75	88	83	92	99	78	78	78	105	94	79	88	56	75	100	90	78	63	95	100	99	94	63	98	69	60
GCA_018539605.1-SNP	22	72	102	81	71	70	84	88	85	117	75	80	79	37	75	89	35	86	22	27	86	94	92	73	87	82	91	99	78	77	77	105	94	79	88	27	74	100	90	78	33	95	100	99	94	33	98	40	49
GCA_018539625.1-SNP	22	72	101	81	71	70	84	88	85	116	75	80	79	37	75	88	35	86	22	27	85	94	92	73	87	82	91	99	78	77	77	105	94	79	88	27	74	100	90	78	33	95	100	99	94	33	98	40	49
GCA_018539645.1-SNP	35	64	92	73	64	62	76	81	78	109	67	72	72	49	67	80	48	77	34	40	77	88	86	68	80	75	84	91	70	69	69	98	86	71	80	41	69	91	83	70	48	88	91	90	86	48	90	54	21
GCA_018539665.1-SNP	22	72	100	80	71	70	85	88	85	117	73	80	79	37	73	88	35	85	22	27	85	91	92	73	87	79	91	99	78	78	78	105	94	79	88	27	73	100	89	78	33	95	100	99	95	33	98	40	49
GCA_018539685.1-SNP	40	63	91	72	63	61	75	80	77	109	65	71	71	53	65	79	51	76	39	45	76	86	83	65	79	73	83	90	69	68	68	96	85	69	79	46	66	91	81	69	53	86	91	90	86	53	89	59	50
GCA_018539705.1-SNP	36	59	87	68	59	57	71	76	73	105	61	67	67	49	61	75	47	72	35	41	72	82	79	61	75	69	79	86	65	64	64	92	81	65	75	42	62	87	77	64	49	82	87	86	81	49	85	55	46
GCA_018539745.1-SNP	33	63	91	72	63	61	75	80	77	108	65	71	71	47	65	79	46	76	32	38	76	87	85	66	79	73	83	90	69	68	68	97	85	69	79	39	67	90	82	69	46	87	90	89	85	46	89	52	19
GCA_018539785.1-SNP	42	64	91	73	64	62	75	81	78	108	67	72	72	55	67	79	53	77	41	47	77	87	84	67	80	75	84	91	70	69	69	97	86	71	80	48	68	92	82	70	55	87	92	91	86	55	90	61	52
GCA_018539805.1-SNP	40	60	89	69	62	60	72	79	76	109	63	70	68	53	63	76	51	74	39	45	75	80	82	64	78	69	82	89	68	68	68	93	84	69	78	46	65	88	79	68	53	85	88	87	82	53	86	59	50
GCA_018539825.1-SNP	42	65	93	76	65	63	77	82	79	113	69	73	73	55	69	81	53	78	41	47	78	85	87	69	83	77	85	92	71	72	72	98	89	73	82	48	70	93	83	71	55	90	93	92	87	55	91	61	54
GCA_018539845.1-SNP	42	66	94	75	66	64	78	83	80	112	68	74	74	55	68	82	53	79	41	47	79	86	87	68	82	76	86	93	72	71	71	99	88	72	82	48	69	94	84	72	55	89	94	93	88	55	92	61	54
GCA_018539865.1-SNP	42	66	94	75	66	64	78	83	80	112	68	74	74	55	68	82	53	79	41	47	79	86	87	68	82	76	86	93	72	71	71	99	88	72	82	48	69	94	84	72	55	89	94	93	89	55	92	61	54
GCA_018539885.1-SNP	24	74	103	83	73	72	86	90	87	116	75	82	79	39	75	90	38	88	24	29	87	94	95	76	89	84	93	99	80	79	79	108	96	81	90	29	77	102	93	80	35	98	102	101	96	35	100	40	51
GCA_018539905.1-SNP	42	66	94	76	66	64	78	83	80	113	69	74	74	55	69	82	53	79	41	47	79	86	87	69	83	77	86	93	72	72	72	99	89	73	82	48	70	94	84	72	55	90	94	93	88	55	92	61	54
GCA_018539925.1-SNP	43	67	95	76	67	65	79	84	81	113	69	75	75	56	69	83	54	80	42	48	80	87	88	69	83	77	87	94	73	72	72	100	89	73	83	49	70	95	85	73	56	90	95	94	89	56	93	62	55
GCA_018539945.1-SNP	24	75	104	84	74	73	87	91	88	117	75	83	80	39	75	91	38	89	24	29	88	95	96	76	90	84	94	100	81	80	80	109	97	81	91	29	77	103	94	81	35	99	103	102	97	35	101	40	51
GCA_018539965.1-SNP	41	65	93	74	65	63	77	82	79	111	67	73	73	54	67	81	52	78	40	46	78	85	86	67	81	75	85	92	71	70	70	98	87	71	81	47	68	93	83	71	54	88	93	92	87	54	91	60	53
GCA_018539985.1-SNP	45	67	95	76	67	65	78	84	81	113	70	75	75	58	70	83	56	80	44	50	80	90	87	70	83	78	87	94	73	72	72	100	89	74	83	51	71	95	85	72	58	90	95	94	89	58	93	64	55
GCA_018540005.1-SNP	42	65	93	76	65	63	77	82	79	113	69	73	73	55	69	81	53	78	41	47	78	88	87	69	83	77	85	92	71	72	72	98	89	73	82	48	70	93	83	71	55	90	93	92	87	55	91	61	54
GCA_018540025.1-SNP	41	65	93	74	65	63	77	82	79	111	67	73	73	54	67	81	52	78	40	46	78	85	86	67	81	75	85	92	71	70	70	98	87	71	81	47	68	93	83	71	54	88	93	92	87	54	91	60	53
GCA_018540045.1-SNP	41	65	93	74	65	63	77	82	79	111	67	73	73	54	67	81	52	78	40	46	78	85	86	67	81	75	85	92	71	70	70	98	87	71	81	47	68	93	83	71	54	88	93	92	87	54	91	60	53
GCA_018540065.1-SNP	45	67	95	76	67	65	78	84	81	113	70	75	75	58	70	83	56	80	44	50	80	90	87	70	83	78	87	94	73	72	72	100	89	74	83	51	71	95	85	73	58	90	95	94	89	58	93	64	55
GCA_018540085.1-SNP	42	66	94	75	66	64	78	83	80	112	68	74	74	55	68	82	53	79	41	47	79	86	87	68	82	76	86	93	72	71	71	99	88	72	82	48	69	94	84	72	55	89	94	93	88	55	92	61	54
GCA_018540105.1-SNP	23	73	102	82	72	71	85	89	86	115	74	81	78	38	74	89	37	87	23	28	86	93	94	75	88	84	92	98	79	78	78	107	95	80	89	28	76	101	92	79	34	97	101	100	95	34	99	39	50
GCA_018540125.1-SNP	44	67	95	76	67	65	79	84	81	113	70	75	75	57	70	83	55	80	43	49	80	87	88	70	83	78	87	94	73	72	72	100	89	74	83	50	71	95	85	73	57	90	95	94	89	57	93	63	56
GCA_018540145.1-SNP	42	66	94	76	66	64	78	83	80	113	69	74	74	55	69	82	53	79	41	47	79	89	87	69	83	77	86	93	72	72	72	99	89	73	82	48	70	94	84	72	55	90	94	93	89	55	92	61	54
GCA_018540165.1-SNP	44	66	94	75	66	64	77	83	80	112	69	74	74	57	69	82	55	79	43	49	79	89	86	69	82	77	86	93	72	71	71	99	88	73	82	50	70	94	84	72	57	89	94	93	88	57	92	63	54
GCA_018540175.1-SNP	22	73	102	82	72	71	85	89	86	117	75	81	80	37	75	89	35	87	22	27	86	95	93	73	88	83	92	100	79	78	78	106	95	79	89	27	74	101	91	79	33	96	101	100	95	33	99	40	49
GCA_018540205.1-SNP	45	68	96	77	68	66	78	85	82	114	70	76	76	58	70	84	56	81	44	50	81	91	88	70	84	78	88	95	74	73	73	101	90	74	84	51	71	96	86	74	58	91	96	95	90	58	94	64	55
GCA_018540225.1-SNP	25	76	105	85	75	74	88	92	89	119	77	84	82	40	77	92	39	90	25	30	89	99	97	77	91	86	95	102	82	81	81	110	98	82	92	30	78	104	95	82	36	100	104	103	98	36	102	42	52
GCA_018540245.1-SNP	37	61	88	69	61	59	74	78	75	108	62	69	69	50	62	77	48	73	36	42	74	81	81	64	77	68	81	88	67	67	67	94	83	68	77	43	64	89	78	67	50	84	89	88	84	50	87	56	49
GCA_018540265.1-SNP	42	66	94	75	66	64	78	83	80	112	68	74	74	55	68	82	53	79	41	47	79	86	87	68	82	76	86	93	72	71	71	99	88	72	81	48	69	94	84	72	55	89	94	93	88	55	92	61	54
GCA_018540285.1-SNP	42	66	94	75	66	64	78	83	80	112	68	74	74	55	68	82	53	79	41	47	79	86	87	68	82	76	86	93	72	71	71	99	88	72	82	48	69	94	84	72	55	89	94	93	89	55	92	61	54
GCA_018540305.1-SNP	40	64	92	73	64	62	76	81	78	110	66	72	72	53	66	80	51	77	39	45	77	84	85	66	80	74	84	91	70	69	69	97	86	70	80	46	67	92	82	70	53	87	92	91	86	53	90	59	52
GCA_018540325.1-SNP	42	66	94	75	66	64	78	83	80	112	68	74	74	55	68	82	53	79	41	47	79	86	86	68	82	76	86	92	72	71	71	99	88	72	82	47	69	94	83	72	55	89	94	93	88	54	92	60	54
GCA_018540345.1-SNP	38	63	91	72	63	61	75	80	77	109	65	71	71	51	65	79	49	76	37	43	76	83	83	65	79	73	83	90	69	68	68	96	85	69	79	44	66	91	81	69	51	86	91	90	85	51	89	57	50
GCA_018540365.1-SNP	42	65	93	74	65	63	77	82	79	111	68	73	73	55	68	81	53	78	41	47	78	85	86	68	81	76	85	92	71	70	70	98	87	72	81	48	69	93	83	70	55	88	93	92	87	55	91	61	54
GCA_018540385.1-SNP	22	71	102	82	72	71	83	89	86	115	73	81	76	37	73	87	36	87	22	27	86	91	94	74	88	82	92	98	79	78	78	105	95	79	89	27	75	99	92	79	33	97	99	98	94	33	97	38	49
GCA_018540405.1-SNP	19	70	99	79	69	68	82	86	83	112	70	78	75	34	70	86	33	84	19	24	83	90	91	71	85	79	89	95	76	75	75	104	92	76	86	24	72	98	89	76	30	94	98	97	92	30	96	35	46
GCA_018540445.1-SNP	19	71	100	80	70	68	83	86	84	115	73	79	78	34	72	86	32	84	20	25	84	93	91	71	85	81	89	98	77	75	75	104	92	76	86	25	72	99	89	77	31	94	99	98	92	31	96	37	47
GCA_018540465.1-SNP	21	71	100	80	70	69	83	87	84	113	72	79	76	36	72	87	35	85	21	26	84	91	92	73	86	82	90	96	77	76	76	105	93	78	87	26	74	99	90	77	32	95	99	98	93	32	97	37	48
GCA_018540485.1-SNP	19	69	98	78	68	67	81	85	82	111	70	77	74	34	70	85	33	83	19	24	82	89	90	71	84	79	88	94	75	74	74	103	91	76	85	24	72	97	88	75	30	93	97	96	91	30	95	35	46
GCA_018540505.1-SNP	36	61	89	70	61	59	73	78	75	107	63	69	69	49	63	77	47	74	35	41	74	84	81	63	77	71	81	88	67	66	66	94	83	67	77	42	64	89	79	67	49	84	89	88	83	49	87	55	48
GCA_018540525.1-SNP	39	64	92	73	64	62	76	81	78	110	66	72	72	52	66	80	50	77	36	44	77	84	84	66	80	74	84	91	70	69	69	97	86	70	80	45	67	92	82	70	52	87	92	91	86	52	90	58	51
GCA_018540545.1-SNP	41	64	92	73	64	62	76	81	78	107	65	72	72	54	65	80	51	77	40	46	77	87	83	66	80	74	84	91	70	69	69	97	86	70	80	47	67	92	82	70	54	85	92	91	85	54	89	60	50
GCA_018540565.1-SNP	38	63	91	72	63	61	75	80	77	109	65	71	71	51	65	79	49	76	37	43	76	86	83	65	79	73	83	90	69	68	68	96	85	69	79	44	66	91	81	69	51	86	91	90	85	51	89	57	50
GCA_018540585.1-SNP	35	60	88	69	60	58	72	77	74	106	62	68	68	48	62	76	46	73	34	40	73	83	80	62	76	70	80	87	66	65	65	93	82	66	76	41	63	88	78	66	48	83	88	87	82	48	86	54	47
GCA_018540605.1-SNP	35	60	88	69	60	58	72	77	74	106	62	68	68	48	62	76	46	73	34	40	73	83	80	62	76	70	80	87	66	65	65	93	82	66	76	41	63	88	78	66	48	83	88	87	82	48	86	54	47
GCA_018540625.1-SNP	35	60	88	69	60	58	72	77	74	106	62	68	68	48	62	76	46	73	34	40	73	83	80	62	76	70	80	87	66	65	65	93	82	66	76	41	63	88	78	66	48	83	88	87	82	48	86	54	47
GCA_018540685.1-SNP	41	64	92	75	64	61	76	80	78	112	69	72	72	54	68	79	52	76	41	47	77	87	86	69	81	76	83	91	70	70	70	97	87	72	80	48	70	92	82	70	55	89	92	91	85	55	89	60	54
GCA_018540705.1-SNP	35	60	88	69	60	58	72	77	74	106	62	68	68	48	62	76	46	73	34	40	73	83	80	62	76	70	80	87	66	65	65	93	82	66	76	41	63	88	78	66	48	83	88	87	82	48	86	54	47
GCA_018540725.1-SNP	36	58	88	68	60	58	70	77	74	106	62	68	66	49	62	74	47	73	35	41	73	78	80	62	76	70	74	87	66	65	65	83	82	67	76	42	64	86	78	65	49	83	86	85	80	49	84	55	48
GCA_018540785.1-SNP	19	69	98	78	68	67	81	85	82	111	70	77	74	34	70	85	33	83	19	24	82	92	90	71	84	80	88	94	75	74	74	103	91	76	85	24	72	97	88	75	30	93	97	96	91	30	95	35	46
GCA_018540805.1-SNP	35	59	87	68	59	57	71	76	73	105	62	67	67	48	62	75	46	72	34	40	72	82	79	62	75	70	79	86	65	64	64	92	81	66	75	41	63	87	77	65	48	82	87	86	81	48	85	54	47
GCA_018540825.1-SNP	18	68	97	77	67	66	80	84	81	111	70	76	74	33	70	84	32	82	18	23	81	91	89	70	83	79	87	94	74	73	73	102	90	75	84	23	71	96	87	74	29	92	96	95	90	29	94	35	45
GCA_018540845.1-SNP	45	66	96	76	68	66	78	85	82	114	70	76	74	56	70	80	56	81	44	50	81	89	88	69	84	78	82	95	74	73	73	91	90	74	84	51	71	94	86	74	58	91	94	93	88	58	92	64	55
GCA_018540865.1-SNP	43	67	95	76	67	65	79	84	81	113	69	75	75	56	69	83	54	80	42	48	80	87	88	69	83	77	87	94	73	72	72	100	89	73	83	49	70	95	85	72	56	90	95	94	89	56	93	62	55
GCA_018540885.1-SNP	43	69	96	77	68	66	80	85	82	114	70	76	76	56	70	84	54	81	42	48	81	88	88	70	84	78	88	95	74	73	73	101	90	74	84	49	71	96	86	73	56	91	96	95	91	56	94	62	55
GCA_018540905.1-SNP	43	67	95	76	67	65	79	84	81	113	69	75	75	56	69	83	54	80	42	48	80	87	88	69	83	77	87	94	73	72	72	100	89	73	83	49	70	95	85	73	56	90	95	94	90	56	93	62	55
GCA_018540925.1-SNP	43	67	95	76	67	65	79	84	81	113	69	75	75	56	69	83	54	80	42	48	80	87	88	69	83	77	87	94	73	72	72	100	89	73	83	49	70	95	85	73	56	90	95	94	90	56	93	62	55
GCA_018540945.1-SNP	41	63	91	75	63	61	75	80	77	112	68	71	71	54	68	79	52	76	40	46	76	86	86	68	82	76	83	90	69	71	71	96	88	72	82	47	69	91	81	69	54	89	91	90	86	54	89	60	53
GCA_018540965.1-SNP	48	68	98	78	70	68	80	87	84	116	72	78	76	61	72	84	59	83	47	53	83	90	91	71	86	80	84	97	76	74	74	93	92	76	86	54	73	96	88	76	61	93	96	95	90	61	94	66	58
GCA_018540985.1-SNP	43	66	94	75	66	64	77	83	80	112	68	74	74	56	68	82	54	79	42	48	79	89	86	68	82	76	86	93	72	71	71	99	88	72	82	49	69	94	84	72	56	89	94	93	88	56	92	62	53
GCA_018541005.1-SNP	39	64	92	73	64	62	76	81	78	110	66	72	72	52	66	80	50	77	38	44	77	84	84	66	80	73	84	91	70	69	69	97	86	70	80	45	67	92	82	70	52	87	92	91	86	52	90	58	51
GCA_018541025.1-SNP	42	66	94	75	66	64	78	83	80	112	68	74	74	55	68	82	53	79	41	47	79	86	87	68	82	76	86	93	72	71	71	99	88	72	82	48	69	94	84	72	55	89	94	93	88	55	92	61	54
GCA_018541045.1-SNP	42	64	92	73	64	62	75	81	78	110	67	72	72	55	67	80	53	77	41	47	77	87	84	67	80	75	84	91	70	69	69	97	86	71	80	48	68	92	82	70	55	87	92	91	86	55	90	61	52
GCA_018541085.1-SNP	43	66	94	75	66	64	78	83	80	112	68	74	74	56	68	82	54	79	42	48	79	89	86	68	82	76	86	93	72	71	71	99	88	72	82	49	69	94	84	71	56	89	94	93	88	56	92	62	53
GCA_018541105.1-SNP	44	67	95	76	67	65	78	84	81	113	69	75	75	57	69	83	55	80	43	49	80	90	87	69	83	77	87	94	73	72	72	100	89	73	83	50	70	95	85	72	57	90	95	94	89	57	93	63	54
GCA_018541125.1-SNP	46	70	98	79	70	67	81	86	84	116	72	78	78	59	71	85	57	82	46	52	83	93	90	72	85	80	89	97	76	74	74	103	91	75	85	53	73	98	88	76	60	93	98	97	91	60	95	65	57
GCA_018541145.1-SNP	38	63	91	72	63	61	75	80	77	109	65	71	71	51	65	79	49	76	37	43	76	83	83	65	79	73	83	90	69	68	68	96	85	69	79	44	66	91	81	69	51	86	91	90	86	51	89	57	50
GCA_018541165.1-SNP	47	70	98	79	70	68	82	87	84	116	72	78	78	58	72	84	58	83	46	52	83	93	90	72	86	80	90	97	76	75	75	103	92	76	85	53	73	98	88	76	60	93	98	97	92	60	96	66	57
GCA_018541185.1-SNP	49	71	99	80	71	69	82	88	85	117	74	79	79	62	74	87	60	84	48	54	84	94	91	74	87	82	91	98	77	76	76	104	93	78	87	55	75	99	89	77	62	94	99	98	93	62	97	68	59
GCA_018541205.1-SNP	40	64	91	72	64	62	77	81	78	111	65	72	72	53	65	80	51	76	39	45	77	84	84	67	80	71	84	91	70	70	70	97	86	71	80	46	67	92	81	70	53	87	92	91	86	53	90	59	52
GCA_018541225.1-SNP	18	69	98	78	68	67	81	85	82	113	71	77	76	33	71	85	31	83	18	23	82	91	89	69	84	79	88	96	75	74	74	102	91	75	85	23	70	97	87	75	29	92	97	96	91	29	95	36	45
GCA_018541245.1-SNP	38	63	91	72	63	61	75	80	77	109	65	71	71	51	65	79	49	76	37	43	76	86	83	65	79	73	83	90	69	68	68	96	85	69	78	44	66	91	81	69	51	86	91	90	85	51	89	57	50
GCA_018541265.1-SNP	22	73	102	82	72	71	85	89	86	116	74	81	79	37	74	89	36	87	22	27	86	95	94	74	88	83	92	99	79	78	78	107	95	79	89	27	75	101	92	79	33	96	101	100	95	33	99	39	49
GCA_018541305.1-SNP	40	63	91	72	63	61	75	80	77	109	65	71	71	53	65	79	51	76	39	45	76	86	83	65	79	73	83	90	69	68	68	96	85	69	79	46	66	91	81	68	53	85	91	90	85	53	89	59	50
GCA_018541315.1-SNP	47	70	98	79	70	68	81	87	84	116	72	78	78	60	72	86	58	83	46	52	83	93	90	72	86	80	90	97	76	75	75	103	92	76	86	53	73	98	88	76	60	93	98	97	92	60	96	66	57
GCA_018541345.1-SNP	35	60	88	69	60	58	72	77	74	106	62	68	68	48	62	76	46	73	34	40	73	83	80	62	76	70	80	87	66	65	65	93	82	66	76	41	63	88	78	66	48	83	88	87	82	48	86	54	47
GCA_018541365.1-SNP	43	65	93	74	65	63	76	82	79	111	67	73	73	56	67	81	54	78	42	48	78	88	86	67	81	75	85	92	71	70	70	98	87	71	81	49	68	93	83	71	56	88	93	92	87	56	91	62	53
GCA_018541385.1-SNP	42	65	93	74	65	63	77	82	79	111	67	73	73	53	67	79	53	78	41	47	78	88	85	67	81	75	85	92	71	70	70	98	87	71	81	48	68	93	83	71	55	88	93	92	87	55	91	61	52
GCA_018541405.1-SNP	42	65	93	74	65	63	77	82	79	111	67	73	73	55	67	81	53	78	41	47	78	88	85	67	81	75	85	92	71	70	70	98	87	71	81	48	68	93	83	71	55	88	93	92	87	55	91	61	52
GCA_018541425.1-SNP	42	64	92	73	64	62	76	81	78	110	67	72	72	55	67	80	53	77	41	47	77	87	84	67	80	75	84	91	70	69	69	97	86	71	80	48	68	92	82	70	55	87	92	91	86	55	90	61	52
GCA_018541445.1-SNP	48	71	99	80	71	69	82	88	85	117	73	79	79	61	73	87	59	84	47	53	84	94	91	73	87	81	91	98	77	76	76	104	93	77	87	54	74	99	89	77	61	94	99	98	93	61	97	67	58
GCA_018541465.1-SNP	20	71	100	80	70	69	83	87	84	113	71	79	76	35	71	87	34	85	20	25	84	93	92	72	86	81	90	97	77	76	76	105	93	77	87	25	73	99	90	77	31	94	99	98	93	31	97	36	47
GCA_018541485.1-SNP	47	69	97	78	69	67	80	86	83	115	72	77	77	60	72	85	58	82	46	52	82	92	89	72	85	79	89	96	75	74	74	102	91	76	85	53	73	97	87	75	60	92	97	96	91	60	95	66	57
GCA_018541525.1-SNP	42	65	93	74	65	63	77	82	79	111	67	73	73	55	67	81	53	78	41	47	78	88	85	67	81	75	85	92	71	70	70	98	87	71	80	48	68	93	83	71	55	87	93	92	87	55	91	61	52
GCA_018541545.1-SNP	42	65	93	74	65	63	76	82	79	111	67	73	73	55	67	81	53	78	41	47	78	88	85	67	81	75	85	92	71	70	70	98	87	71	81	48	68	93	83	71	55	88	93	92	87	55	91	61	52
GCA_018541565.1-SNP	42	65	93	74	65	63	76	82	79	111	67	73	73	55	67	81	53	78	41	47	78	88	85	67	81	75	85	92	71	70	70	98	87	71	81	48	68	93	83	71	55	88	93	92	87	55	91	61	52
GCA_018541585.1-SNP	18	68	97	77	67	66	80	84	81	111	70	76	74	33	70	84	32	82	18	23	81	91	89	70	83	79	87	94	74	73	73	102	90	75	84	23	71	96	87	74	29	92	96	95	90	29	94	35	45
GCA_018541605.1-SNP	37	60	88	69	60	58	72	77	74	106	62	68	68	50	62	76	48	73	36	42	73	83	80	62	76	70	80	87	66	65	65	93	82	66	76	43	63	88	78	66	50	83	88	87	82	50	86	56	47
GCA_018541625.1-SNP	43	66	94	75	66	64	77	83	80	112	68	74	74	56	68	82	54	79	42	48	79	89	86	68	82	76	86	93	72	71	71	99	88	72	82	49	69	94	84	72	56	89	94	93	89	56	92	62	53
GCA_018541645.1-SNP	37	60	88	69	60	58	72	77	74	106	62	68	68	50	62	76	48	73	36	42	73	83	80	62	76	70	80	87	66	65	65	93	82	66	76	43	63	88	78	66	50	83	88	87	82	50	86	56	47
GCA_018541665.1-SNP	37	60	88	69	60	58	72	77	74	106	62	68	68	50	62	76	48	73	36	42	73	83	80	62	76	70	80	87	66	65	65	93	82	66	76	43	63	88	78	66	50	83	88	87	82	50	86	56	47
GCA_018541685.1-SNP	37	60	88	69	60	58	72	77	74	106	62	68	68	50	62	76	48	73	36	42	73	83	80	62	76	70	80	87	66	65	65	93	82	66	76	43	63	88	78	65	50	83	88	87	82	50	86	56	47
GCA_018541725.1-SNP	37	60	88	69	60	58	72	77	74	106	62	68	68	50	62	76	48	73	36	42	73	83	80	62	76	70	80	87	66	65	65	93	82	66	76	43	63	88	78	65	50	83	88	87	82	50	86	56	47
GCA_018541745.1-SNP	36	59	87	68	59	57	71	76	73	105	61	67	67	49	61	75	47	72	35	41	72	82	79	61	75	69	79	86	65	64	64	92	81	65	75	42	62	87	77	65	49	82	87	86	81	49	85	55	46
GCA_018541765.1-SNP	46	77	106	86	77	75	89	94	91	124	79	85	85	60	79	93	59	91	45	51	90	101	98	80	93	87	97	105	83	82	82	111	99	83	92	52	81	105	96	83	59	101	105	104	99	59	103	65	56
GCA_018541785.1-SNP	50	73	101	82	73	71	85	90	87	119	75	81	81	63	75	89	61	86	49	55	86	96	93	75	89	83	93	100	79	78	78	106	95	79	89	56	76	101	91	79	63	96	101	100	95	63	99	69	60
GCA_018541825.1-SNP	17	68	97	77	68	66	80	85	82	115	70	76	76	32	70	84	31	82	17	22	81	92	89	71	84	78	88	96	74	73	73	102	90	74	84	23	72	96	87	74	30	92	96	95	90	30	94	36	47
GCA_018541845.1-SNP	52	73	103	83	75	73	85	92	89	121	77	83	81	65	77	89	63	88	51	57	88	96	95	76	91	85	89	102	81	80	80	98	97	81	91	58	78	101	93	81	65	98	101	100	96	65	99	71	62
GCA_018541865.1-SNP	51	74	102	83	74	72	86	91	88	120	76	82	82	64	76	90	62	87	50	56	87	97	94	76	90	84	94	101	80	79	79	107	96	80	90	57	77	102	92	80	64	97	102	101	96	64	100	70	61
GCA_018541905.1-SNP	47	70	98	79	70	68	82	87	84	116	72	78	78	60	72	86	58	83	46	52	83	93	90	72	86	80	90	97	76	75	75	103	92	76	86	53	73	98	88	76	60	93	98	97	92	60	96	66	57
GCA_018541925.1-SNP	39	62	90	71	62	60	74	79	76	108	64	70	70	52	64	78	50	75	38	44	75	85	82	64	78	72	82	89	68	67	67	95	84	68	78	45	65	90	80	68	52	85	90	89	84	52	88	58	49
GCA_018541945.1-SNP	50	74	102	83	74	71	86	90	88	120	76	82	82	63	75	89	61	86	50	56	87	97	94	76	89	84	93	101	80	78	78	107	95	79	89	57	77	102	92	80	64	97	102	101	95	64	99	69	61
GCA_018541965.1-SNP	40	62	90	71	62	60	74	79	76	108	64	70	70	53	64	78	51	75	39	45	75	85	83	64	78	72	82	89	68	67	67	95	84	68	78	46	65	90	80	68	53	85	90	89	84	53	88	59	50
GCA_018541985.1-SNP	45	66	96	76	68	66	78	85	81	114	70	76	74	58	70	82	56	81	44	50	81	89	88	69	84	78	82	95	74	73	73	91	90	74	84	51	71	94	86	74	58	91	94	93	88	58	92	64	55
GCA_018542005.1-SNP	47	68	96	81	68	66	80	85	82	118	74	76	76	60	74	84	58	81	46	52	81	91	92	74	88	82	88	95	74	77	77	101	94	78	88	53	75	96	86	73	60	93	96	95	90	60	94	66	59
GCA_018542025.1-SNP	46	64	91	78	66	64	77	83	80	115	72	72	72	59	72	80	57	78	45	51	79	89	90	71	86	76	86	93	70	76	76	97	92	75	86	52	73	92	81	70	59	92	92	91	86	59	90	65	58
GCA_018542045.1-SNP	41	63	91	72	63	61	75	80	77	109	65	71	71	54	65	79	52	76	40	46	76	86	84	65	79	73	83	90	69	68	68	96	85	69	79	47	66	91	81	68	54	86	91	90	85	54	89	60	51
GCA_018542065.1-SNP	41	64	92	73	64	61	76	80	78	110	67	72	72	54	66	79	52	76	41	47	77	87	84	66	79	75	83	91	70	68	68	97	85	70	79	48	67	92	82	70	55	87	92	91	85	55	89	60	52
GCA_018542085.1-SNP	38	61	89	70	61	59	73	78	75	107	63	69	69	51	63	77	49	74	37	43	74	84	81	63	77	71	81	88	67	66	66	94	83	67	77	44	64	89	79	67	51	84	89	88	83	51	87	57	48
GCA_018542105.1-SNP	39	62	90	71	62	60	74	79	76	108	64	70	70	52	64	78	50	75	38	44	75	85	82	64	78	72	82	89	68	67	67	95	84	68	78	45	65	90	80	68	52	85	90	89	84	52	88	58	49
GCA_018542145.1-SNP	42	65	93	74	65	63	76	82	79	111	67	73	73	55	67	81	53	78	41	47	78	88	85	67	81	75	85	92	71	70	70	98	87	71	81	48	68	93	83	71	55	88	93	92	87	55	91	61	52
GCA_018542165.1-SNP	22	72	101	81	71	70	84	88	85	115	74	80	78	37	74	88	36	86	22	27	85	94	93	74	87	83	91	98	78	77	77	106	94	79	88	27	75	100	91	78	33	95	100	99	94	33	98	39	49
GCA_018542185.1-SNP	48	70	98	79	70	68	81	87	84	116	73	78	78	61	73	86	59	83	47	53	83	93	90	73	86	81	90	97	76	75	75	103	92	77	86	54	74	98	88	75	61	93	98	97	92	61	96	67	58
GCA_018542225.1-SNP	43	65	93	74	65	63	77	82	79	111	68	73	73	56	68	81	54	78	42	48	78	88	85	68	81	76	85	92	71	70	70	98	87	72	80	49	69	93	83	71	56	87	93	92	87	56	91	62	53
GCA_018542265.1-SNP	35	59	87	68	59	56	71	75	73	105	61	67	67	48	60	74	46	71	35	41	72	82	79	61	74	69	78	86	65	63	63	92	80	64	74	42	62	87	77	65	49	82	87	86	80	49	84	54	46
GCA_018542285.1-SNP	46	77	106	86	77	75	89	94	91	124	79	85	85	60	79	93	59	91	45	51	90	101	98	80	93	87	97	105	83	82	82	111	99	83	92	52	81	105	96	83	59	101	105	104	99	59	103	65	56
GCA_018542305.1-SNP	36	59	87	68	59	57	71	76	73	105	61	67	67	49	61	75	47	72	35	41	72	82	79	61	75	69	79	86	65	64	64	92	81	65	75	42	62	87	77	65	49	82	87	86	81	49	85	55	46
GCA_018542325.1-SNP	17	68	97	77	68	66	80	85	82	115	70	76	76	32	70	84	31	82	17	22	81	92	89	71	84	78	88	96	74	73	73	102	90	74	84	23	72	96	87	74	30	92	96	95	90	30	94	36	47
GCA_018542345.1-SNP	40	64	92	73	64	62	76	81	78	110	67	72	72	53	67	80	51	77	39	45	77	84	84	67	80	75	84	91	70	69	69	97	86	71	80	46	68	92	82	70	53	87	92	91	86	53	90	59	52
GCA_018542365.1-SNP	20	71	100	80	70	69	83	87	84	115	73	79	78	35	73	87	33	85	20	25	84	93	91	71	86	81	90	98	77	76	76	104	93	77	87	25	72	99	89	77	31	94	99	98	93	31	97	38	47
GCA_018542385.1-SNP	44	68	96	77	68	66	80	85	82	114	71	76	76	57	71	84	55	81	43	49	81	88	88	71	84	79	88	95	74	73	73	101	90	75	84	50	72	96	86	74	57	91	96	95	90	57	94	63	56
GCA_018542405.1-SNP	20	70	99	79	69	68	82	86	83	114	73	78	77	35	73	86	33	84	20	25	83	92	90	71	85	81	89	97	76	75	75	103	92	77	86	25	72	98	88	76	31	93	98	97	92	31	96	38	47
GCA_018542425.1-SNP	19	70	99	79	69	68	82	86	83	114	72	78	77	34	72	86	32	84	19	24	83	92	90	70	85	80	89	97	76	75	75	103	92	76	86	24	71	98	88	76	30	93	98	97	92	30	96	37	46
GCA_018542445.1-SNP	48	69	97	78	69	67	80	86	83	115	72	77	77	62	72	85	60	82	47	53	82	92	90	72	85	80	89	96	75	74	74	102	91	76	85	54	73	97	87	75	61	92	97	96	91	61	95	67	58
GCA_018542465.1-SNP	38	63	91	72	63	61	75	80	77	109	65	71	71	51	65	79	49	76	37	43	76	83	83	65	79	73	83	90	69	68	68	96	85	69	79	44	66	91	81	69	51	86	91	90	85	51	89	57	50
GCA_018542485.1-SNP	49	71	99	80	71	69	82	88	85	117	73	79	79	63	73	87	61	84	48	54	84	94	92	73	87	81	91	98	77	76	76	104	93	77	87	55	74	99	89	77	62	94	99	98	93	62	97	68	59
GCA_018542505.1-SNP	45	68	96	77	68	66	79	85	82	114	70	76	76	58	70	84	56	81	44	50	81	91	88	70	84	78	88	95	74	73	73	101	90	74	84	51	71	96	86	74	58	91	96	95	90	58	94	64	55
GCA_018542525.1-SNP	22	72	101	81	71	70	84	88	85	116	75	80	79	37	75	88	35	86	22	27	85	94	92	73	87	83	91	99	78	77	77	105	94	79	88	27	74	100	90	78	33	95	100	99	94	33	98	40	49
GCA_018542545.1-SNP	38	61	89	70	61	59	73	78	75	107	63	69	69	51	63	77	49	74	37	43	74	84	81	63	77	71	81	88	67	66	66	94	83	67	77	44	64	89	79	67	51	84	89	88	83	51	87	57	48
GCA_018542565.1-SNP	37	62	90	71	62	60	74	79	76	108	64	70	70	50	64	78	48	75	36	42	75	82	82	64	78	72	82	89	68	67	67	95	84	68	78	43	65	90	80	68	50	85	90	89	84	50	88	56	49
GCA_018542585.1-SNP	42	65	93	74	65	63	77	82	79	111	67	73	73	55	67	81	53	78	41	47	78	88	85	67	81	75	85	92	71	70	70	98	87	71	81	48	68	93	83	70	55	88	93	92	87	55	91	61	52
GCA_018542605.1-SNP	24	74	102	82	73	72	87	90	87	119	75	82	81	39	75	90	37	87	24	29	87	93	94	75	89	81	93	101	80	80	80	107	96	81	90	29	75	102	91	80	35	97	102	101	96	35	100	42	51
GCA_018542625.1-SNP	45	68	95	77	68	66	79	85	82	114	70	76	75	57	70	84	56	81	43	50	81	91	88	70	84	78	88	95	74	73	73	101	90	74	84	51	71	96	86	74	58	91	96	95	90	58	94	64	55
GCA_018542665.1-SNP	40	63	91	72	63	61	75	80	77	109	65	71	71	53	65	79	51	76	39	45	76	86	83	65	79	73	83	90	69	68	68	96	85	69	79	46	66	91	81	69	53	86	91	90	85	53	89	59	50
GCA_018542685.1-SNP	43	66	94	75	66	64	78	83	80	112	68	74	74	56	68	82	54	79	42	48	79	89	86	68	82	76	86	93	72	71	71	99	88	72	82	49	69	94	84	72	56	89	94	93	89	56	92	62	53
GCA_018542705.1-SNP	36	58	86	67	58	56	70	75	72	104	61	66	66	49	61	74	47	71	35	41	71	81	78	61	74	69	78	85	64	63	63	91	80	65	74	42	62	86	76	63	49	81	86	85	80	49	84	55	46
GCA_018542725.1-SNP	40	63	91	72	63	61	75	80	77	109	65	71	71	53	65	79	51	76	39	45	76	86	83	65	79	72	83	90	69	68	68	96	85	69	79	46	66	91	81	69	53	86	91	90	85	53	89	59	50
GCA_018542745.1-SNP	43	66	94	75	66	64	78	83	80	112	68	74	74	56	68	82	54	79	42	48	79	89	86	68	82	76	86	93	72	71	71	99	88	72	82	49	69	94	84	71	56	89	94	93	88	56	92	62	53
GCA_018542765.1-SNP	34	57	85	66	57	55	69	74	71	103	59	65	65	47	59	73	45	70	33	39	70	80	77	59	73	67	77	84	63	62	62	90	79	63	73	40	60	85	75	63	47	80	85	84	79	47	83	53	44
GCA_018542785.1-SNP	37	60	88	69	60	58	72	77	74	106	62	68	68	50	62	76	48	73	36	42	73	83	80	62	76	70	80	87	66	65	65	93	82	66	76	43	63	88	78	66	50	83	88	87	82	50	86	56	47
GCA_018542805.1-SNP	39	70	99	79	70	68	82	87	84	117	72	78	78	53	72	86	52	84	38	44	83	94	91	73	86	80	90	98	76	75	75	104	92	76	86	45	74	98	89	76	52	94	98	97	92	52	96	58	31
GCA_018542825.1-SNP	46	59	88	68	59	57	72	76	73	108	47	67	67	59	47	75	58	73	45	51	72	83	74	49	75	56	73	87	65	65	65	85	81	52	74	52	49	87	78	65	57	83	87	86	82	58	85	65	55
GCA_018543125.1-SNP	39	61	90	70	61	59	73	78	75	108	64	69	69	52	64	78	50	74	38	44	75	84	81	64	77	72	81	88	67	66	66	94	83	68	77	45	65	89	79	66	52	84	89	88	83	52	87	58	49
GCA_018579065.1-SNP	24	75	104	84	74	73	87	91	88	117	75	83	80	39	75	91	38	89	24	29	88	95	96	76	90	84	94	100	81	80	80	109	97	81	91	29	77	103	94	81	35	98	103	102	98	35	101	40	51
GCA_018579085.1-SNP	41	66	94	75	66	64	78	83	80	112	68	74	74	54	68	82	52	79	40	46	79	86	86	68	82	76	86	93	72	71	71	99	88	72	82	47	69	94	84	71	54	89	94	93	88	54	92	60	53
GCA_018579105.1-SNP	20	69	100	79	70	69	81	87	84	114	72	79	75	35	72	85	34	85	20	25	84	92	92	71	86	81	84	97	77	76	76	95	93	77	87	25	73	97	90	77	31	95	97	96	92	31	95	37	47
GCA_018579125.1-SNP	42	66	94	75	66	64	78	83	80	112	68	74	74	55	68	82	53	79	41	47	79	86	87	68	82	76	86	93	72	71	71	99	88	72	82	48	69	94	84	71	55	89	94	93	88	55	92	61	54
GCA_018579165.1-SNP	43	66	94	75	66	64	78	83	80	112	68	74	74	56	68	82	54	79	42	48	79	89	86	68	82	75	86	93	72	71	71	99	88	72	82	49	69	94	84	72	56	89	94	93	88	56	92	62	53
GCA_018579185.1-SNP	16	67	96	76	66	65	79	83	80	111	69	75	74	31	69	83	29	81	16	21	80	89	87	67	82	77	86	94	73	72	72	100	89	73	83	21	68	95	85	73	27	90	95	94	89	27	93	34	43
GCA_018579205.1-SNP	42	65	93	74	65	63	76	82	79	111	67	73	73	55	67	81	53	78	41	47	78	88	85	67	81	75	85	92	71	70	70	98	87	71	81	48	68	93	83	71	55	88	93	92	87	55	91	61	52
GCA_018579265.1-SNP	43	66	94	75	66	64	78	83	80	112	68	74	74	56	68	82	54	79	42	48	79	89	86	68	82	76	86	93	72	71	71	99	88	72	82	49	69	94	84	72	56	89	94	93	88	56	92	62	53
GCA_018579325.1-SNP	36	61	89	70	61	59	73	78	75	107	63	69	69	49	63	77	47	74	35	41	74	84	81	63	77	71	81	88	67	66	66	94	83	67	77	42	64	89	79	67	49	84	89	88	83	49	87	55	48
GCA_018982005.1-SNP	43	92	123	102	94	92	101	111	108	137	95	101	100	58	95	108	57	107	43	48	107	110	115	96	110	103	114	118	100	99	99	126	116	100	110	49	98	120	113	100	56	119	120	119	115	56	118	62	73
GCA_018982225.1-SNP	43	74	102	83	75	73	84	92	89	121	75	83	81	58	76	89	57	89	43	48	88	94	95	76	90	84	88	103	81	79	79	99	97	80	90	49	79	101	94	81	56	98	101	100	96	56	99	62	54
GCA_019009205.1-SNP	38	69	96	76	68	66	79	85	82	113	70	76	76	52	70	84	51	81	37	43	81	92	90	71	84	77	88	95	74	73	73	102	89	74	82	44	72	94	87	74	51	91	94	93	91	51	94	57	16
GCA_019134075.1-SNP	40	91	119	99	90	88	102	108	104	137	92	98	98	55	92	106	54	104	40	45	102	114	111	94	106	101	110	116	96	95	95	123	112	97	106	46	95	118	108	96	53	114	118	117	112	53	115	59	70
GCA_019670145.1-SNP	51	64	93	72	63	61	76	80	77	113	51	71	71	64	51	80	63	77	50	56	76	87	77	53	79	60	77	91	69	69	69	90	85	56	78	57	53	91	82	69	62	87	91	90	86	63	89	70	60
GCA_019670165.1-SNP	38	71	100	79	70	68	81	87	84	118	72	78	78	52	72	87	51	84	37	43	83	94	91	73	86	80	90	98	75	75	75	105	92	76	86	44	74	98	89	75	51	94	98	97	93	51	96	57	30
GCA_019670185.1-SNP	46	60	88	67	59	57	72	76	73	109	46	67	67	59	46	76	58	72	45	51	72	80	74	49	75	52	73	87	65	65	65	86	81	52	74	52	49	87	77	65	57	83	87	86	82	58	85	65	55
GCA_019670225.1-SNP	42	67	95	75	66	64	77	83	80	113	68	74	74	55	68	83	53	79	41	47	79	89	86	68	82	76	86	93	71	71	71	100	88	72	81	48	69	94	84	70	55	89	94	93	89	55	92	61	52
GCA_019670245.1-SNP	54	79	107	87	78	76	89	95	92	125	80	86	86	67	80	95	65	91	53	59	91	101	98	80	94	88	98	105	83	83	83	112	100	84	94	60	81	106	96	82	67	100	106	105	101	67	104	73	64
GCA_019670265.1-SNP	44	69	97	77	68	66	79	85	82	115	70	76	76	57	70	85	55	81	43	49	81	91	88	70	84	78	88	95	73	73	73	102	90	74	84	50	71	96	86	72	57	91	96	95	91	57	94	63	54
GCA_019670285.1-SNP	47	70	100	80	71	69	80	88	85	118	73	79	77	60	73	86	58	84	46	52	84	89	90	73	87	81	91	98	76	76	76	103	93	77	87	53	74	97	89	75	60	93	97	96	92	60	95	66	57
GCA_019670305.1-SNP	25	78	105	86	77	75	87	94	91	123	77	85	84	40	77	92	38	91	25	28	90	101	97	80	92	87	97	104	82	82	82	112	98	83	92	31	81	105	96	82	37	101	105	104	100	37	103	43	55
GCA_019670345.1-SNP	44	67	97	77	68	66	77	85	82	115	69	76	74	57	69	83	55	81	43	49	81	86	88	70	84	78	88	95	73	73	73	100	90	74	84	50	71	94	86	72	57	91	94	93	89	57	92	63	54
GCA_019670365.1-SNP	45	65	92	78	66	64	76	83	80	116	72	72	72	58	72	81	56	78	44	50	79	89	89	71	86	76	86	93	69	76	76	98	92	75	86	51	73	92	81	68	58	92	92	91	87	58	90	64	57
GCA_019670385.1-SNP	52	76	104	84	75	73	86	92	89	122	77	83	83	65	77	92	63	88	51	57	88	95	95	77	91	86	95	102	80	80	80	109	97	82	90	58	78	103	93	79	65	98	103	102	98	65	101	71	62
GCA_019670405.1-SNP	48	70	100	79	71	69	80	88	85	118	73	79	77	61	73	86	59	84	47	53	84	88	92	72	87	81	91	98	76	75	75	103	93	77	87	54	74	97	89	75	61	94	97	96	92	61	95	66	58
GCA_019670425.1-SNP	49	70	98	84	71	69	80	88	85	120	77	77	77	62	77	86	60	84	48	54	84	94	94	75	91	83	91	98	74	80	80	103	97	79	91	55	78	97	87	73	62	96	97	96	92	62	95	68	61
GCA_019670465.1-SNP	42	67	94	75	66	64	77	83	80	113	68	74	74	56	68	83	54	79	41	47	79	89	86	68	82	76	86	93	71	71	71	100	88	72	82	48	69	94	84	70	55	89	94	93	89	55	92	61	52
GCA_019894005.1.fna-SNP	37	85	115	94	86	84	93	104	100	130	90	94	92	52	90	100	50	100	37	42	98	101	105	89	101	97	99	111	92	91	91	109	107	94	99	43	91	112	102	92	50	109	112	111	106	50	110	56	67
GCA_021233735.1-SNP	62	85	113	94	85	83	97	102	99	132	86	93	93	75	86	100	72	99	61	66	98	108	105	87	101	95	105	113	91	90	90	118	107	91	101	68	88	113	103	91	75	107	113	112	107	75	111	81	72
GCA_021248645.1-SNP	33	84	111	92	83	81	94	99	97	130	84	91	91	48	85	99	47	97	33	38	96	106	104	86	99	93	103	111	89	87	87	117	105	89	99	39	87	111	102	89	46	107	111	110	106	46	109	51	62
GCA_022415205.1-SNP	21	70	99	80	71	69	81	88	84	117	74	77	77	35	74	85	34	85	21	26	82	90	91	73	84	80	88	96	76	75	75	103	91	77	85	27	75	96	88	76	34	94	96	95	92	34	95	38	51
GCA_022628335.1-SNP	43	72	103	82	74	72	84	91	88	121	76	82	80	57	76	88	56	88	42	48	87	96	95	76	90	84	88	102	80	79	79	98	96	80	90	49	78	100	93	80	56	98	100	99	95	56	98	62	35
GCA_022948255.1-SNP	30	80	108	89	80	78	92	97	94	127	81	88	88	45	82	96	44	94	30	35	93	104	100	83	96	90	100	108	86	85	85	114	101	86	95	36	84	108	98	86	43	103	108	107	103	43	106	49	59
GCA_023083665.1-SNP	53	83	110	92	83	81	95	100	97	128	85	91	91	67	85	99	65	96	52	58	96	106	104	85	98	93	102	110	88	88	88	116	104	89	98	59	86	110	101	89	66	106	110	109	106	66	109	70	39
GCA_023083705.1-SNP	46	97	125	105	96	94	108	112	110	143	98	104	104	61	98	112	60	110	46	51	109	120	118	99	112	106	116	124	102	101	101	130	118	102	111	52	100	124	115	102	59	120	124	123	119	59	122	65	76
GCA_023086375.1-SNP	83	114	141	122	113	111	124	130	127	157	115	121	121	97	115	129	95	126	82	88	126	136	134	114	129	122	133	140	118	117	117	146	135	118	129	89	116	140	131	119	96	136	140	139	136	96	139	102	69
GCA_023086395.1-SNP	66	90	119	104	91	89	101	108	105	137	97	99	97	80	97	105	78	104	65	71	104	112	114	96	108	104	105	118	96	97	97	114	113	101	107	72	98	116	109	97	76	115	116	115	112	76	115	82	52
GCA_023089725.1-SNP	36	66	94	75	66	64	78	83	80	111	68	74	74	50	68	82	49	79	35	41	79	90	88	69	82	76	86	93	72	71	71	100	88	72	82	42	70	93	85	72	49	90	93	92	88	49	92	55	22
GCA_023686205.1-SNP	92	108	134	116	107	105	120	124	121	155	87	115	114	106	88	122	104	120	92	96	120	131	122	93	123	76	127	134	113	113	113	141	129	76	122	98	93	135	125	113	103	130	135	134	129	104	133	110	102
GCA_023686845.1-SNP	92	108	134	116	107	104	120	124	121	155	88	115	114	106	88	121	104	119	93	97	119	131	121	94	121	77	125	132	113	112	112	141	127	76	120	99	94	135	124	113	104	130	135	134	128	105	132	110	103
GCA_023686965.1-SNP	56	106	133	114	105	103	117	121	119	152	106	113	113	71	107	121	70	119	56	61	118	129	125	108	121	115	125	133	111	110	110	139	127	111	121	62	109	133	124	111	69	128	133	132	128	69	131	75	85
GP12.fasta-SNP	56	86	117	97	88	84	97	102	102	134	90	96	94	69	88	101	67	99	56	63	101	109	109	90	102	98	106	115	93	91	91	120	108	92	102	64	91	113	106	93	71	111	113	112	107	71	110	75	40
GP9.fasta-SNP	56	86	117	97	88	84	97	102	102	134	90	96	94	69	88	101	67	99	56	63	101	109	109	90	102	98	106	115	93	91	91	120	108	92	102	64	91	113	106	93	71	111	113	112	107	71	110	75	40
L35.fasta-SNP	89	98	130	110	101	99	110	118	115	150	27	108	106	102	25	115	100	115	88	94	114	119	115	85	117	92	121	129	106	107	107	131	123	88	116	95	86	126	118	106	100	122	126	125	121	101	124	108	97
L36.fasta-SNP	42	73	102	82	73	71	84	90	87	119	75	81	81	56	75	90	55	86	41	47	86	96	95	76	89	83	93	100	78	77	77	108	95	79	89	48	77	100	92	78	55	97	100	99	96	55	99	60	24
L37.fasta-SNP	122	115	131	128	117	115	128	135	131	92	138	125	123	135	138	116	133	131	121	127	131	137	131	138	133	147	131	145	123	122	122	141	139	143	131	128	139	143	135	123	132	142	143	142	138	132	141	137	131
L39.fasta-SNP	42	75	104	84	75	71	86	90	89	121	77	83	83	56	75	90	55	86	43	49	88	98	97	78	89	85	93	102	80	77	77	110	95	79	89	50	79	102	94	80	57	99	102	101	96	57	99	60	26
L42.fasta-SNP	40	70	99	79	70	68	81	87	84	116	72	78	78	54	72	87	52	83	39	45	83	93	91	72	86	80	90	97	75	75	75	104	92	76	86	46	73	97	88	75	53	93	97	96	93	53	96	59	26
L44.fasta-SNP	42	72	101	81	72	70	84	89	86	118	74	80	80	56	74	89	55	85	41	47	85	95	94	75	88	82	92	99	78	76	76	106	94	78	88	48	76	99	91	78	55	96	99	98	95	55	98	60	24
L58.fasta-SNP	39	71	100	80	71	67	82	86	85	117	73	79	79	53	71	86	51	82	40	46	84	94	92	73	85	81	89	98	76	74	74	105	91	75	85	47	74	98	89	76	54	94	98	97	92	54	95	58	27
L61.fasta-SNP	39	70	98	79	70	68	81	87	84	115	72	78	78	53	72	86	52	83	38	44	83	94	92	72	86	80	90	97	75	75	75	105	92	76	86	45	73	97	89	75	52	94	97	96	93	52	96	58	25
LHB13.fasta-SNP	96	91	106	102	93	91	102	110	106	51	112	100	99	109	112	91	107	106	95	101	106	112	106	113	108	121	106	120	99	97	97	117	113	117	103	101	113	119	111	99	108	114	119	118	114	107	117	113	104
LHB15.fasta-SNP	96	93	106	102	93	91	104	110	106	51	112	100	101	109	112	93	107	106	95	101	106	114	106	113	108	121	106	120	99	97	97	119	113	117	103	101	113	121	111	99	108	114	121	120	116	107	119	113	104
Reference	29	62	91	70	61	59	70	78	75	107	63	69	69	43	63	78	42	75	28	34	74	85	82	62	77	71	81	88	66	64	64	96	83	66	76	35	65	89	80	66	42	85	89	88	84	42	87	48	39
SC169.fasta-SNP	48	78	107	87	78	76	89	95	92	124	80	86	86	62	80	95	61	91	47	53	91	102	101	81	94	88	92	105	83	83	83	105	100	84	94	54	82	105	97	83	60	102	105	104	101	61	104	67	34
STX15.fasta-SNP	105	100	115	113	102	98	111	118	116	72	123	110	108	118	121	98	116	114	106	112	116	122	115	123	116	132	114	130	108	105	105	126	122	126	113	112	124	128	120	108	117	126	128	127	121	116	124	120	116
STX19.fasta-SNP	106	99	115	112	103	101	109	120	116	71	122	108	107	119	122	100	117	117	105	111	116	122	115	121	118	129	116	130	107	106	106	125	124	124	116	112	123	127	119	107	118	126	127	126	122	118	125	123	115
YSX2.fasta-SNP	87	80	95	93	82	80	92	100	96	68	102	90	88	100	102	80	98	96	86	92	96	99	96	103	98	111	96	110	88	87	87	106	104	108	96	92	104	108	100	88	97	105	108	107	103	96	106	102	96
ZJM-101.fasta-SNP	94	88	102	100	90	88	100	108	104	48	110	98	96	107	110	87	105	103	93	99	104	110	104	111	106	116	104	118	96	95	95	114	111	116	102	99	112	116	107	96	104	112	116	115	111	103	114	109	102
ZJM-150.fasta-SNP	92	85	100	98	87	85	96	105	101	45	107	95	93	105	107	85	103	101	91	97	101	106	101	108	103	116	103	115	93	91	91	113	108	113	99	97	109	113	105	93	102	110	113	112	108	101	111	106	100
ZJM-298.fasta-SNP	98	77	123	87	79	77	89	97	93	143	112	87	85	111	112	109	110	91	97	103	94	98	94	114	95	119	99	107	85	85	85	112	101	118	95	104	115	105	97	85	110	102	105	104	100	110	103	117	107
ZJM-299.fasta-SNP	94	60	119	70	62	60	73	56	52	139	107	46	68	107	107	104	106	76	93	99	54	60	53	109	54	116	52	66	68	44	44	87	60	113	54	100	110	88	81	68	106	86	88	87	83	106	86	113	103
ZJM-302.fasta-SNP	84	52	107	61	52	50	65	46	42	127	98	36	60	96	98	96	95	65	82	89	44	51	43	100	44	107	42	55	58	33	33	79	24	103	10	90	100	79	71	58	96	76	79	78	75	96	78	102	93
ZJM-304.fasta-SNP	102	99	114	110	101	97	111	117	115	59	120	109	107	115	118	96	113	113	103	109	115	121	115	121	115	129	119	129	107	104	104	133	120	123	111	109	121	127	119	107	116	121	127	126	120	115	123	119	112
ZJM-305.fasta-SNP	106	99	114	112	101	99	111	119	115	59	122	109	107	119	122	98	117	115	105	111	115	121	115	122	117	131	115	129	107	106	106	125	122	127	113	111	123	127	119	107	116	123	127	126	122	115	125	121	114
ZJM-310.fasta-SNP	102	99	114	110	101	97	111	117	115	59	120	109	107	115	118	96	113	113	103	109	115	121	115	121	115	129	119	129	107	104	104	133	120	123	111	109	121	127	119	107	116	121	127	126	120	115	123	119	112
ZJM-312.fasta-SNP	108	104	118	113	106	104	116	124	120	80	124	114	112	121	124	104	119	119	107	113	120	123	120	125	122	130	120	134	112	111	111	130	128	130	120	113	126	132	123	112	120	128	132	131	127	119	130	125	117
ZJM-314.fasta-SNP	86	52	111	65	54	50	64	46	44	130	101	36	60	99	99	94	98	66	87	93	44	52	45	102	44	110	42	58	60	33	33	79	50	105	42	94	104	80	73	60	98	80	80	79	73	98	76	103	97
ZJM-LWP2.fasta-SNP	90	56	115	69	58	54	69	50	48	135	105	40	64	103	103	98	101	70	91	97	48	55	48	106	48	114	46	62	64	38	38	82	54	109	47	98	107	84	76	63	102	83	84	83	77	102	80	107	101
ZJM-SC193.fasta-SNP	90	71	117	80	73	69	84	89	87	138	106	81	79	102	104	101	100	84	90	97	89	91	87	107	87	112	85	101	79	77	77	97	93	110	87	98	108	99	90	79	104	96	99	98	92	104	95	109	101
ZJM-SC231.fasta-SNP	31	82	113	91	84	80	93	99	98	133	85	92	90	46	83	97	45	95	33	38	97	103	105	87	98	91	102	112	89	88	88	117	104	89	98	39	88	110	102	89	46	107	110	109	103	46	106	50	63
ZJM-SC295.fasta-SNP	92	103	135	115	106	102	114	121	120	155	32	113	111	105	28	118	103	118	93	99	119	124	120	90	120	98	124	134	111	110	110	136	126	92	118	100	91	131	123	111	105	127	131	130	124	105	127	111	103
ZJM-SC49.fasta-SNP	44	77	106	86	77	73	88	92	91	123	79	85	85	58	77	92	57	88	45	51	90	101	99	80	91	87	95	104	82	80	80	112	97	81	91	52	81	104	96	82	59	101	104	103	98	59	101	63	32
ZJM-SC62.fasta-SNP	26	78	108	87	78	76	88	94	92	126	80	86	86	41	80	95	40	92	26	31	91	102	99	81	94	88	98	106	83	83	83	113	100	84	94	32	82	106	97	83	39	101	106	105	101	39	104	45	56
a35.fasta-SNP	112	109	122	118	109	107	121	127	123	67	128	117	117	125	128	109	123	123	111	117	123	131	123	129	125	137	129	137	115	114	114	143	130	133	121	117	129	137	127	115	124	129	137	136	132	123	135	129	120
a63.fasta-SNP	113	108	123	119	110	108	120	128	124	68	129	118	116	126	129	108	124	124	112	118	124	130	124	130	126	138	130	138	116	115	115	142	131	134	122	118	130	136	128	116	125	130	136	135	131	124	134	130	121
a75.fasta-SNP	100	97	112	108	99	95	109	115	113	57	118	107	105	113	116	95	111	111	101	107	113	118	113	119	113	127	117	127	105	101	101	131	118	121	108	107	119	125	117	105	114	120	125	124	118	113	121	117	110
[truncated: 1,497 more columns]
