# Supplementary material for: Antimicrobial resistance and population genomics of emerging multidrug-resistant Salmonella 4,[5],12:i:- in Guangdong, China
Source: mSystems. 2024 May 15;9(6):e01164-23. doi: 10.1128/msystems.01164-23 (PMC11237462; doi:10.1128/msystems.01164-23)
Supplement: Table S5 — Summary of the genome-wide significant and suggestive accessory genes associated with BAPS1 isolates identified by the GWAS analysis. [file msystems.01164-23-s0006.csv]

Gene	Location	Number present in BAP1 group (n = 153)	Number present in other groups (n = 1392)	Prevalence difference	Benjamini_H_p	Annotation	COG_category	COG annotation	Description	Preferred_name	GOs	PFAMs
group_9246	HI2 plasmid	146	84	89.39%	4.2784E-129	hypothetical protein			Endonuclease that specifically degrades the RNA of RNA- DNA hybrids	rnhA	GO:0003674,GO:0003824,GO:0004518,GO:0004519,GO:0004521,GO:0004523,GO:0004540,GO:0006139,GO:0006259,GO:0006260,GO:0006261,GO:0006271,GO:0006273,GO:0006401,GO:0006725,GO:0006807,GO:0008150,GO:0008152,GO:0009056,GO:0009057,GO:0009058,GO:0009059,GO:0009987,GO:0016070,GO:0016787,GO:0016788,GO:0016891,GO:0016893,GO:0019439,GO:0022616,GO:0033567,GO:0034641,GO:0034645,GO:0034655,GO:0043137,GO:0043170,GO:…	RNase_H
yjcD	HI2 plasmid	146	105	87.88%	6.1297E-121	Putative ATP-dependent DNA helicase YjcD	L	DNA helicase	DNA helicase	uvrD-2	-	UvrD-helicase,UvrD_C
group_6710	HI2 plasmid	145	103	87.37%	6.8372E-120	hypothetical protein	V	site-specific DNA-methyltransferase (adenine-specific) activity	site-specific DNA-methyltransferase (adenine-specific) activity	hsdM	-	HsdM_N,N6_Mtase
group_9242	HI2 plasmid	146	119	86.88%	3.2733E-116	hypothetical protein
group_3568	HI2 plasmid	141	105	84.61%	6.1425E-112	hypothetical protein	S	Competence protein	Competence protein	-	-	CoiA
hns_2	HI2 plasmid	146	155	84.29%	3.9809E-105	DNA-binding protein H-NS, plasmid	K	Belongs to the histone-like protein H-NS family	Belongs to the histone-like protein H-NS family	hns	-	Histone_HNS
group_4857	HI2 plasmid	146	168	83.36%	1.3484E-101	hypothetical protein	-	-	-	-	-	-
group_3563	HI2 plasmid	145	175	82.20%	5.83935E-98	hypothetical protein	-	-	-	-	-	-
group_6703	HI2 plasmid	145	176	82.13%	9.40549E-98	hypothetical protein
group_858	HI2 plasmid	96	9	62.10%	4.15106E-97	hypothetical protein	S	Domain of unknown function (DUF4165)	Domain of unknown function (DUF4165)	-	-	Big_3_2,Big_3_3,DUF4165
group_6707	HI2 plasmid	145	181	81.77%	1.4474E-96	hypothetical protein
group_2204	HI2 plasmid	146	192	81.63%	1.04539E-95	hypothetical protein	V	HNH endonuclease	HNH endonuclease	-	-	HNH_2
group_4848	HI2 plasmid	139	164	79.07%	7.42579E-91	hypothetical protein
group_6725	HI2 plasmid	146	219	79.69%	1.3859E-89	hypothetical protein	-	-	-	-	-	-
group_9247	HI2 plasmid	146	219	79.69%	1.3859E-89	hypothetical protein	-	-	-	-	-	-
group_3329	Chromosome	2	1117	-78.94%	4.15948E-88	hypothetical protein	S	amidase activity
group_4521	Chromosome	2	1117	-78.94%	4.15948E-88	hypothetical protein	S	Baseplate J-like protein
group_6257	Chromosome	2	1117	-78.94%	4.15948E-88	hypothetical protein	S	DNA circularisation protein N-terminus
group_8879	MGEs & ARGs	2	1117	-78.94%	4.15948E-88	hypothetical protein	S	Phage tail tube protein
group_2605	Chromosome	2	1116	-78.87%	5.81194E-88	hypothetical protein	-	-
group_8882	Chromosome	2	1116	-78.87%	5.81194E-88	hypothetical protein	S	Uncharacterized protein conserved in bacteria (DUF2313)
group_4519	MGEs & ARGs	2	1115	-78.79%	8.18475E-88	hypothetical protein	S	Phage tail sheath protein
group_8878	Chromosome	2	1115	-78.79%	8.18475E-88	hypothetical protein	S	Protein of unknown function (DUF2635)	Protein of unknown function (DUF2635)	-	-	DUF2635
group_2770	HI2 plasmid	145	220	78.97%	8.44035E-88	hypothetical protein	L	Domain of unknown function (DUF4942)	Domain of unknown function (DUF4942)	-	-	DUF4942
group_8877	Chromosome	2	1114	-78.72%	1.15994E-87	hypothetical protein	-	-	-	-	-	-
group_6678	HI2 plasmid	125	105	74.16%	1.26338E-87	hypothetical protein
group_3578	HI2 plasmid	146	232	78.76%	4.64631E-87	hypothetical protein	-	-	-	-	-	-
group_6256	Chromosome	1	1098	-78.23%	4.69136E-87	hypothetical protein	-	-
group_29534	MGEs & ARGs	1	1097	-78.15%	6.85728E-87	hypothetical protein	S	Phage gp6-like head-tail connector protein
group_3571	HI2 plasmid	146	234	78.61%	1.09148E-86	hypothetical protein
group_4851	HI2 plasmid	146	235	78.54%	1.70231E-86	hypothetical protein	-	-	-	-	-	-
group_4520	MGEs & ARGs	3	1117	-78.28%	3.17439E-86	hypothetical protein	S	Bacteriophage Mu Gp45 protein
group_8880	MGEs & ARGs	3	1117	-78.28%	3.17439E-86	hypothetical protein	S	Phage tail assembly chaperone proteins, E, or 41 or 14	Phage tail assembly chaperone proteins, E, or 41 or 14	-	-	Phage_TAC_7
group_6718	HI2 plasmid	146	237	78.40%	3.94323E-86	hypothetical protein	K	Helix-turn-helix domain	Helix-turn-helix domain	hipB	-	HTH_3
group_1301	Chromosome	28	1282	-73.80%	3.94323E-86	hypothetical protein
group_11599	MGEs & ARGs	3	1116	-78.21%	4.47938E-86	hypothetical protein	S	Phage protein GP46
group_6711	HI2 plasmid	146	238	78.33%	5.91226E-86	hypothetical protein
hipA	HI2 plasmid	146	239	78.26%	9.21785E-86	Serine/threonine-protein kinase toxin HipA	S	HipA N-terminal domain	HipA N-terminal domain	hipA	-	Couple_hipA,HipA_C
group_3372	Chromosome	30	1289	-72.99%	1.09224E-85	hypothetical protein	-	-	-	-	-	-
group_9229	Chromosome	105	44	65.47%	1.69436E-85	hypothetical protein
group_9230	Chromosome	105	44	65.47%	1.69436E-85	hypothetical protein
smc	HI2 plasmid	144	225	77.95%	2.92641E-85	Chromosome partition protein Smc
group_4914	HI2 plasmid	139	189	77.27%	3.36512E-85	hypothetical protein	-	-	-	-	-	-
group_6317	Chromosome	28	1278	-73.51%	5.7192E-85	hypothetical protein	V	Abortive	Abortive	-	-	Abi_2
group_6255	MGEs & ARGs	2	1097	-77.50%	8.27208E-85	hypothetical protein	S	Phage head-tail joining protein
group_8881	Chromosome	1	1082	-77.08%	1.90006E-84	hypothetical protein
group_543	Chromosome	1	1080	-76.93%	4.10976E-84	hypothetical protein	S	N-acetylmuramoyl-L-alanine amidase activity
group_4830	Chromosome	105	47	65.25%	4.61562E-84	hypothetical protein	O	Antitermination protein	Antitermination protein	-	-	Antiterm
group_9228	Chromosome	104	45	64.74%	9.10793E-84	hypothetical protein	S	Psort location Cytoplasmic, score 8.96	Psort location Cytoplasmic, score 8.96	-	-	-
group_6691	HI2 plasmid	143	225	77.30%	1.13071E-83	hypothetical protein	-	-	-	-	-	-
group_9222	Chromosome	105	48	65.18%	1.33745E-83	hypothetical protein	S	HNH endonuclease
group_6684	HI2 plasmid	134	165	75.73%	1.39474E-83	hypothetical protein
group_6323	Chromosome	31	1286	-72.12%	1.75512E-83	hypothetical protein
group_9227	Chromosome	104	46	64.67%	2.60133E-83	hypothetical protein			DnaB-like helicase C terminal domain	-	-	DnaB,DnaB_C
group_9226	Chromosome	104	47	64.60%	7.92017E-83	hypothetical protein	S	NinF protein
group_1759	MGEs & ARGs	32	1288	-71.61%	8.34544E-83	hypothetical protein	I	DNA/protein translocase of phage P22 injectosome
group_6653	Chromosome	105	50	65.04%	1.08761E-82	hypothetical protein	-	-
group_6664	Chromosome	104	48	64.53%	2.21904E-82	hypothetical protein	S	Pfam:Inj_translocase
group_6665	Chromosome	104	48	64.53%	2.21904E-82	hypothetical protein	-	-	-	-	-	-
group_9233	Chromosome	104	48	64.53%	2.21904E-82	hypothetical protein
hin	Chromosome	2	1082	-76.42%	2.55989E-82	DNA-invertase hin	L	Site-specific recombinases, DNA invertase Pin homologs	Site-specific recombinases, DNA invertase Pin homologs	pinE	GO:0000150,GO:0003674,GO:0003824,GO:0006139,GO:0006259,GO:0006310,GO:0006725,GO:0006807,GO:0008150,GO:0008152,GO:0009987,GO:0034641,GO:0043170,GO:0044237,GO:0044238,GO:0044260,GO:0046483,GO:0071704,GO:0090304,GO:0140097,GO:1901360	HTH_7,Resolvase
group_6832	HI2 plasmid	140	210	76.42%	3.49618E-82	hypothetical protein
group_9220	MGEs & ARGs	106	54	65.40%	3.62575E-82	hypothetical protein	S	Lambda Phage CIII
group_6659	Chromosome	104	49	64.45%	6.17314E-82	hypothetical protein	S	exonuclease activity
group_9224	Chromosome	104	49	64.45%	6.17314E-82	hypothetical protein	S	sequence-specific DNA binding
group_4829	Chromosome	105	52	64.89%	7.7998E-82	hypothetical protein	S	Phosphoadenosine phosphosulfate reductase family
group_6650	Chromosome	105	52	64.89%	7.7998E-82	hypothetical protein
dinI_2	Chromosome	0	1050	-75.43%	7.7998E-82	DNA damage-inducible protein I	S	DinI-like family
group_6262	MGEs & ARGs	0	1050	-75.43%	7.7998E-82	hypothetical protein	L	Belongs to the 'phage' integrase family	Belongs to the 'phage' integrase family	-	-	Phage_integrase
group_3378	Chromosome	29	1271	-72.35%	1.10809E-81	hypothetical protein
group_6660	Chromosome	103	47	63.94%	1.17955E-81	hypothetical protein	-	-
group_9223	Chromosome	104	50	64.38%	1.65666E-81	LexA repressor	S	Peptidase S24-like
group_956	Chromosome	1	1063	-75.71%	1.89794E-81	hypothetical protein	L	3' exoribonuclease, RNase T-like	3' exoribonuclease, RNase T-like	-	-	DUF5051
group_8959	Chromosome	31	1279	-71.62%	1.9712E-81	hypothetical protein	-	-	-	-	-	-
group_2109	Chromosome	29	1270	-72.28%	1.9712E-81	hypothetical protein	L	Superfamily II helicase and inactivated derivatives	Superfamily II helicase and inactivated derivatives	Z012_01240	-	DUF927,Prim_Zn_Ribbon,Toprim_3
group_8965	Chromosome	29	1270	-72.28%	1.9712E-81	hypothetical protein
group_6647	Chromosome	105	53	64.82%	1.9712E-81	hypothetical protein	-	-
group_6648	Chromosome	105	53	64.82%	1.9712E-81	hypothetical protein	S	Ead/Ea22-like protein
group_9236	HI2 plasmid	142	229	76.36%	1.99955E-81	hypothetical protein			-	-	-	-
group_6329	Chromosome	32	1283	-71.25%	2.27283E-81	hypothetical protein	-	-	-	-	-	-
group_1550	Chromosome	104	51	64.31%	4.21535E-81	hypothetical protein	S	viral entry into host cell
group_6656	MGEs & ARGs	104	51	64.31%	4.21535E-81	hypothetical protein	S	Bacteriophage CII protein
group_6666	Chromosome	104	51	64.31%	4.21535E-81	hypothetical protein	-	-	-	-	-	-
group_3625	HI2 plasmid	137	195	75.53%	4.4424E-81	hypothetical protein	U	Bacterial conjugation TrbI-like protein	Bacterial conjugation TrbI-like protein	traB	-	TrbI
group_3549	Chromosome	105	54	64.75%	5.14362E-81	hypothetical protein	-	-
group_9217	Chromosome	106	57	65.19%	5.80473E-81	hypothetical protein	S	Family of unknown function (DUF5444)	Family of unknown function (DUF5444)	-	-	DUF5444
group_9330	HI2 plasmid	139	210	75.76%	8.52589E-81	hypothetical protein
group_9231	MGEs & ARGs	105	55	64.68%	1.39576E-80	hypothetical protein	S	Bacteriophage Rz lysis protein
group_2767	MGEs & ARGs	106	58	65.11%	1.53261E-80	hypothetical protein	S	Accessory recombination function protein	Accessory recombination function protein	-	-	Phage_Arf
group_4907	HI2 plasmid	140	219	75.77%	1.99296E-80	hypothetical protein	D	AAA domain	AAA domain	-	-	AAA_31
group_2784	HI2 plasmid	142	235	75.93%	2.80492E-80	hypothetical protein	T	tellurium resistance protein	tellurium resistance protein	-	-	TerD,vWA-TerF-like
group_4876	HI2 plasmid	142	235	75.93%	2.80492E-80	hypothetical protein	S	von Willebrand factor type A domain	von Willebrand factor type A domain	-	-	VWA
group_6767	HI2 plasmid	142	235	75.93%	2.80492E-80	hypothetical protein	S	von willebrand factor, type A	von willebrand factor, type A	-	-	TerY_C,VWA
group_6667	Chromosome	104	53	64.17%	3.02415E-80	hypothetical protein	-	-	-	-	-	-
group_9216	Chromosome	104	53	64.17%	3.02415E-80	hypothetical protein	-	-
virB	HI2 plasmid	140	220	75.70%	3.02415E-80	Virulence regulon transcriptional activator VirB	K	ParB family	ParB family	-	-	ParB,ParBc
group_3638	HI2 plasmid	130	157	73.69%	3.47188E-80	hypothetical protein
group_6645	Chromosome	105	56	64.60%	3.47971E-80	hypothetical protein	-	-
group_6549	Chromosome	1	1054	-75.06%	3.72894E-80	hypothetical protein	D	nuclear chromosome segregation	nuclear chromosome segregation	-	-	DUF4150,NLPC_P60
alx_2	HI2 plasmid	142	236	75.86%	3.72894E-80	Putative membrane-bound redox modulator Alx	P	Integral membrane protein TerC family	Integral membrane protein TerC family	terC	-	PGPGW,TerC
group_4863	HI2 plasmid	142	236	75.86%	3.72894E-80	hypothetical protein	T	tellurium resistance protein	tellurium resistance protein	terA	-	TerD
yceD_5	HI2 plasmid	142	236	75.86%	3.72894E-80	General stress protein 16U	T	TerD domain	TerD domain	terX	-	TerD
group_6732	HI2 plasmid	142	236	75.86%	3.72894E-80	hypothetical protein	P	Tellurite resistance protein TerB	Tellurite resistance protein TerB	terB	-	TerB
group_6739	HI2 plasmid	142	236	75.86%	3.72894E-80	hypothetical protein	G	COG2301 Citrate lyase beta subunit	COG2301 Citrate lyase beta subunit	-	-	C-C_Bond_Lyase
group_6746	HI2 plasmid	142	236	75.86%	3.72894E-80	hypothetical protein	-	-	-	terW	-	-
yceD_2	HI2 plasmid	142	236	75.86%	3.72894E-80	General stress protein 16U	T	Stress protein	Stress protein	terE	-	TerD
yceD_3	HI2 plasmid	142	236	75.86%	3.72894E-80	General stress protein 16U	T	Stress protein	Stress protein	terD	-	TerD
yceD_4	HI2 plasmid	142	236	75.86%	3.72894E-80	General stress protein 16U	T	tellurium resistance protein	tellurium resistance protein	terZ	-	TerD
group_9272	HI2 plasmid	142	236	75.86%	3.72894E-80	hypothetical protein	S	phosphatase activity	phosphatase activity	-	-	Hydrolase_3,S6PP
stiP	HI2 plasmid	142	236	75.86%	3.72894E-80	Cysteine protease StiP	J	PELOTA RNA binding domain	PELOTA RNA binding domain	stiP	GO:0000902,GO:0003674,GO:0003824,GO:0006508,GO:0006807,GO:0008150,GO:0008152,GO:0008233,GO:0008234,GO:0009653,GO:0009987,GO:0010467,GO:0016043,GO:0016485,GO:0016540,GO:0016787,GO:0019538,GO:0032502,GO:0032989,GO:0043170,GO:0044238,GO:0048856,GO:0048869,GO:0051604,GO:0070011,GO:0071704,GO:0071840,GO:0140096,GO:1901564	PELOTA,PRTase
group_9284	HI2 plasmid	142	236	75.86%	3.72894E-80	hypothetical protein	S	Protein of unknown function (DUF4236)	Protein of unknown function (DUF4236)	-	-	DUF4236
group_4923	HI2 plasmid	139	214	75.48%	4.68983E-80	hypothetical protein	K	DNA binding	DNA binding	-	-	KorB,ParBc
group_6791	HI2 plasmid	139	214	75.48%	4.68983E-80	hypothetical protein	-	-	-	-	-	-
group_6546	Chromosome	1	1053	-74.99%	5.1002E-80	hypothetical protein	S	response to oxidative stress	response to oxidative stress	yfdS	GO:0006950,GO:0006979,GO:0008150,GO:0050896	-
group_9234	Chromosome	104	54	64.09%	7.11065E-80	hypothetical protein	S	Arc-like DNA binding domain
group_4826	Chromosome	105	57	64.53%	7.99926E-80	hypothetical protein	L	provirus excision
group_6661	Chromosome	105	57	64.53%	7.99926E-80	hypothetical protein	S	KilA-N domain
group_9108	Chromosome	1	1051	-74.85%	1.01175E-79	hypothetical protein	S	Pyocin activator protein PrtN	Pyocin activator protein PrtN	-	-	PyocinActivator
group_9109	Chromosome	1	1051	-74.85%	1.01175E-79	hypothetical protein	S	Toxin YafO, type II toxin-antitoxin system	Toxin YafO, type II toxin-antitoxin system	-	-	YafO_toxin
group_9110	Chromosome	1	1051	-74.85%	1.01175E-79	hypothetical protein
group_3597	HI2 plasmid	139	216	75.33%	1.15774E-79	hypothetical protein	S	Toprim domain	Toprim domain	-	-	Toprim_3
group_377	MGEs & ARGs	126	139	72.37%	1.56344E-79	Tn3 family transposase TnAs1	L	Domain of unknown function (DUF4158)	Domain of unknown function (DUF4158)	-	-	DDE_Tnp_Tn3,DUF4158
group_3384	Chromosome	35	1289	-69.72%	1.63111E-79	hypothetical protein	-	-	-	-	-	-
group_801	Chromosome	35	1289	-69.72%	1.63111E-79	hypothetical protein
group_8971	Chromosome	35	1289	-69.72%	1.63111E-79	hypothetical protein	-	-	-	-	-	-
group_1937	HI2 plasmid	139	218	75.19%	2.91765E-79	hypothetical protein	P	von Willebrand factor type A domain
group_31	HI2 plasmid	141	233	75.42%	3.00467E-79	DNA-cytosine methyltransferase	H	C-5 cytosine-specific DNA methylase	C-5 cytosine-specific DNA methylase	dcm	-	DNA_methylase
group_6670	HI2 plasmid	132	173	73.85%	3.68771E-79	hypothetical protein	-	-	-	-	-	-
group_6826	HI2 plasmid	140	226	75.27%	3.90065E-79	hypothetical protein	-	-	-	-	-	-
hha_2	HI2 plasmid	141	234	75.35%	4.62072E-79	Hemolysin expression-modulating protein Hha	S	Haemolysin expression modulating protein	Haemolysin expression modulating protein	-	-	HHA
group_9311	HI2 plasmid	141	234	75.35%	4.62072E-79	hypothetical protein	U	Signal peptidase, peptidase S26	Signal peptidase, peptidase S26	-	-	Peptidase_S26
group_3366	Chromosome	33	1279	-70.31%	4.78805E-79	hypothetical protein	L	Plasmid pRiA4b ORF-3-like protein	Plasmid pRiA4b ORF-3-like protein	-	-	PRiA4_ORF3
group_8953	Chromosome	33	1279	-70.31%	4.78805E-79	hypothetical protein	S	PerC transcriptional activator	PerC transcriptional activator	-	-	PerC
group_8996	MGEs & ARGs	33	1279	-70.31%	4.78805E-79	hypothetical protein	K	Helix-turn-helix domain	Helix-turn-helix domain	alpA	-	Phage_AlpA
group_9232	Chromosome	106	62	64.83%	5.05559E-79	hypothetical protein	-	-	-	-	-	-
group_4574	Chromosome	34	1283	-69.95%	5.70378E-79	hypothetical protein
group_2799	HI2 plasmid	141	235	75.27%	6.99747E-79	hypothetical protein	T	Protein phosphatase 2C	Protein phosphatase 2C	-	-	PP2C_2
group_1812	HI2 plasmid	141	236	75.20%	1.06002E-78	hypothetical protein	S	TraU protein
group_3950	MGEs & ARGs	141	236	75.20%	1.06002E-78	hypothetical protein	L	Belongs to the 'phage' integrase family	Belongs to the 'phage' integrase family	-	-	Phage_int_SAM_4,Phage_integrase
group_4895	HI2 plasmid	141	236	75.20%	1.06002E-78	hypothetical protein
group_6753	HI2 plasmid	141	236	75.20%	1.06002E-78	hypothetical protein	-	-	-	-	-	-
group_6760	HI2 plasmid	141	236	75.20%	1.06002E-78	hypothetical protein	S	von Willebrand factor type A domain	von Willebrand factor type A domain	terY	-	VWA
group_6773	HI2 plasmid	141	236	75.20%	1.06002E-78	hypothetical protein	-	-	-	-	-	-
group_9322	HI2 plasmid	140	229	75.05%	1.42159E-78	hypothetical protein
group_1555	HI2 plasmid	133	182	73.85%	1.66268E-78	hypothetical protein	-	-
group_6781	HI2 plasmid	139	222	74.90%	1.68586E-78	hypothetical protein	-	-	-	-	-	-
group_6802	HI2 plasmid	139	222	74.90%	1.68586E-78	hypothetical protein
group_8947	Chromosome	33	1277	-70.17%	1.72884E-78	hypothetical protein	-	-	-	-	-	-
group_1504	Chromosome	36	1289	-69.07%	2.69153E-78	hypothetical protein	K	Antirepressor
uvrD_1	HI2 plasmid	137	209	74.53%	2.87026E-78	DNA helicase II	L	UvrD-like helicase C-terminal domain
group_2912	Chromosome	1	1041	-74.13%	3.02594E-78	hypothetical protein	S	PerC transcriptional activator	PerC transcriptional activator	yfdN	-	PerC
group_2186	Chromosome	105	61	64.25%	3.10887E-78	hypothetical protein	-	-	-	-	-	-
group_9225	Chromosome	105	61	64.25%	3.10887E-78	hypothetical protein	S	Protein of unknown function (DUF2740)
dam_4	HI2 plasmid	140	231	74.91%	3.35952E-78	DNA adenine methylase	L	D12 class N6 adenine-specific DNA methyltransferase	D12 class N6 adenine-specific DNA methyltransferase	-	-	MethyltransfD12
group_8989	Chromosome	35	1284	-69.37%	4.8552E-78	hypothetical protein	S	Domain of unknown function (DUF4222)	Domain of unknown function (DUF4222)	-	-	DUF4222
group_4904	HI2 plasmid	140	232	74.84%	5.25937E-78	hypothetical protein	-	-	-	-	-	-
group_2176	HI2 plasmid	133	185	73.64%	7.47861E-78	hypothetical protein
group_6798	HI2 plasmid	140	233	74.76%	8.16989E-78	hypothetical protein	-	-	-	-	-	-
group_9304	HI2 plasmid	140	233	74.76%	8.16989E-78	hypothetical protein
group_3593	HI2 plasmid	139	226	74.61%	1.00918E-77	hypothetical protein	-	-	-	-	-	-
group_3630	HI2 plasmid	139	226	74.61%	1.00918E-77	hypothetical protein	K	DNA binding	DNA binding	-	-	-
parM	plasmid	140	234	74.69%	1.24447E-77	Plasmid segregation protein ParM	O	PFAM StbA family protein
traC_2	HI2 plasmid	140	234	74.69%	1.24447E-77	Protein TraC	U	F pilus assembly Type-IV secretion system for plasmid transfer	F pilus assembly Type-IV secretion system for plasmid transfer	-	-	AAA0,TraC_F_IV
group_6812	HI2 plasmid	140	234	74.69%	1.24447E-77	hypothetical protein	S	TraK protein	TraK protein	-	-	TraK
group_9295	HI2 plasmid	140	234	74.69%	1.24447E-77	hypothetical protein	-	-	-	-	-	-
group_3602	HI2 plasmid	140	235	74.62%	1.83084E-77	hypothetical protein	S	Protein of unknown function (DUF3150)	Protein of unknown function (DUF3150)	-	-	DUF3150
group_3628	HI2 plasmid	140	235	74.62%	1.83084E-77	hypothetical protein	-	-	-	-	-	-
group_3955	HI2 plasmid	140	235	74.62%	1.83084E-77	hypothetical protein	S	PFAM Protein kinase domain	PFAM Protein kinase domain	-	-	Pkinase
group_4901	HI2 plasmid	140	235	74.62%	1.83084E-77	hypothetical protein	-	-	-	-	-	-
group_4911	HI2 plasmid	140	235	74.62%	1.83084E-77	hypothetical protein	S	Type IV conjugative transfer system lipoprotein (TraV)	Type IV conjugative transfer system lipoprotein (TraV)	-	-	TraV
group_4925	HI2 plasmid	140	235	74.62%	1.83084E-77	hypothetical protein
group_6777	HI2 plasmid	140	235	74.62%	1.83084E-77	hypothetical protein	-	-	-	-	-	-
group_6795	HI2 plasmid	140	235	74.62%	1.83084E-77	hypothetical protein	S	AAA domain (Cdc48 subfamily)	AAA domain (Cdc48 subfamily)	-	-	AAA_5
group_6810	HI2 plasmid	140	235	74.62%	1.83084E-77	hypothetical protein	O	Required for disulfide bond formation in some periplasmic proteins. Acts by transferring its disulfide bond to other proteins and is reduced in the process	Required for disulfide bond formation in some periplasmic proteins. Acts by transferring its disulfide bond to other proteins and is reduced in the process	-	-	-
group_6815	HI2 plasmid	140	235	74.62%	1.83084E-77	hypothetical protein	S	TraE protein	TraE protein	-	-	TraE
group_7862	HI2 plasmid	140	235	74.62%	1.83084E-77	hypothetical protein	S	DNA replication terminus site-binding protein (Ter protein)	DNA replication terminus site-binding protein (Ter protein)	-	-	Ter
group_9299	HI2 plasmid	140	235	74.62%	1.83084E-77	hypothetical protein
group_3586	HI2 plasmid	140	236	74.55%	2.79022E-77	hypothetical protein	HJ	COG0458 Carbamoylphosphate synthase large subunit (split gene in MJ)	COG0458 Carbamoylphosphate synthase large subunit (split gene in MJ)	-	-	ATPgrasp_Ter
group_3605	HI2 plasmid	140	236	74.55%	2.79022E-77	hypothetical protein	-	-	-	-	-	-
group_4887	HI2 plasmid	140	236	74.55%	2.79022E-77	hypothetical protein	-	-	-	-	-	-
group_4898	HI2 plasmid	140	236	74.55%	2.79022E-77	hypothetical protein	-	-	-	-	-	-
group_9315	HI2 plasmid	140	236	74.55%	2.79022E-77	hypothetical protein	-	-	-	-	-	-
group_9318	HI2 plasmid	140	236	74.55%	2.79022E-77	hypothetical protein	-	-	-	-	-	-
group_8977	Chromosome	35	1281	-69.15%	3.36233E-77	hypothetical protein
group_2207	HI2 plasmid	139	229	74.40%	3.49723E-77	hypothetical protein	F	Phosphoribosyl transferase	Phosphoribosyl transferase	-	-	PRTase_2,TRSP
group_4919	HI2 plasmid	139	229	74.40%	3.49723E-77	hypothetical protein	-	-	-	-	-	-
group_9328	HI2 plasmid	139	229	74.40%	3.49723E-77	hypothetical protein	-	-	-	-	-	-
group_3614	HI2 plasmid	136	208	73.95%	3.93851E-77	hypothetical protein	-	-	-	-	-	-
repB	HI2 plasmid	139	230	74.33%	5.45706E-77	RepFIB replication protein A	S	RePlication protein	RePlication protein	-	-	Rep_3
group_9325	HI2 plasmid	139	230	74.33%	5.45706E-77	hypothetical protein
group_3545	HI2 plasmid	139	231	74.25%	8.54763E-77	hypothetical protein	L	Domain of unknown function (DUF4942)	Domain of unknown function (DUF4942)	-	-	DUF4942
group_6784	HI2 plasmid	139	231	74.25%	8.54763E-77	hypothetical protein	-	-	-	-	-	-
group_6649	Chromosome	102	56	62.64%	1.03578E-76	hypothetical protein	S	Protein of unknown function (DUF2737)
intS_2	MGEs & ARGs	35	1279	-69.01%	1.26911E-76	Prophage integrase IntS	L	Belongs to the 'phage' integrase family	Belongs to the 'phage' integrase family	intS	-	Arm-DNA-bind_3,Phage_integrase
group_3632	HI2 plasmid	139	232	74.18%	1.32317E-76	hypothetical protein
group_4891	HI2 plasmid	139	232	74.18%	1.32317E-76	hypothetical protein	-	-	-	-	-	-
group_2768	Chromosome	103	60	63.01%	2.89237E-76	hypothetical protein	S	NinB protein
group_6787	HI2 plasmid	139	234	74.04%	3.23867E-76	hypothetical protein
group_9308	HI2 plasmid	139	234	74.04%	3.23867E-76	hypothetical protein	-	-	-	-	-	-
group_4883	HI2 plasmid	139	235	73.97%	5.04259E-76	hypothetical protein	-	-	-	-	-	-
group_6817	HI2 plasmid	139	235	73.97%	5.04259E-76	hypothetical protein	S	TraL protein	TraL protein	-	-	TraL
group_6820	HI2 plasmid	139	236	73.90%	7.87844E-76	hypothetical protein	-	-	-	-	-	-
group_2806	HI2 plasmid	138	229	73.74%	9.57148E-76	hypothetical protein	-	-	-	-	-	-
group_3555	HI2 plasmid	133	195	72.92%	9.7545E-76	hypothetical protein
group_2676	Chromosome	1	1023	-72.84%	1.23363E-75	hypothetical protein	-	-	-	ymfL	-	-
group_2229	HI2 plasmid	138	232	73.53%	3.70078E-75	hypothetical protein	S	Type-F conjugative transfer system pilin assembly protein	Type-F conjugative transfer system pilin assembly protein	-	-	TrbC_Ftype
group_6535	Chromosome	1	1016	-72.33%	1.32798E-74	hypothetical protein
group_9107	Chromosome	1	1015	-72.26%	1.85264E-74	hypothetical protein	-	-	-	-	-	-
group_6857	HI2 plasmid	114	104	67.04%	2.4799E-74	hypothetical protein	-	-	-	-	-	-
group_2525	Chromosome	109	86	65.06%	5.87585E-74	Protein-disulfide oxidoreductase DsbI	C	Required for disulfide bond formation in some proteins. Part of a redox system composed of DsbI and DsbL that mediates formation of an essential disulfide bond in AssT	Required for disulfide bond formation in some proteins. Part of a redox system composed of DsbI and DsbL that mediates formation of an essential disulfide bond in AssT	dsbI	-	DsbB
ble	MGEs & ARGs	83	18	52.96%	6.49942E-74	Bleomycin resistance protein	E	Glyoxalase-like domain	Glyoxalase-like domain	-	-	-
group_6663	Chromosome	106	76	63.82%	8.67982E-74	hypothetical protein	S	Terminase-like family	Terminase-like family	-	-	Terminase_6,Terminase_6C
group_4982	MGEs & ARGs	114	106	66.89%	9.92901E-74	IS4 family transposase ISAba33	L	Transposase DDE domain	Transposase DDE domain	-	-	DDE_Tnp
group_1527	Chromosome	1	1009	-71.83%	1.34491E-73	hypothetical protein	S	5'-deoxynucleotidase activity
lexA_1	Chromosome	1	1005	-71.54%	5.03942E-73	LexA repressor	S	LexA DNA binding domain
group_588	HI2 plasmid	136	233	72.15%	3.89525E-72	hypothetical protein	-	-	-	-	-	-
group_1569	HI2 plasmid	129	192	70.52%	4.83699E-71	hypothetical protein	S	Protein of unknown function (DUF1173)
group_2197	HI2 plasmid	133	218	71.27%	5.68554E-71	hypothetical protein	L	Staphylococcal nuclease homologue	Staphylococcal nuclease homologue	-	-	Excalibur,SNase
group_2225	HI2 plasmid	135	233	71.50%	9.27469E-71	hypothetical protein	S	Type-1V conjugative transfer system mating pair stabilisation	Type-1V conjugative transfer system mating pair stabilisation	traN	-	TraN
group_2810	HI2 plasmid	134	226	71.35%	9.46408E-71	hypothetical protein	-	-	-	-	-	-
group_4841	HI2 plasmid	133	220	71.12%	1.39876E-70	hypothetical protein
group_1563	HI2 plasmid	131	214	70.25%	4.01521E-69	hypothetical protein	-	-
group_3609	HI2 plasmid	133	228	70.55%	4.98944E-69	hypothetical protein	-	-	-	-	-	-
group_6830	HI2 plasmid	133	228	70.55%	4.98944E-69	hypothetical protein
group_9105	Chromosome	1	973	-69.25%	1.2982E-68	hypothetical protein	K	Putative antitoxin of bacterial toxin-antitoxin system, YdaS/YdaT	Putative antitoxin of bacterial toxin-antitoxin system, YdaS/YdaT	croE	-	YdaS_antitoxin
group_2607	Chromosome	2	986	-69.53%	3.00508E-68	hypothetical protein	S	Caudovirales tail fibre assembly protein, lambda gpK	Caudovirales tail fibre assembly protein, lambda gpK	-	-	Caudo_TAP
group_6539	Chromosome	1	966	-68.74%	1.09573E-67	hypothetical protein	-	-	-	yfdP	GO:0006950,GO:0006979,GO:0008150,GO:0050896	-
group_1146	MGEs & ARGs	76	15	48.60%	1.14602E-67	sul2	H	Catalyzes the condensation of para-aminobenzoate (pABA) with 6-hydroxymethyl-7,8-dihydropterin diphosphate (DHPt-PP) to form 7,8-dihydropteroate (H2Pte), the immediate precursor of folate derivatives
group_1806	HI2 plasmid	129	209	69.30%	1.50376E-67	hypothetical protein	S	Competence protein
dnaB_3	Chromosome	105	91	62.09%	1.51288E-67	Replicative DNA helicase	S	DnaB-like helicase N terminal domain
group_1361	Chromosome	101	77	60.48%	1.74692E-67	hypothetical protein	-	-
group_1777	Chromosome	1	963	-68.53%	2.65986E-67	hypothetical protein	S	Uncharacterized conserved protein (DUF2303)
group_756	Chromosome	2	977	-68.88%	4.78427E-67	hypothetical protein	G	cellulose 1,4-beta-cellobiosidase activity	cellulose 1,4-beta-cellobiosidase activity	-	-	-
group_828	Chromosome	1	961	-68.38%	4.81818E-67	hypothetical protein	S	Caudovirus prohead serine protease	Caudovirus prohead serine protease	-	-	Peptidase_S78
cmlA1	MGEs & ARGs	99	72	59.53%	6.54375E-67	cmlA1	EGP	Drug resistance transporter Bcr CflA subfamily	Drug resistance transporter Bcr CflA subfamily	-	-	MFS
group_3553	Chromosome	104	91	61.44%	2.17833E-66	hypothetical protein	S	DNA replication
group_2278	Chromosome	100	77	59.83%	2.49596E-66	hypothetical protein	-	-	-	-	-	-
group_3554	Chromosome	105	95	61.80%	2.57339E-66	hypothetical protein	-	-
group_2765	Chromosome	106	99	62.17%	2.85575E-66	hypothetical protein	S	Rad52/22 family double-strand break repair protein
qorB_1	Chromosome	152	445	67.38%	2.98677E-65	Quinone oxidoreductase 2
group_2264	MGEs & ARGs	99	77	59.17%	3.50434E-65	IS3 family transposase IS2	L	DNA integration	DNA integration	-	GO:0006139,GO:0006351,GO:0006725,GO:0006807,GO:0008150,GO:0008152,GO:0009058,GO:0009059,GO:0009987,GO:0010467,GO:0016070,GO:0018130,GO:0019438,GO:0032774,GO:0034641,GO:0034645,GO:0034654,GO:0043170,GO:0044237,GO:0044238,GO:0044249,GO:0044260,GO:0044271,GO:0046483,GO:0071704,GO:0090304,GO:0097659,GO:1901360,GO:1901362,GO:1901576	HTH_21,rve
group_6893	MGEs & ARGs	99	77	59.17%	3.50434E-65	IS3 family transposase ISEc27	L	transposase activity	transposase activity	-	-	HTH_Tnp
group_9379	HI2 plasmid	131	235	68.74%	3.82351E-65	hypothetical protein	S	Initiator Replication protein	Initiator Replication protein	repA	-	Rep_3
group_948	Chromosome	1	946	-67.31%	3.93491E-65	hypothetical protein	K	Helix-turn-helix domain	Helix-turn-helix domain	yfdO	GO:0006950,GO:0006979,GO:0008150,GO:0050896	HTH_36,Phg_2220_C
group_1339	Chromosome	105	99	61.52%	4.01226E-65	hypothetical protein	S	Ead/Ea22-like protein
group_4837	Chromosome	105	99	61.52%	4.01226E-65	hypothetical protein	-	-
group_2189	Chromosome	104	97	61.01%	1.436E-64	hypothetical protein	S	P22 coat protein - gene protein 5	P22 coat protein - gene protein 5	-	-	P22_CoatProtein
group_6662	Chromosome	106	106	61.67%	3.04528E-64	hypothetical protein	S	Protein of unknown function (DUF2560)	Protein of unknown function (DUF2560)	-	-	DUF2560
group_4835	Chromosome	106	111	61.31%	7.58304E-63	hypothetical protein	S	DNA-packaging protein gp3	DNA-packaging protein gp3	-	-	GP3_package
group_6655	Chromosome	106	114	61.09%	4.94022E-62	hypothetical protein	S	Superinfection exclusion protein B
yfdG_2	Chromosome	101	96	59.12%	1.8139E-61	Prophage bactoprenol-linked glucose translocase	U	Involved in O antigen modification. Involved in the translocation of bactoprenol-linked glucose across the cytoplasmic membrane	Involved in O antigen modification. Involved in the translocation of bactoprenol-linked glucose across the cytoplasmic membrane	gtrA	GO:0000166,GO:0003674,GO:0003824,GO:0003870,GO:0005488,GO:0005575,GO:0005623,GO:0005886,GO:0006725,GO:0006778,GO:0006779,GO:0006783,GO:0006807,GO:0008150,GO:0008152,GO:0008883,GO:0009058,GO:0009987,GO:0016020,GO:0016410,GO:0016491,GO:0016620,GO:0016740,GO:0016746,GO:0016747,GO:0016748,GO:0016749,GO:0016903,GO:0018130,GO:0019438,GO:0033013,GO:0033014,GO:0034641,GO:0036094,GO:0042168,GO:0042440,GO:…	GtrA
yfdH_3	Chromosome	105	114	60.44%	6.53156E-61	Prophage bactoprenol glucosyl transferase	M	Catalyzes the transfer of 4-deoxy-4-formamido-L- arabinose from UDP to undecaprenyl phosphate. The modified arabinose is attached to lipid A and is required for resistance to polymyxin and cationic antimicrobial peptides	Catalyzes the transfer of 4-deoxy-4-formamido-L- arabinose from UDP to undecaprenyl phosphate. The modified arabinose is attached to lipid A and is required for resistance to polymyxin and cationic antimicrobial peptides	gtrB	GO:0005575,GO:0005623,GO:0005886,GO:0016020,GO:0044464,GO:0071944	Glycos_transf_2
yokD	MGEs & ARGs	97	84	57.36%	1.19759E-60	aac(3)-IVa	V	Aminoglycoside 3-N-acetyltransferase	Aminoglycoside 3-N-acetyltransferase	-	-	Antibiotic_NAT
group_6973	MGEs & ARGs	93	72	55.61%	4.06855E-60	Prophage integrase IntA	L	Belongs to the 'phage' integrase family	Belongs to the 'phage' integrase family	intA	-	Arm-DNA-bind_3,Phage_int_SAM_3,Phage_integrase
group_6848	MGEs & ARGs	117	176	63.83%	6.67484E-60	IS6 family transposase IS1006	L	DDE domain	DDE domain	-	-	DDE_Tnp_IS240
lexA_2	Chromosome	1	901	-64.07%	1.10336E-59	LexA repressor	K	nucleic acid-templated transcription	nucleic acid-templated transcription	cohE	-	Peptidase_S24
group_2187	Chromosome	106	126	60.23%	6.0994E-59	hypothetical protein	S	Protein of unknown function (DUF2856)
group_3547	Chromosome	106	128	60.09%	1.88267E-58	hypothetical protein	-	-
group_4974	MGEs & ARGs	95	84	56.06%	1.88267E-58	IS6 family transposase ISRle7	L	Transposase and inactivated derivatives	Transposase and inactivated derivatives	-	-	-
group_9382	HI2 plasmid	95	84	56.06%	1.88267E-58	hypothetical protein			LysR substrate binding domain	-	-	HTH,LysR_substrate
rdmC	HI2 plasmid	70	19	44.39%	5.80264E-58	Aclacinomycin methylesterase RdmC	I	carboxylic ester hydrolase activity	carboxylic ester hydrolase activity	-	-	Abhydrolase,Abhydrolase_4
group_23	HI2 plasmid	125	235	64.82%	7.05455E-58	hypothetical protein	S	Domain of unknown function (DUF4165)	Domain of unknown function (DUF4165)	-	-	Big_3_2,Big_3_3,DUF4165
hph	MGEs & ARGs	95	87	55.84%	1.52571E-57	aph(4)-Ia	S	PFAM aminoglycoside phosphotransferase	PFAM aminoglycoside phosphotransferase	-	-	APH
group_1799	Chromosome	105	130	59.29%	6.998E-57	hypothetical protein	S	Protein of unknown function (DUF2824)
group_9373	HI2 plasmid	70	21	44.24%	9.92697E-57	hypothetical protein	E	haloacid dehalogenase-like hydrolase	haloacid dehalogenase-like hydrolase	-	-	HAD
group_2877	MGEs & ARGs	99	106	57.09%	1.72826E-56	hypothetical protein	L	Integrase	Integrase	-	-	Integrase,Phage_int_SAM_2
group_971	MGEs & ARGs	105	132	59.14%	2.07876E-56	hypothetical protein	S	Phage stabilisation protein
group_1116	MGEs & ARGs	68	18	43.15%	2.40442E-56	aadA2	S	Domain of unknown function (DUF4111)
group_3635	HI2 plasmid	106	137	59.44%	2.55822E-56	hypothetical protein
group_4834	Chromosome	106	137	59.44%	2.55822E-56	hypothetical protein	S	viral capsid, decoration
group_2246	MGEs & ARGs	94	88	55.12%	3.54156E-56	Tn3 family transposase	L	Transposase	Transposase	tnpA	-	DDE_Tnp_Tn3,DUF4158
group_258	Chromosome	98	104	56.58%	5.81742E-56	hypothetical protein	K	KilA-N domain	KilA-N domain	-	-	KilA-N
group_1803	Chromosome	106	140	59.22%	1.24222E-55	hypothetical protein	S	membrane
oqxB3	MGEs & ARGs	93	87	54.53%	2.0929E-55	oqxB	V	Belongs to the resistance-nodulation-cell division (RND) (TC 2.A.6) family	Belongs to the resistance-nodulation-cell division (RND) (TC 2.A.6) family	mexF	-	ACR_tran
group_9462	MGEs & ARGs	86	64	51.61%	3.01095E-55	IS3 family transposase IS1351	L	leucine-zipper of insertion element IS481	leucine-zipper of insertion element IS481	-	-	HTH_Tnp
rusA_2	Chromosome	1	861	-61.20%	3.25205E-55	Crossover junction endodeoxyribonuclease RusA	L	Endonuclease that resolves Holliday junction intermediates made during homologous genetic recombination and DNA repair. Exhibits sequence and structure-selective cleavage of four-way DNA junctions, where it introduces symmetrical nicks in two strands of the same polarity at the 5' side of dinucleotides. Corrects the defects in genetic recombination and DNA repair associated with inactivation of r…	Endonuclease that resolves Holliday junction intermediates made during homologous genetic recombination and DNA repair. Exhibits sequence and structure-selective cleavage of four-way DNA junctions, where it introduces symmetrical nicks in two strands of the same polarity at the 5' side of dinucleotides. Corrects the defects in genetic recombination and DNA repair associated with inactivation of r…	rusA	-	RusA
xerD_3	MGEs & ARGs	106	143	59.01%	5.78348E-55	Tyrosine recombinase XerD	S	Phage integrase family
group_4833	MGEs & ARGs	106	143	59.01%	5.78348E-55	hypothetical protein	S	Bacteriophage holin family HP1	Bacteriophage holin family HP1	-	-	Phage_holin_2_3
group_4836	Chromosome	106	143	59.01%	5.78348E-55	hypothetical protein	-	-
group_4839	Chromosome	106	143	59.01%	5.78348E-55	hypothetical protein	S	P22 tail accessory factor
group_9463	MGEs & ARGs	86	65	51.54%	6.52064E-55	IS3 family transposase IS1351	L	Transposase	Transposase	-	-	HTH_21,HTH_Tnp,rve,rve_3
group_27389	MGEs & ARGs	1	858	-60.98%	6.73302E-55	hypothetical protein	S	portal protein	portal protein	beeE	-	Phage_portal
group_6240	Chromosome	1	857	-60.91%	8.57518E-55	hypothetical protein	-	-	-	ymfR	-	-
group_2254	HI2 plasmid	74	33	46.00%	9.07227E-55	hypothetical protein	S	Pyridoxamine 5'-phosphate	Pyridoxamine 5'-phosphate	-	-	Putative_PNPOx
group_9150	Chromosome	99	113	56.59%	1.08114E-54	hypothetical protein
group_2188	MGEs & ARGs	106	145	58.86%	1.57619E-54	hypothetical protein	S	Phage P22-like portal protein	Phage P22-like portal protein	-	-	P22_portal
bepF_2	MGEs & ARGs	91	84	53.44%	3.44344E-54	oqxA	M	Belongs to the membrane fusion protein (MFP) (TC 8.A.1) family	Belongs to the membrane fusion protein (MFP) (TC 8.A.1) family	bepF	-	Biotin_lipoyl_2,HlyD_3,HlyD_D23
group_1084	MGEs & ARGs	105	142	58.43%	3.86392E-54	Lysozyme RrrD	S	Phage lysozyme
group_248	Chromosome	0	828	-59.48%	5.3959E-54	hypothetical protein	S	Protein of unknown function (DUF968)
group_2192	HI2 plasmid	91	86	53.30%	1.32077E-53	hypothetical protein	K	transcriptional regulator	transcriptional regulator	-	-	Rrf2
group_633	Chromosome	1	840	-59.69%	5.37512E-53	hypothetical protein	S	KilA-N domain
group_6876	HI2 plasmid	87	76	51.40%	2.05941E-52	hypothetical protein	K	acetyltransferase	acetyltransferase	-	-	-
group_6534	Chromosome	1	827	-58.76%	1.19878E-51	hypothetical protein			ATP-dependent specificity component of the Clp protease. It directs the protease to specific substrates. Can perform chaperone functions in the absence of ClpP	clpX	GO:0000166,GO:0000502,GO:0002020,GO:0003674,GO:0003824,GO:0004176,GO:0005488,GO:0005515,GO:0005524,GO:0005575,GO:0005622,GO:0005623,GO:0005737,GO:0005829,GO:0006508,GO:0006807,GO:0008144,GO:0008150,GO:0008152,GO:0008233,GO:0009056,GO:0009057,GO:0009376,GO:0009987,GO:0016462,GO:0016787,GO:0016817,GO:0016818,GO:0016887,GO:0017076,GO:0017111,GO:0019538,GO:0019899,GO:0019904,GO:0030163,GO:0030164,GO:…	AAA_2,ClpB_D2-small,zf-C4_ClpX
group_8983	MGEs & ARGs	3	862	-59.96%	1.46482E-51	hypothetical protein	S	Ash protein family	Ash protein family	-	-	Phage_ASH
group_954	Chromosome	1	824	-58.54%	2.41928E-51	hypothetical protein
group_422	MGEs & ARGs	111	187	59.12%	2.9171E-51	Tn3 family transposase TnAs3	L	PFAM transposase Tn3 family protein	PFAM transposase Tn3 family protein	-	-	DUF4158
