# Supplementary material for: Antimicrobial resistance and population genomics of emerging multidrug-resistant Salmonella 4,[5],12:i:- in Guangdong, China
Source: mSystems. 2024 May 15;9(6):e01164-23. doi: 10.1128/msystems.01164-23 (PMC11237462; doi:10.1128/msystems.01164-23)
Supplement: Table S6 — Details of twelve isolates with complete genome sequences finished by Illumina and ONT sequencing. [file msystems.01164-23-s0007.csv]

Strain	Year	Province	Source	BAP group	Assembly Level	Chromosome Size (bp)	ARGs Located on chromosome	Plasmid 1 Size (bp)	Plasmid 1 replicon	ARGs Located on plasmid1	Plasmid 2 Size (bp)	Plasmid 2 replicon	ARGs Located on plasmid2	Plasmid 3 Size (bp)	Plasmid 3 replicon	ARGs Located on plasmid3	Plasmid 4 Size (bp)	Plasmid 4 replicon	ARGs Located on plasmid4	Plasmid 5 Size (bp)	Plasmid 5 replicon	ARGs Located on plasmid5	Plasmid 6 Size (bp)	Plasmid 6 replicon	ARGs Located on plasmid6
10ESS214	2010	Guangdong	Human	BAP1	complete	4966782	tet(B), aac(6')-Iaa	193646	IncHI2	/
14E1744	2014	Guangdong	Human	BAP1	complete	5076171	tet(B), aac(6')-Iaa, sul1, arr-3, catB3, blaOXA-1, aac(6')-Ib-cr, aac(3)-Iva, aph(4)-Ia, sul2, floR, aadA2, cmlA1, ant(3'')-Ia, sul3, dfrA12	86199	IncI1_1_Alpha	blaCTX-M-55	34645	IncX4	mcr-1	6647		/	4740		/	4074		/	2238		/
ZJM-299	2015	Guangdong	Poultry	BAP1	complete	4977534	tet(B), aac(6')-Iaa	120799	IncHI2	/
ZJM-101	2016	Guangdong	Swine	BAP1	complete	5015183	floR, sul2, aph(4)-Ia, aac(3)-Iva, aadA2, cmlA1, ant(3'')-Ia, sul3, aph(3')-Ia, dfrA12, aac(6')-Iaa	3066		/
19ESS0004	2019	Guangdong	Human	BAP1	complete	5018473	sul2, strA, strB, tet(B)	183084	IncHI2	floR, sul2, aph(4)-Ia, aac(3)-Iva, aadA2, cmlA1, aadA1,sul3, aph(3')-Ia, dfrA12, sul1, oqxAB, aac(6')-Ib-cr, blaOXA-1, catB3, ARR-3, sul1
C12	2015	Guangdong	Swine	BAP2	complete	4971460	tet(B), sul2, aph(3'')-Ib, aph(6)-Id, blaTEM-1B, aac(6')-Iaa	6760		/	3904		/	3374		/
18ESS1424	2018	Guangdong	Human	BAP3	complete	4931532	aac(6')-Iaa, tet(B), sul2, aph(3'')-Ib, aph(6)-Id, blaTEM-1B	253574	IncHI2	mcr-1, fosA3, blaCTX-M-14, aac(3)-Iva, aph(4)-Ia, sul2, floR, sul1, aph(3')-Ia, sul3, ant(3'')-Ia, cmlA1, aadA2, oqxAB	60594		/	3188		/
L36	2018	Jiangxi	Swine	BAP3	complete	4984432	blaTEM-1B, aph(6)-Id, aph(3'')-Ib, sul2, tet(B), aac(6')-Iaa	92962	p0111	/
C158	2019	Guangdong	Swine	BAP3	complete	4998909	blaTEM-1B, aph(6)-Id, aph(3'')-Ib, sul2, tet(B), aac(6')-Iaa	91154	IncY	/	5430		/
15E444	2015	Guangdong	Human	BAP4	complete	5000784	tet(B), sul2, aph(3'')-Ib, aph(6)-Id, blaTEM-1B, aac(6')-Iaa	221163	IncHI2	mcr-1, fosA3, blaCTX-M-14, dfrA12, sul1, oqxAB	5430		/
16ESS0300	2016	Guangdong	Human	BAP4	complete	5001951	tet(B), sul2, aph(3'')-Ib, aph(6)-Id, blaTEM-1B, aac(6')-Iaa	258199	IncHI2-N	mcr-1, mph(A), floR, sul2, aac(3)-Iva, fosA3, blaCTX-M-14, dfrA12, aadA2, cmlA1, oqxAB, sul1, aph(3')-Ia, sul3, ant(3'')-Ia	5430		/
17E564	2017	Guangdong	Human	BAP4	complete	5052795	tet(B), sul2, aph(3'')-Ib, aph(6)-Id, blaTEM-1B, catA2, mcr-3, aac(3)-IId, qnrS1, blaCTX-M-55, aac(6')-Iaa
