# Supplementary material for: Antimicrobial resistance and population genomics of emerging multidrug-resistant Salmonella 4,[5],12:i:- in Guangdong, China
Source: mSystems. 2024 May 15;9(6):e01164-23. doi: 10.1128/msystems.01164-23 (PMC11237462; doi:10.1128/msystems.01164-23)
Supplement: Tables S7 — Bayes factor test for non-zero rates for global ST34 Salmonella 4,[5],12:i:- strains recovered in different geographical regions. [file msystems.01164-23-s0008.csv]

From	To	BF	Migration rate
United Kingdom	Italy	156.77	1.288
United Kingdom	China	121.32	2.195
United Kingdom	Canada	101.02	2
USA	United Kingdom	93.69	0.745
United Kingdom	Japan	83.26	1.167
United Kingdom	Switzerland	79.88	0.925
United Kingdom	Australia	51.38	1.34
China	United Kingdom	34.94	1.004
Italy	USA	32.61	1.286
United Kingdom	Thailand	21.66	1.08
Canada	USA	16.84	1.635
United Kingdom	Vietnam	11	0.935
China	Canada	10.08	0.881
China	Vietnam	8.47	0.872
USA	Canada	7.25	1.021
United Kingdom	France	6.45	0.867
United Kingdom	USA	4.31	1.026
Thailand	Australia	3.69	1.064
Thailand	Mexico	3.68	0.958
United Kingdom	Mexico	3.51	0.898
Australia	Thailand	3.47	1.111
